# Supplementary material for: Identification and characterization of microRNAs from Chinese pollination constant non-astringent persimmon using high-throughput sequencing
Source: BMC Plant Biol. 2015 Jan 21;15:11. doi: 10.1186/s12870-014-0400-6 (PMC4308916; doi:10.1186/s12870-014-0400-6)
Supplement: Additional file 1: Table S1. — Analysis of identified known miRNA and miRNA family. [file 12870_2014_400_MOESM1_ESM.xlsx]

## Sheet: Top500 increased var genes
#Column ICGC: Top 500 genes with increased variability in U-CLL in the ICGC dataset (total number of genes analyzed: 20,474)
#Column Fabris: Top 500 genes with increased variability in U-CLL in the Fabris dataset (total number of genes analyzed: 14,729)
#Column Common: Top 500 genes with increased variability in U-CLL in the both datasets (total number of genes in common: 12,307)
ICGC	Fabris	Common
ENSG00000169877	ENSG00000211973	ENSG00000169877
ENSG00000206177	ENSG00000211934	ENSG00000223609
ENSG00000223609	ENSG00000240382	ENSG00000144642
ENSG00000144642	ENSG00000242766	ENSG00000133742
ENSG00000133742	ENSG00000047634	ENSG00000166947
ENSG00000170180	ENSG00000186522	ENSG00000158578
ENSG00000166947	ENSG00000198142	ENSG00000143416
ENSG00000105610	ENSG00000211663	ENSG00000176890
ENSG00000163554	ENSG00000137726	ENSG00000126787
ENSG00000136929	ENSG00000091879	ENSG00000197888
ENSG00000158578	ENSG00000253541	ENSG00000105974
ENSG00000112077	ENSG00000126947	ENSG00000198142
ENSG00000126890	ENSG00000211936	ENSG00000198046
ENSG00000269592	ENSG00000211970	ENSG00000004939
ENSG00000143416	ENSG00000224373	ENSG00000171848
ENSG00000119919	ENSG00000207835	ENSG00000257017
ENSG00000176890	ENSG00000207836	ENSG00000109906
ENSG00000126787	ENSG00000211666	ENSG00000171246
ENSG00000163631	ENSG00000211671	ENSG00000133878
ENSG00000197888	ENSG00000158528	ENSG00000197256
ENSG00000105974	ENSG00000120586	ENSG00000166803
ENSG00000198142	ENSG00000183748	ENSG00000176105
ENSG00000198046	ENSG00000182901	ENSG00000130529
ENSG00000198963	ENSG00000211598	ENSG00000169031
ENSG00000179750	ENSG00000211947	ENSG00000117724
ENSG00000186827	ENSG00000135318	ENSG00000197632
ENSG00000163600	ENSG00000153234	ENSG00000157456
ENSG00000004939	ENSG00000114541	ENSG00000135218
ENSG00000171848	ENSG00000197888	ENSG00000164458
ENSG00000180712	ENSG00000137959	ENSG00000126947
ENSG00000205693	ENSG00000014914	ENSG00000196620
ENSG00000143882	ENSG00000158578	ENSG00000082438
ENSG00000204010	ENSG00000168398	ENSG00000154153
ENSG00000257017	ENSG00000169508	ENSG00000163563
ENSG00000109906	ENSG00000109906	ENSG00000014914
ENSG00000171246	ENSG00000119922	ENSG00000114541
ENSG00000170558	ENSG00000198807	ENSG00000167768
ENSG00000244405	ENSG00000225406	ENSG00000165092
ENSG00000133878	ENSG00000231160	ENSG00000065534
ENSG00000224916	ENSG00000048462	ENSG00000184979
ENSG00000234906	ENSG00000047597	ENSG00000185745
ENSG00000197256	ENSG00000180596	ENSG00000145335
ENSG00000166803	ENSG00000106565	ENSG00000197993
ENSG00000176105	ENSG00000111732	ENSG00000175063
ENSG00000130529	ENSG00000163221	ENSG00000141556
ENSG00000169031	ENSG00000089692	ENSG00000090013
ENSG00000117724	ENSG00000152953	ENSG00000118432
ENSG00000197632	ENSG00000175445	ENSG00000182809
ENSG00000157456	ENSG00000196565	ENSG00000123405
ENSG00000160789	ENSG00000213934	ENSG00000244734
ENSG00000135218	ENSG00000239862	ENSG00000143476
ENSG00000164458	ENSG00000250036	ENSG00000250361
ENSG00000158874	ENSG00000148700	ENSG00000135114
ENSG00000126947	ENSG00000082438	ENSG00000086506
ENSG00000269801	ENSG00000167207	ENSG00000198807
ENSG00000196620	ENSG00000198467	ENSG00000148700
ENSG00000258085	ENSG00000223609	ENSG00000137959
ENSG00000160856	ENSG00000224220	ENSG00000170312
ENSG00000082438	ENSG00000240563	ENSG00000134827
ENSG00000108551	ENSG00000242371	ENSG00000143797
ENSG00000177990	ENSG00000251546	ENSG00000196431
ENSG00000154153	ENSG00000171246	ENSG00000066923
ENSG00000163563	ENSG00000186462	ENSG00000066279
ENSG00000014914	ENSG00000178695	ENSG00000135407
ENSG00000264524	ENSG00000164458	ENSG00000204852
ENSG00000175449	ENSG00000182809	ENSG00000155093
ENSG00000088340	ENSG00000155307	ENSG00000111732
ENSG00000118271	ENSG00000231292	ENSG00000134460
ENSG00000137434	ENSG00000211592	ENSG00000148773
ENSG00000166342	ENSG00000231486	ENSG00000142949
ENSG00000114541	ENSG00000146072	ENSG00000152953
ENSG00000173876	ENSG00000145335	ENSG00000250722
ENSG00000261456	ENSG00000162722	ENSG00000182611
ENSG00000118520	ENSG00000151967	ENSG00000005238
ENSG00000145428	ENSG00000250588	ENSG00000154277
ENSG00000167768	ENSG00000121552	ENSG00000102981
ENSG00000165092	ENSG00000143416	ENSG00000133818
ENSG00000065534	ENSG00000169031	ENSG00000111224
ENSG00000167549	ENSG00000151835	ENSG00000197208
ENSG00000185112	ENSG00000130844	ENSG00000197757
ENSG00000176845	ENSG00000234743	ENSG00000159788
ENSG00000184979	ENSG00000111224	ENSG00000171105
ENSG00000166770	ENSG00000211891	ENSG00000066926
ENSG00000185745	ENSG00000254140	ENSG00000178718
ENSG00000256269	ENSG00000111885	ENSG00000141526
ENSG00000261883	ENSG00000135218	ENSG00000074706
ENSG00000145335	ENSG00000169877	ENSG00000139278
ENSG00000197993	ENSG00000196218	ENSG00000182240
ENSG00000260040	ENSG00000162407	ENSG00000109255
ENSG00000175063	ENSG00000142178	ENSG00000172380
ENSG00000166793	ENSG00000023445	ENSG00000154229
ENSG00000163687	ENSG00000105974	ENSG00000137198
ENSG00000163827	ENSG00000160326	ENSG00000077782
ENSG00000107447	ENSG00000155130	ENSG00000171843
ENSG00000141556	ENSG00000121931	ENSG00000185291
ENSG00000090013	ENSG00000184979	ENSG00000006704
ENSG00000118432	ENSG00000226278	ENSG00000109805
ENSG00000182809	ENSG00000182195	ENSG00000131724
ENSG00000270931	ENSG00000145287	ENSG00000089692
ENSG00000123405	ENSG00000239961	ENSG00000135119
ENSG00000188672	ENSG00000121807	ENSG00000168878
ENSG00000144485	ENSG00000180573	ENSG00000004468
ENSG00000169397	ENSG00000049246	ENSG00000132510
ENSG00000244734	ENSG00000168274	ENSG00000182901
ENSG00000143476	ENSG00000170899	ENSG00000147454
ENSG00000250361	ENSG00000252106	ENSG00000010539
ENSG00000166592	ENSG00000163191	ENSG00000090861
ENSG00000154479	ENSG00000127993	ENSG00000113504
ENSG00000198876	ENSG00000130529	ENSG00000111885
ENSG00000187010	ENSG00000170456	ENSG00000137965
ENSG00000180287	ENSG00000054392	ENSG00000104728
ENSG00000005381	ENSG00000149313	ENSG00000162627
ENSG00000135114	ENSG00000038427	ENSG00000135363
ENSG00000143942	ENSG00000117528	ENSG00000152147
ENSG00000086506	ENSG00000131981	ENSG00000150776
ENSG00000112742	ENSG00000241399	ENSG00000262506
ENSG00000131747	ENSG00000131773	ENSG00000131773
ENSG00000198807	ENSG00000146521	ENSG00000170873
ENSG00000134057	ENSG00000151240	ENSG00000119917
ENSG00000184515	ENSG00000133742	ENSG00000198336
ENSG00000269503	ENSG00000109381	ENSG00000119328
ENSG00000148700	ENSG00000181192	ENSG00000135047
ENSG00000144290	ENSG00000131016	ENSG00000167900
ENSG00000088325	ENSG00000180543	ENSG00000102854
ENSG00000137959	ENSG00000162616	ENSG00000100558
ENSG00000136603	ENSG00000166947	ENSG00000107789
ENSG00000170312	ENSG00000172062	ENSG00000005189
ENSG00000134827	ENSG00000205571	ENSG00000187621
ENSG00000174007	ENSG00000002933	ENSG00000198467
ENSG00000143797	ENSG00000108091	ENSG00000101057
ENSG00000197561	ENSG00000197249	ENSG00000187134
ENSG00000149557	ENSG00000177565	ENSG00000196275
ENSG00000176834	ENSG00000218187	ENSG00000157216
ENSG00000112212	ENSG00000171735	ENSG00000026559
ENSG00000196431	ENSG00000157216	ENSG00000062370
ENSG00000170801	ENSG00000123689	ENSG00000134802
ENSG00000081181	ENSG00000170458	ENSG00000204370
ENSG00000066923	ENSG00000111863	ENSG00000215375
ENSG00000066279	ENSG00000161800	ENSG00000152700
ENSG00000135407	ENSG00000173848	ENSG00000183072
ENSG00000204852	ENSG00000189060	ENSG00000162512
ENSG00000230006	ENSG00000129116	ENSG00000189060
ENSG00000094804	ENSG00000100796	ENSG00000106268
ENSG00000104450	ENSG00000182782	ENSG00000213066
ENSG00000155093	ENSG00000255398	ENSG00000065485
ENSG00000197461	ENSG00000073756	ENSG00000108691
ENSG00000004809	ENSG00000198625	ENSG00000063127
ENSG00000111732	ENSG00000025156	ENSG00000131462
ENSG00000196586	ENSG00000105371	ENSG00000125629
ENSG00000134460	ENSG00000176105	ENSG00000119922
ENSG00000138207	ENSG00000118432	ENSG00000152767
ENSG00000148773	ENSG00000204103	ENSG00000076043
ENSG00000042062	ENSG00000211953	ENSG00000106952
ENSG00000131669	ENSG00000211955	ENSG00000104231
ENSG00000142949	ENSG00000153140	ENSG00000107537
ENSG00000137394	ENSG00000139318	ENSG00000082781
ENSG00000204613	ENSG00000211938	ENSG00000118707
ENSG00000227472	ENSG00000152894	ENSG00000075340
ENSG00000229346	ENSG00000163734	ENSG00000133424
ENSG00000229381	ENSG00000124788	ENSG00000149308
ENSG00000235025	ENSG00000185658	ENSG00000109775
ENSG00000237192	ENSG00000122025	ENSG00000183722
ENSG00000237703	ENSG00000164031	ENSG00000118200
ENSG00000137831	ENSG00000204852	ENSG00000136870
ENSG00000188175	ENSG00000167601	ENSG00000167193
ENSG00000123080	ENSG00000105499	ENSG00000124570
ENSG00000152953	ENSG00000022267	ENSG00000137942
ENSG00000128040	ENSG00000205189	ENSG00000171155
ENSG00000119326	ENSG00000137965	ENSG00000118137
ENSG00000111837	ENSG00000163563	ENSG00000117289
ENSG00000112799	ENSG00000171155	ENSG00000136153
ENSG00000152785	ENSG00000211630	ENSG00000106484
ENSG00000250722	ENSG00000253497	ENSG00000198919
ENSG00000123485	ENSG00000233937	ENSG00000105641
ENSG00000101425	ENSG00000074416	ENSG00000138435
ENSG00000162367	ENSG00000113460	ENSG00000104147
ENSG00000146426	ENSG00000196387	ENSG00000198369
ENSG00000100266	ENSG00000123700	ENSG00000101442
ENSG00000133069	ENSG00000110172	ENSG00000198380
ENSG00000182611	ENSG00000263606	ENSG00000143641
ENSG00000005238	ENSG00000108468	ENSG00000086827
ENSG00000124469	ENSG00000113597	ENSG00000127334
ENSG00000118113	ENSG00000104447	ENSG00000153485
ENSG00000197696	ENSG00000198752	ENSG00000100479
ENSG00000125730	ENSG00000124882	ENSG00000116815
ENSG00000154277	ENSG00000129534	ENSG00000023572
ENSG00000119888	ENSG00000107537	ENSG00000111602
ENSG00000102981	ENSG00000165996	ENSG00000183486
ENSG00000198832	ENSG00000171806	ENSG00000133101
ENSG00000160712	ENSG00000003249	ENSG00000173848
ENSG00000133818	ENSG00000042429	ENSG00000178974
ENSG00000262489	ENSG00000253626	ENSG00000153208
ENSG00000111224	ENSG00000104432	ENSG00000117399
ENSG00000197208	ENSG00000085265	ENSG00000144381
ENSG00000188404	ENSG00000171928	ENSG00000136044
ENSG00000197757	ENSG00000175106	ENSG00000176170
ENSG00000159788	ENSG00000257267	ENSG00000049246
ENSG00000100448	ENSG00000135678	ENSG00000132005
ENSG00000228278	ENSG00000171033	ENSG00000119636
ENSG00000171105	ENSG00000153250	ENSG00000169016
ENSG00000066926	ENSG00000225422	ENSG00000181751
ENSG00000185433	ENSG00000165949	ENSG00000132718
ENSG00000021762	ENSG00000117280	ENSG00000142583
ENSG00000121101	ENSG00000152700	ENSG00000109133
ENSG00000178718	ENSG00000180479	ENSG00000162734
ENSG00000124107	ENSG00000186594	ENSG00000173404
ENSG00000168675	ENSG00000116815	ENSG00000047597
ENSG00000133116	ENSG00000144642	ENSG00000054611
ENSG00000171564	ENSG00000079819	ENSG00000130147
ENSG00000141526	ENSG00000079385	ENSG00000146678
ENSG00000074706	ENSG00000060982	ENSG00000143190
ENSG00000139278	ENSG00000116741	ENSG00000152558
ENSG00000182240	ENSG00000137101	ENSG00000111412
ENSG00000109255	ENSG00000111877	ENSG00000166266
ENSG00000136052	ENSG00000110429	ENSG00000164045
ENSG00000196188	ENSG00000062524	ENSG00000115750
ENSG00000264606	ENSG00000090920	ENSG00000242013
ENSG00000171557	ENSG00000162493	ENSG00000111335
ENSG00000203760	ENSG00000090530	ENSG00000111816
ENSG00000145386	ENSG00000124529	ENSG00000117528
ENSG00000182950	ENSG00000260396	ENSG00000156931
ENSG00000109654	ENSG00000004939	ENSG00000111727
ENSG00000136636	ENSG00000214921	ENSG00000134321
ENSG00000171533	ENSG00000213341	ENSG00000155850
ENSG00000100526	ENSG00000150337	ENSG00000109572
ENSG00000172380	ENSG00000198019	ENSG00000132334
ENSG00000154229	ENSG00000253193	ENSG00000271885
ENSG00000133169	ENSG00000162702	ENSG00000087589
ENSG00000145826	ENSG00000136158	ENSG00000104695
ENSG00000106327	ENSG00000196664	ENSG00000227184
ENSG00000137198	ENSG00000135414	ENSG00000111358
ENSG00000140403	ENSG00000153485	ENSG00000136098
ENSG00000182566	ENSG00000169599	ENSG00000182389
ENSG00000091583	ENSG00000166394	ENSG00000113810
ENSG00000186891	ENSG00000166341	ENSG00000112419
ENSG00000026652	ENSG00000163220	ENSG00000129675
ENSG00000077782	ENSG00000148120	ENSG00000149418
ENSG00000122952	ENSG00000119917	ENSG00000104611
ENSG00000121895	ENSG00000188933	ENSG00000165029
ENSG00000131470	ENSG00000233327	ENSG00000092978
ENSG00000138378	ENSG00000266302	ENSG00000128805
ENSG00000171843	ENSG00000273018	ENSG00000206560
ENSG00000115590	ENSG00000156802	ENSG00000013561
ENSG00000133026	ENSG00000189369	ENSG00000067836
ENSG00000120278	ENSG00000158373	ENSG00000115216
ENSG00000185291	ENSG00000123091	ENSG00000137710
ENSG00000006704	ENSG00000135114	ENSG00000117280
ENSG00000261920	ENSG00000120708	ENSG00000065618
ENSG00000109805	ENSG00000115514	ENSG00000138061
ENSG00000137807	ENSG00000196862	ENSG00000138074
ENSG00000087448	ENSG00000172086	ENSG00000101843
ENSG00000120875	ENSG00000165507	ENSG00000164002
ENSG00000123908	ENSG00000185885	ENSG00000172890
ENSG00000111144	ENSG00000142949	ENSG00000174371
ENSG00000131724	ENSG00000256223	ENSG00000027001
ENSG00000187667	ENSG00000215375	ENSG00000099204
ENSG00000089692	ENSG00000171105	ENSG00000091127
ENSG00000187715	ENSG00000169629	ENSG00000167850
ENSG00000142945	ENSG00000108622	ENSG00000157326
ENSG00000229314	ENSG00000104290	ENSG00000187630
ENSG00000179820	ENSG00000134202	ENSG00000101052
ENSG00000121621	ENSG00000128791	ENSG00000184432
ENSG00000131153	ENSG00000011590	ENSG00000197712
ENSG00000163528	ENSG00000134352	ENSG00000135678
ENSG00000167874	ENSG00000239951	ENSG00000184445
ENSG00000140948	ENSG00000138435	ENSG00000150779
ENSG00000061676	ENSG00000110077	ENSG00000176887
ENSG00000138185	ENSG00000124785	ENSG00000160326
ENSG00000149311	ENSG00000244734	ENSG00000100294
ENSG00000135119	ENSG00000167840	ENSG00000147130
ENSG00000073417	ENSG00000110066	ENSG00000074696
ENSG00000168878	ENSG00000146476	ENSG00000087053
ENSG00000116106	ENSG00000123240	ENSG00000198910
ENSG00000004468	ENSG00000104756	ENSG00000139636
ENSG00000182993	ENSG00000248966	ENSG00000054598
ENSG00000110693	ENSG00000154640	ENSG00000113552
ENSG00000162599	ENSG00000133318	ENSG00000107566
ENSG00000138778	ENSG00000153165	ENSG00000100528
ENSG00000080823	ENSG00000185304	ENSG00000117475
ENSG00000131437	ENSG00000187627	ENSG00000182446
ENSG00000148175	ENSG00000072858	ENSG00000117139
ENSG00000164105	ENSG00000119421	ENSG00000198001
ENSG00000196730	ENSG00000115306	ENSG00000133313
ENSG00000086548	ENSG00000136237	ENSG00000079308
ENSG00000272939	ENSG00000103037	ENSG00000133641
ENSG00000043039	ENSG00000245532	ENSG00000196136
ENSG00000178053	ENSG00000119866	ENSG00000273259
ENSG00000163818	ENSG00000081760	ENSG00000173262
ENSG00000203756	ENSG00000269605	ENSG00000198887
ENSG00000151090	ENSG00000152944	ENSG00000182196
ENSG00000179299	ENSG00000063127	ENSG00000131759
ENSG00000070081	ENSG00000154229	ENSG00000197217
ENSG00000170145	ENSG00000197405	ENSG00000176171
ENSG00000114126	ENSG00000166436	ENSG00000152804
ENSG00000124074	ENSG00000127125	ENSG00000173482
ENSG00000132510	ENSG00000182240	ENSG00000130821
ENSG00000145555	ENSG00000204308	ENSG00000104331
ENSG00000182901	ENSG00000253570	ENSG00000180914
ENSG00000147454	ENSG00000168994	ENSG00000070669
ENSG00000169379	ENSG00000127804	ENSG00000139793
ENSG00000164398	ENSG00000042493	ENSG00000168040
ENSG00000010539	ENSG00000177426	ENSG00000075399
ENSG00000090861	ENSG00000168461	ENSG00000009780
ENSG00000178026	ENSG00000111412	ENSG00000083093
ENSG00000113504	ENSG00000184674	ENSG00000170949
ENSG00000163026	ENSG00000173221	ENSG00000151413
ENSG00000134531	ENSG00000106066	ENSG00000120798
ENSG00000111885	ENSG00000131724	ENSG00000115392
ENSG00000137965	ENSG00000171428	ENSG00000131845
ENSG00000103642	ENSG00000081041	ENSG00000137714
ENSG00000104728	ENSG00000101442	ENSG00000165507
ENSG00000102837	ENSG00000100852	ENSG00000161800
ENSG00000121211	ENSG00000102174	ENSG00000164879
ENSG00000151458	ENSG00000111537	ENSG00000117091
ENSG00000170921	ENSG00000107362	ENSG00000013375
ENSG00000124196	ENSG00000198130	ENSG00000112659
ENSG00000196226	ENSG00000146733	ENSG00000168214
ENSG00000148180	ENSG00000135046	ENSG00000177981
ENSG00000165626	ENSG00000149428	ENSG00000143771
ENSG00000115084	ENSG00000114405	ENSG00000163257
ENSG00000162627	ENSG00000178966	ENSG00000137500
ENSG00000141441	ENSG00000155760	ENSG00000175471
ENSG00000128322	ENSG00000130147	ENSG00000262742
ENSG00000176399	ENSG00000145780	ENSG00000204856
ENSG00000205133	ENSG00000171861	ENSG00000136021
ENSG00000022567	ENSG00000059728	ENSG00000119977
ENSG00000168246	ENSG00000006075	ENSG00000115514
ENSG00000114315	ENSG00000205021	ENSG00000119878
ENSG00000035499	ENSG00000256515	ENSG00000165923
ENSG00000135363	ENSG00000109787	ENSG00000182979
ENSG00000169136	ENSG00000106268	ENSG00000115758
ENSG00000152147	ENSG00000152926	ENSG00000171735
ENSG00000150776	ENSG00000171467	ENSG00000157212
ENSG00000262506	ENSG00000168878	ENSG00000070961
ENSG00000197050	ENSG00000152767	ENSG00000135245
ENSG00000163534	ENSG00000133878	ENSG00000128581
ENSG00000171560	ENSG00000130830	ENSG00000150938
ENSG00000104951	ENSG00000083099	ENSG00000261899
ENSG00000131773	ENSG00000131845	ENSG00000186260
ENSG00000170873	ENSG00000156265	ENSG00000102057
ENSG00000129173	ENSG00000183508	ENSG00000204217
ENSG00000221909	ENSG00000128833	ENSG00000175806
ENSG00000198157	ENSG00000033178	ENSG00000109189
ENSG00000184357	ENSG00000270008	ENSG00000103429
ENSG00000077152	ENSG00000112208	ENSG00000161813
ENSG00000119917	ENSG00000113595	ENSG00000123353
ENSG00000104738	ENSG00000127774	ENSG00000172493
ENSG00000197465	ENSG00000135363	ENSG00000034713
ENSG00000104043	ENSG00000140836	ENSG00000100749
ENSG00000198336	ENSG00000265573	ENSG00000166401
ENSG00000163808	ENSG00000206799	ENSG00000112984
ENSG00000171241	ENSG00000207112	ENSG00000197724
ENSG00000119328	ENSG00000131015	ENSG00000110060
ENSG00000165716	ENSG00000081320	ENSG00000166037
ENSG00000076554	ENSG00000113391	ENSG00000043093
ENSG00000116874	ENSG00000185275	ENSG00000259384
ENSG00000110245	ENSG00000157617	ENSG00000180098
ENSG00000135047	ENSG00000112419	ENSG00000115421
ENSG00000167900	ENSG00000197747	ENSG00000185344
ENSG00000153789	ENSG00000027001	ENSG00000187189
ENSG00000102854	ENSG00000145216	ENSG00000136451
ENSG00000184005	ENSG00000166780	ENSG00000125351
ENSG00000166483	ENSG00000103489	ENSG00000129158
ENSG00000178999	ENSG00000104635	ENSG00000107771
ENSG00000100558	ENSG00000174944	ENSG00000139436
ENSG00000104918	ENSG00000113161	ENSG00000081760
ENSG00000156804	ENSG00000169762	ENSG00000170035
ENSG00000145982	ENSG00000186818	ENSG00000169131
ENSG00000107789	ENSG00000156273	ENSG00000125735
ENSG00000056291	ENSG00000049192	ENSG00000172530
ENSG00000082146	ENSG00000151657	ENSG00000003249
ENSG00000187997	ENSG00000032219	ENSG00000182093
ENSG00000005189	ENSG00000188536	ENSG00000198131
ENSG00000187621	ENSG00000206172	ENSG00000113580
ENSG00000076382	ENSG00000137198	ENSG00000115762
ENSG00000172232	ENSG00000137502	ENSG00000044115
ENSG00000198467	ENSG00000106780	ENSG00000158019
ENSG00000163964	ENSG00000171223	ENSG00000123352
ENSG00000101057	ENSG00000070367	ENSG00000115942
ENSG00000158457	ENSG00000180673	ENSG00000115170
ENSG00000044459	ENSG00000159885	ENSG00000133816
ENSG00000061656	ENSG00000108239	ENSG00000144451
ENSG00000147231	ENSG00000196628	ENSG00000100926
ENSG00000166920	ENSG00000081052	ENSG00000254692
ENSG00000119865	ENSG00000129657	ENSG00000039068
ENSG00000187134	ENSG00000113638	ENSG00000149313
ENSG00000266592	ENSG00000150779	ENSG00000070367
ENSG00000109320	ENSG00000143061	ENSG00000172183
ENSG00000169679	ENSG00000136960	ENSG00000256453
ENSG00000048052	ENSG00000085721	ENSG00000111877
ENSG00000185436	ENSG00000142583	ENSG00000143401
ENSG00000162772	ENSG00000136143	ENSG00000130544
ENSG00000188290	ENSG00000095794	ENSG00000111321
ENSG00000196275	ENSG00000035141	ENSG00000112159
ENSG00000157216	ENSG00000101057	ENSG00000052841
ENSG00000110619	ENSG00000168310	ENSG00000214367
ENSG00000169902	ENSG00000169554	ENSG00000141562
ENSG00000026559	ENSG00000184014	ENSG00000078902
ENSG00000100290	ENSG00000138115	ENSG00000165949
ENSG00000171488	ENSG00000183161	ENSG00000141098
ENSG00000196456	ENSG00000178096	ENSG00000162493
ENSG00000062370	ENSG00000137492	ENSG00000167695
ENSG00000145321	ENSG00000269952	ENSG00000069399
ENSG00000009790	ENSG00000013288	ENSG00000167635
ENSG00000134802	ENSG00000196839	ENSG00000175105
ENSG00000204370	ENSG00000169696	ENSG00000135365
ENSG00000175455	ENSG00000106524	ENSG00000183340
ENSG00000147003	ENSG00000178082	ENSG00000065183
ENSG00000215375	ENSG00000225008	ENSG00000133657
ENSG00000183891	ENSG00000006007	ENSG00000168876
ENSG00000087494	ENSG00000197632	ENSG00000076108
ENSG00000152700	ENSG00000108055	ENSG00000104756
ENSG00000183072	ENSG00000059804	ENSG00000008441
ENSG00000162512	ENSG00000170266	ENSG00000178966
ENSG00000189060	ENSG00000132507	ENSG00000158856
ENSG00000137168	ENSG00000101160	ENSG00000134313
ENSG00000187033	ENSG00000140575	ENSG00000108039
ENSG00000106268	ENSG00000173262	ENSG00000166181
ENSG00000213066	ENSG00000140563	ENSG00000137094
ENSG00000180346	ENSG00000166002	ENSG00000158042
ENSG00000065485	ENSG00000012983	ENSG00000167088
ENSG00000128284	ENSG00000143401	ENSG00000110395
ENSG00000108691	ENSG00000160683	ENSG00000169676
ENSG00000063127	ENSG00000085274	ENSG00000118193
ENSG00000170365	ENSG00000196533	ENSG00000170348
ENSG00000101773	ENSG00000211940	ENSG00000137100
ENSG00000131462	ENSG00000125779	ENSG00000071677
ENSG00000136842	ENSG00000169429	ENSG00000135346
ENSG00000185222	ENSG00000102908	ENSG00000105371
ENSG00000125629	ENSG00000140577	ENSG00000138688
ENSG00000119922	ENSG00000138380	ENSG00000141580
ENSG00000152767	ENSG00000015568	ENSG00000171552
ENSG00000167749	ENSG00000183054	ENSG00000125386
ENSG00000078487	ENSG00000109814	ENSG00000092208
ENSG00000137804	ENSG00000198046	ENSG00000175115
ENSG00000076043	ENSG00000196954	ENSG00000005700
ENSG00000155962	ENSG00000173110	ENSG00000163607
ENSG00000268943	ENSG00000225217	ENSG00000121542
ENSG00000151150	ENSG00000151491	ENSG00000144218
ENSG00000186417	ENSG00000072849	ENSG00000153574
ENSG00000167984	ENSG00000227725	ENSG00000124383
ENSG00000106952	ENSG00000135245	ENSG00000184203
ENSG00000165702	ENSG00000250251	ENSG00000168958
ENSG00000183570	ENSG00000095015	ENSG00000111554
ENSG00000157315	ENSG00000130749	ENSG00000166278
ENSG00000179630	ENSG00000088451	ENSG00000174156
ENSG00000165506	ENSG00000225492	ENSG00000073282
ENSG00000104231	ENSG00000197766	ENSG00000149179
ENSG00000107537	ENSG00000118508	ENSG00000106077
ENSG00000082781	ENSG00000151651	ENSG00000215021
ENSG00000118707	ENSG00000135407	ENSG00000071539
ENSG00000198053	ENSG00000115290	ENSG00000006459
ENSG00000075340	ENSG00000169981	ENSG00000138777
ENSG00000271760	ENSG00000197599	ENSG00000084623
ENSG00000243709	ENSG00000158481	ENSG00000169714
ENSG00000133424	ENSG00000183527	ENSG00000169188
ENSG00000164877	ENSG00000170854	ENSG00000125375
ENSG00000149308	ENSG00000120458	ENSG00000040531
ENSG00000099954	ENSG00000170873	ENSG00000100228
ENSG00000119537	ENSG00000114796	ENSG00000196305
ENSG00000153944	ENSG00000181274	ENSG00000151292
ENSG00000187801	ENSG00000054219	ENSG00000182952
ENSG00000137265	ENSG00000270589	ENSG00000117308
ENSG00000139514	ENSG00000186063	ENSG00000148120
ENSG00000109775	ENSG00000219201	ENSG00000118777
ENSG00000080819	ENSG00000067836	ENSG00000125459
ENSG00000095777	ENSG00000133773	ENSG00000134440
ENSG00000196616	ENSG00000137878	ENSG00000051620
ENSG00000183722	ENSG00000049883	ENSG00000168398
ENSG00000118200	ENSG00000111145	ENSG00000173473
ENSG00000136870	ENSG00000148600	ENSG00000125970
ENSG00000167193	ENSG00000159079	ENSG00000065717
ENSG00000124570	ENSG00000265590	ENSG00000086102
ENSG00000137942	ENSG00000171552	ENSG00000082996
ENSG00000205084	ENSG00000139146	ENSG00000118058
ENSG00000166165	ENSG00000261333	ENSG00000132305
ENSG00000171155	ENSG00000176887	ENSG00000169599
ENSG00000160271	ENSG00000081721	ENSG00000141013
ENSG00000106367	ENSG00000154727	ENSG00000164258
ENSG00000118137	ENSG00000235720	ENSG00000170802
ENSG00000178338	ENSG00000189144	ENSG00000134909
ENSG00000170779	ENSG00000144827	ENSG00000144034
ENSG00000122140	ENSG00000143333	ENSG00000102385
ENSG00000137806	ENSG00000150045	ENSG00000103534
ENSG00000161791	ENSG00000123066	ENSG00000075391
ENSG00000106479	ENSG00000089818	ENSG00000107338
ENSG00000198954	ENSG00000062716	ENSG00000185896
ENSG00000006327	ENSG00000074266	ENSG00000166881
ENSG00000117289	ENSG00000152556	ENSG00000184164
ENSG00000265972	ENSG00000103381	ENSG00000125676
ENSG00000170871	ENSG00000143970	ENSG00000014641
ENSG00000136153	ENSG00000185291	ENSG00000146278
ENSG00000131089	ENSG00000011600	ENSG00000198753
ENSG00000268229	ENSG00000184678	ENSG00000095627
ENSG00000106484	ENSG00000007944	ENSG00000160868
ENSG00000264872	ENSG00000142694	ENSG00000174780
ENSG00000102471	ENSG00000138750	ENSG00000113141
ENSG00000117155	ENSG00000069399	ENSG00000135486
ENSG00000139438	ENSG00000105879	ENSG00000100811
ENSG00000198919	ENSG00000065534	ENSG00000188846
