# Supplementary material for: Identification and characterization of microRNAs from Chinese pollination constant non-astringent persimmon using high-throughput sequencing
Source: BMC Plant Biol. 2015 Jan 21;15:11. doi: 10.1186/s12870-014-0400-6 (PMC4308916; doi:10.1186/s12870-014-0400-6)
Supplement: Additional file 4: Table S3. — GO annotation of the putative targets regulated by the differentially expressed miRNAs. [file 12870_2014_400_MOESM4_ESM.xlsx]

## Sheet: Summary
	ICGC	Fabris
Number of significant GO terms and pathways (FDR 0.05)	49	3

## Sheet: Results ICGC
Category	Term	Count	%	PValue	Genes	List Total	Pop Hits	Pop Total	Fold Enrichment	Bonferroni	Benjamini	FDR
GOTERM_BP_ALL	GO:0022403~cell cycle phase	34	7.3913	1.12951e-08	ENSG00000138778, ENSG00000117724, ENSG00000066279, ENSG00000134057, ENSG00000148773, ENSG00000066923, ENSG00000094804, ENSG00000131462, ENSG00000170312, ENSG00000122952, ENSG00000088325, ENSG00000121621, ENSG00000137804, ENSG00000076382, ENSG00000137807, ENSG00000149308, ENSG00000178999, ENSG00000121211, ENSG00000145386, ENSG00000157456, ENSG00000101773, ENSG00000165702, ENSG00000169679, ENSG0000…	349	402	12939	3.13565	2.69046e-05	2.69046e-05	1.98162e-05
GOTERM_BP_ALL	GO:0000279~M phase	29	6.30435	3.51776e-08	ENSG00000138778, ENSG00000117724, ENSG00000066279, ENSG00000134057, ENSG00000148773, ENSG00000066923, ENSG00000094804, ENSG00000131462, ENSG00000170312, ENSG00000122952, ENSG00000088325, ENSG00000121621, ENSG00000137804, ENSG00000076382, ENSG00000137807, ENSG00000178999, ENSG00000145386, ENSG00000121211, ENSG00000157456, ENSG00000169679, ENSG00000131470, ENSG00000112742, ENSG00000163808, ENSG0000…	349	318	12939	3.38101	8.37894e-05	4.18956e-05	6.17156e-05
GOTERM_CC_ALL	GO:0005819~spindle	18	3.91304	4.00486e-07	ENSG00000138778, ENSG00000117724, ENSG00000169679, ENSG00000066279, ENSG00000112742, ENSG00000163808, ENSG00000126787, ENSG00000131462, ENSG00000094804, ENSG00000170312, ENSG00000149311, ENSG00000088325, ENSG00000121621, ENSG00000137804, ENSG00000137807, ENSG00000076382, ENSG00000178999, ENSG00000133026	396	144	14472	4.56818	0.000142963	0.000142963	0.000549348
GOTERM_BP_ALL	GO:0007067~mitosis	22	4.78261	2.71363e-07	ENSG00000138778, ENSG00000117724, ENSG00000169679, ENSG00000066279, ENSG00000134057, ENSG00000163808, ENSG00000126787, ENSG00000142945, ENSG00000094804, ENSG00000170312, ENSG00000122952, ENSG00000088325, ENSG00000109805, ENSG00000121621, ENSG00000166483, ENSG00000137804, ENSG00000076382, ENSG00000137807, ENSG00000178999, ENSG00000157456, ENSG00000145386, ENSG00000175063	349	212	12939	3.84735	0.000646179	0.000215439	0.00047608
GOTERM_BP_ALL	GO:0000280~nuclear division	22	4.78261	2.71363e-07	ENSG00000138778, ENSG00000117724, ENSG00000169679, ENSG00000066279, ENSG00000134057, ENSG00000163808, ENSG00000126787, ENSG00000142945, ENSG00000094804, ENSG00000170312, ENSG00000122952, ENSG00000088325, ENSG00000109805, ENSG00000121621, ENSG00000166483, ENSG00000137804, ENSG00000076382, ENSG00000137807, ENSG00000178999, ENSG00000157456, ENSG00000145386, ENSG00000175063	349	212	12939	3.84735	0.000646179	0.000215439	0.00047608
GOTERM_BP_ALL	GO:0000087~M phase of mitotic cell cycle	22	4.78261	3.71698e-07	ENSG00000138778, ENSG00000117724, ENSG00000169679, ENSG00000066279, ENSG00000134057, ENSG00000163808, ENSG00000126787, ENSG00000142945, ENSG00000094804, ENSG00000170312, ENSG00000122952, ENSG00000088325, ENSG00000109805, ENSG00000121621, ENSG00000166483, ENSG00000137804, ENSG00000076382, ENSG00000137807, ENSG00000178999, ENSG00000157456, ENSG00000145386, ENSG00000175063	349	216	12939	3.77611	0.000884993	0.000221322	0.000652106
GOTERM_BP_ALL	GO:0048285~organelle fission	22	4.78261	5.41868e-07	ENSG00000138778, ENSG00000117724, ENSG00000169679, ENSG00000066279, ENSG00000134057, ENSG00000163808, ENSG00000126787, ENSG00000142945, ENSG00000094804, ENSG00000170312, ENSG00000122952, ENSG00000088325, ENSG00000109805, ENSG00000121621, ENSG00000166483, ENSG00000137804, ENSG00000076382, ENSG00000137807, ENSG00000178999, ENSG00000157456, ENSG00000145386, ENSG00000175063	349	221	12939	3.69067	0.0012899	0.000258113	0.00095065
GOTERM_CC_ALL	GO:0005856~cytoskeleton	64	13.913	2.9808e-06	ENSG00000164877, ENSG00000095777, ENSG00000117724, ENSG00000131462, ENSG00000094804, ENSG00000198336, ENSG00000135407, ENSG00000121621, ENSG00000148175, ENSG00000076382, ENSG00000133026, ENSG00000145555, ENSG00000131747, ENSG00000118200, ENSG00000112742, ENSG00000213066, ENSG00000131437, ENSG00000163808, ENSG00000142945, ENSG00000126787, ENSG00000148180, ENSG00000171533, ENSG00000136842, ENSG0000…	396	1282	14472	1.82442	0.00106358	0.000531933	0.0040887
GOTERM_BP_ALL	GO:0000278~mitotic cell cycle	28	6.08696	1.368e-06	ENSG00000138778, ENSG00000117724, ENSG00000066279, ENSG00000134057, ENSG00000094804, ENSG00000170312, ENSG00000122952, ENSG00000088325, ENSG00000121621, ENSG00000137804, ENSG00000076382, ENSG00000137807, ENSG00000149308, ENSG00000178999, ENSG00000145386, ENSG00000157456, ENSG00000101773, ENSG00000165702, ENSG00000169679, ENSG00000112742, ENSG00000163808, ENSG00000126787, ENSG00000123080, ENSG0000…	349	358	12939	2.89968	0.00325327	0.000542948	0.00239999
GOTERM_BP_ALL	GO:0022402~cell cycle process	36	7.82609	1.9099e-06	ENSG00000138778, ENSG00000117724, ENSG00000066279, ENSG00000134057, ENSG00000148773, ENSG00000066923, ENSG00000094804, ENSG00000131462, ENSG00000170312, ENSG00000178053, ENSG00000122952, ENSG00000088325, ENSG00000121621, ENSG00000137804, ENSG00000076382, ENSG00000137807, ENSG00000149308, ENSG00000178999, ENSG00000121211, ENSG00000145386, ENSG00000157456, ENSG00000133026, ENSG00000101773, ENSG0000…	349	549	12939	2.43111	0.00453906	0.000649702	0.00335069
GOTERM_CC_ALL	GO:0015630~microtubule cytoskeleton	34	7.3913	7.20254e-06	ENSG00000138778, ENSG00000117724, ENSG00000198876, ENSG00000066279, ENSG00000134057, ENSG00000124074, ENSG00000131462, ENSG00000094804, ENSG00000170312, ENSG00000173876, ENSG00000088325, ENSG00000121621, ENSG00000137804, ENSG00000076382, ENSG00000137807, ENSG00000126890, ENSG00000178999, ENSG00000157456, ENSG00000133026, ENSG00000131747, ENSG00000149557, ENSG00000118200, ENSG00000169679, ENSG0000…	396	524	14472	2.37127	0.00256801	0.000856738	0.0098793
GOTERM_BP_ALL	GO:0007049~cell cycle	42	9.13043	8.59532e-06	ENSG00000138778, ENSG00000117724, ENSG00000123485, ENSG00000066279, ENSG00000134057, ENSG00000148773, ENSG00000066923, ENSG00000094804, ENSG00000131462, ENSG00000170312, ENSG00000178053, ENSG00000122952, ENSG00000114126, ENSG00000088325, ENSG00000129173, ENSG00000082146, ENSG00000117289, ENSG00000121621, ENSG00000137804, ENSG00000076382, ENSG00000137807, ENSG00000149308, ENSG00000178999, ENSG0000…	349	741	12939	2.10139	0.020266	0.00255599	0.0150786
GOTERM_CC_ALL	GO:0000793~condensed chromosome	14	3.04348	3.68944e-05	ENSG00000138778, ENSG00000123485, ENSG00000117724, ENSG00000169679, ENSG00000148773, ENSG00000142945, ENSG00000066923, ENSG00000131462, ENSG00000122952, ENSG00000109805, ENSG00000159788, ENSG00000076382, ENSG00000178999, ENSG00000148700	396	125	14472	4.09309	0.0130852	0.00328747	0.0505963
GOTERM_BP_ALL	GO:0051129~negative regulation of cellular component organization	15	3.26087	2.06429e-05	ENSG00000138778, ENSG00000117724, ENSG00000169679, ENSG00000075340, ENSG00000110245, ENSG00000118137, ENSG00000112742, ENSG00000145335, ENSG00000142949, ENSG00000158874, ENSG00000148180, ENSG00000149311, ENSG00000135407, ENSG00000100266, ENSG00000163554	349	138	12939	4.02984	0.0479825	0.00544864	0.0362097
GOTERM_BP_ALL	GO:0051128~regulation of cellular component organization	29	6.30435	2.29907e-05	ENSG00000171105, ENSG00000105974, ENSG00000138778, ENSG00000117724, ENSG00000197461, ENSG00000145335, ENSG00000170365, ENSG00000142949, ENSG00000006327, ENSG00000172232, ENSG00000135407, ENSG00000137804, ENSG00000133026, ENSG00000169679, ENSG00000183072, ENSG00000075340, ENSG00000110245, ENSG00000118137, ENSG00000112742, ENSG00000126787, ENSG00000125730, ENSG00000158874, ENSG00000148180, ENSG0000…	349	441	12939	2.43801	0.0532918	0.00546147	0.0403272
GOTERM_BP_ALL	GO:0051301~cell division	22	4.78261	2.67958e-05	ENSG00000099954, ENSG00000138778, ENSG00000117724, ENSG00000169679, ENSG00000102981, ENSG00000066279, ENSG00000134057, ENSG00000094804, ENSG00000138207, ENSG00000170312, ENSG00000122952, ENSG00000109805, ENSG00000109906, ENSG00000166483, ENSG00000137804, ENSG00000137807, ENSG00000076382, ENSG00000178999, ENSG00000133026, ENSG00000157456, ENSG00000145386, ENSG00000175063	349	283	12939	2.88212	0.061834	0.00578578	0.0470002
GOTERM_BP_ALL	GO:0030097~hemopoiesis	19	4.13043	3.57846e-05	ENSG00000204613, ENSG00000183072, ENSG00000075340, ENSG00000076554, ENSG00000110693, ENSG00000182809, ENSG00000119919, ENSG00000048052, ENSG00000162367, ENSG00000178053, ENSG00000166947, ENSG00000137394, ENSG00000158578, ENSG00000109906, ENSG00000105610, ENSG00000135363, ENSG00000111732, ENSG00000163554, ENSG00000137265, ENSG00000169877	349	224	12939	3.14471	0.0817086	0.0070782	0.062762
GOTERM_BP_ALL	GO:0048534~hemopoietic or lymphoid organ development	20	4.34783	4.19808e-05	ENSG00000204613, ENSG00000183072, ENSG00000075340, ENSG00000076554, ENSG00000110693, ENSG00000182809, ENSG00000119919, ENSG00000048052, ENSG00000162367, ENSG00000178053, ENSG00000166947, ENSG00000137394, ENSG00000158578, ENSG00000109906, ENSG00000105610, ENSG00000135363, ENSG00000111732, ENSG00000163554, ENSG00000137265, ENSG00000169877, ENSG00000157456	349	248	12939	2.98988	0.0951629	0.00711743	0.0736256
GOTERM_BP_ALL	GO:0051239~regulation of multicellular organismal process	46	10	3.97735e-05	ENSG00000081181, ENSG00000171105, ENSG00000105974, ENSG00000117724, ENSG00000197461, ENSG00000169136, ENSG00000066279, ENSG00000004468, ENSG00000145335, ENSG00000170365, ENSG00000196586, ENSG00000142949, ENSG00000138207, ENSG00000006327, ENSG00000215375, ENSG00000172232, ENSG00000198336, ENSG00000151090, ENSG00000109255, ENSG00000197561, ENSG00000135363, ENSG00000091583, ENSG00000169031, ENSG0000…	349	901	12939	1.89282	0.0903926	0.00726137	0.0697557
GOTERM_BP_ALL	GO:0006996~organelle organization	58	12.6087	6.38815e-05	ENSG00000105974, ENSG00000117724, ENSG00000123485, ENSG00000131462, ENSG00000094804, ENSG00000122952, ENSG00000135407, ENSG00000121621, ENSG00000163687, ENSG00000184357, ENSG00000076382, ENSG00000137265, ENSG00000145386, ENSG00000133026, ENSG00000099954, ENSG00000131747, ENSG00000165702, ENSG00000110693, ENSG00000112742, ENSG00000213066, ENSG00000131437, ENSG00000163808, ENSG00000142945, ENSG0000…	349	1264	12939	1.7012	0.141158	0.0100934	0.112015
GOTERM_BP_ALL	GO:0002520~immune system development	20	4.34783	9.74477e-05	ENSG00000204613, ENSG00000183072, ENSG00000075340, ENSG00000076554, ENSG00000110693, ENSG00000182809, ENSG00000119919, ENSG00000048052, ENSG00000162367, ENSG00000178053, ENSG00000166947, ENSG00000137394, ENSG00000158578, ENSG00000109906, ENSG00000105610, ENSG00000135363, ENSG00000111732, ENSG00000163554, ENSG00000137265, ENSG00000169877, ENSG00000157456	349	264	12939	2.80867	0.207158	0.0144035	0.170825
GOTERM_BP_ALL	GO:0016043~cellular component organization	93	20.2174	0.000136855	ENSG00000164877, ENSG00000105974, ENSG00000123485, ENSG00000117724, ENSG00000197461, ENSG00000005381, ENSG00000094804, ENSG00000131462, ENSG00000122952, ENSG00000082146, ENSG00000165506, ENSG00000163687, ENSG00000121621, ENSG00000135407, ENSG00000148175, ENSG00000197561, ENSG00000076382, ENSG00000184357, ENSG00000137265, ENSG00000133026, ENSG00000145386, ENSG00000099954, ENSG00000165702, ENSG0000…	349	2394	12939	1.44024	0.278203	0.0179487	0.239828
GOTERM_BP_ALL	GO:0045841~negative regulation of mitotic metaphase/anaphase transition	5	1.08696	0.000146119	ENSG00000138778, ENSG00000117724, ENSG00000169679, ENSG00000149311, ENSG00000112742	349	11	12939	16.852	0.293959	0.0181533	0.256042
GOTERM_BP_ALL	GO:0007094~mitotic cell cycle spindle assembly checkpoint	5	1.08696	0.000146119	ENSG00000138778, ENSG00000117724, ENSG00000169679, ENSG00000149311, ENSG00000112742	349	11	12939	16.852	0.293959	0.0181533	0.256042
GOTERM_BP_ALL	GO:0007093~mitotic cell cycle checkpoint	8	1.73913	0.000134094	ENSG00000170312, ENSG00000122952, ENSG00000138778, ENSG00000117724, ENSG00000169679, ENSG00000149311, ENSG00000112742, ENSG00000145386	349	43	12939	6.89758	0.27344	0.0186148	0.234995
GOTERM_BP_ALL	GO:0009611~response to wounding	29	6.30435	0.000164798	ENSG00000135218, ENSG00000197461, ENSG00000111144, ENSG00000169902, ENSG00000170365, ENSG00000134057, ENSG00000171557, ENSG00000112799, ENSG00000172232, ENSG00000091583, ENSG00000131669, ENSG00000133026, ENSG00000134460, ENSG00000186827, ENSG00000108691, ENSG00000171560, ENSG00000138185, ENSG00000160712, ENSG00000171564, ENSG00000197632, ENSG00000048052, ENSG00000125730, ENSG00000158874, ENSG0000…	349	494	12939	2.17644	0.324688	0.0194376	0.288728
GOTERM_BP_ALL	GO:0048519~negative regulation of biological process	72	15.6522	0.000173997	ENSG00000081181, ENSG00000105974, ENSG00000117724, ENSG00000169136, ENSG00000197461, ENSG00000004468, ENSG00000145826, ENSG00000005381, ENSG00000094804, ENSG00000138207, ENSG00000108551, ENSG00000172232, ENSG00000082146, ENSG00000164105, ENSG00000135407, ENSG00000197561, ENSG00000136870, ENSG00000135363, ENSG00000169031, ENSG00000134460, ENSG00000186827, ENSG00000165702, ENSG00000087494, ENSG0000…	349	1740	12939	1.53412	0.339327	0.0195444	0.304822
GOTERM_BP_ALL	GO:0048731~system development	88	19.1304	0.000191716	ENSG00000198807, ENSG00000105974, ENSG00000117724, ENSG00000169136, ENSG00000197461, ENSG00000061676, ENSG00000145826, ENSG00000138207, ENSG00000197757, ENSG00000178053, ENSG00000198954, ENSG00000172232, ENSG00000198336, ENSG00000107537, ENSG00000135407, ENSG00000135363, ENSG00000184357, ENSG00000137265, ENSG00000145386, ENSG00000131669, ENSG00000133026, ENSG00000118707, ENSG00000152785, ENSG0000…	349	2254	12939	1.44745	0.366636	0.0205456	0.335813
GOTERM_CC_ALL	GO:0044430~cytoskeletal part	43	9.34783	0.0002993	ENSG00000164877, ENSG00000138778, ENSG00000095777, ENSG00000117724, ENSG00000198876, ENSG00000066279, ENSG00000134057, ENSG00000196586, ENSG00000131462, ENSG00000094804, ENSG00000170312, ENSG00000215375, ENSG00000198336, ENSG00000173876, ENSG00000088325, ENSG00000121621, ENSG00000137804, ENSG00000137807, ENSG00000076382, ENSG00000126890, ENSG00000178999, ENSG00000145555, ENSG00000133026, ENSG0000…	396	881	14472	1.78372	0.101354	0.0211464	0.40977
GOTERM_BP_ALL	GO:0048523~negative regulation of cellular process	67	14.5652	0.00022263	ENSG00000105974, ENSG00000117724, ENSG00000169136, ENSG00000197461, ENSG00000004468, ENSG00000145826, ENSG00000005381, ENSG00000094804, ENSG00000138207, ENSG00000108551, ENSG00000172232, ENSG00000082146, ENSG00000164105, ENSG00000135407, ENSG00000197561, ENSG00000136870, ENSG00000135363, ENSG00000169031, ENSG00000134460, ENSG00000186827, ENSG00000165702, ENSG00000087494, ENSG00000183072, ENSG0000…	349	1598	12939	1.55444	0.411609	0.0218561	0.389864
GOTERM_BP_ALL	GO:0045839~negative regulation of mitosis	5	1.08696	0.000214544	ENSG00000138778, ENSG00000117724, ENSG00000169679, ENSG00000149311, ENSG00000112742	349	12	12939	15.4477	0.400163	0.0219766	0.375729
GOTERM_BP_ALL	GO:0051784~negative regulation of nuclear division	5	1.08696	0.000214544	ENSG00000138778, ENSG00000117724, ENSG00000169679, ENSG00000149311, ENSG00000112742	349	12	12939	15.4477	0.400163	0.0219766	0.375729
GOTERM_BP_ALL	GO:0031577~spindle checkpoint	5	1.08696	0.000214544	ENSG00000138778, ENSG00000117724, ENSG00000169679, ENSG00000149311, ENSG00000112742	349	12	12939	15.4477	0.400163	0.0219766	0.375729
GOTERM_BP_ALL	GO:0007059~chromosome segregation	10	2.17391	0.000236178	ENSG00000122952, ENSG00000138778, ENSG00000131747, ENSG00000123485, ENSG00000117724, ENSG00000109805, ENSG00000121621, ENSG00000137804, ENSG00000066923, ENSG00000126787	349	78	12939	4.75314	0.430298	0.0222543	0.413543
GOTERM_BP_ALL	GO:0030071~regulation of mitotic metaphase/anaphase transition	6	1.30435	0.000246897	ENSG00000138778, ENSG00000117724, ENSG00000169679, ENSG00000149311, ENSG00000112742, ENSG00000126787	349	22	12939	10.1112	0.444664	0.0223684	0.432274
GOTERM_BP_ALL	GO:0002376~immune system process	43	9.34783	0.000268002	ENSG00000124469, ENSG00000167984, ENSG00000163600, ENSG00000076554, ENSG00000128322, ENSG00000145335, ENSG00000182809, ENSG00000119919, ENSG00000196188, ENSG00000112799, ENSG00000178053, ENSG00000115590, ENSG00000172232, ENSG00000158578, ENSG00000105610, ENSG00000197561, ENSG00000135363, ENSG00000137265, ENSG00000157456, ENSG00000134460, ENSG00000186827, ENSG00000204613, ENSG00000108691, ENSG0000…	349	892	12939	1.78722	0.471898	0.0225443	0.469142
GOTERM_BP_ALL	GO:0010639~negative regulation of organelle organization	10	2.17391	0.000260345	ENSG00000138778, ENSG00000148180, ENSG00000117724, ENSG00000169679, ENSG00000149311, ENSG00000075340, ENSG00000135407, ENSG00000112742, ENSG00000145335, ENSG00000163554	349	79	12939	4.69297	0.462176	0.0227094	0.455768
REACTOME_PATHWAY	REACT_152:Cell Cycle, Mitotic	21	4.56522	0.000643311	ENSG00000138778, ENSG00000176890, ENSG00000117724, ENSG00000169679, ENSG00000134057, ENSG00000213066, ENSG00000142945, ENSG00000094804, ENSG00000131462, ENSG00000170312, ENSG00000122952, ENSG00000131153, ENSG00000121621, ENSG00000166483, ENSG00000171848, ENSG00000104738, ENSG00000137807, ENSG00000178999, ENSG00000157456, ENSG00000145386, ENSG00000175063	99	297	3133	2.23763	0.0266658	0.0266658	0.593805
GOTERM_BP_ALL	GO:0050793~regulation of developmental process	34	7.3913	0.000329417	ENSG00000135218, ENSG00000171105, ENSG00000138778, ENSG00000105974, ENSG00000117724, ENSG00000169136, ENSG00000066279, ENSG00000170365, ENSG00000142949, ENSG00000138207, ENSG00000006327, ENSG00000151090, ENSG00000135363, ENSG00000091583, ENSG00000169031, ENSG00000137265, ENSG00000118707, ENSG00000133026, ENSG00000134460, ENSG00000087494, ENSG00000183072, ENSG00000160712, ENSG00000114315, ENSG0000…	349	649	12939	1.94227	0.54379	0.0266992	0.576358
GOTERM_BP_ALL	GO:0015918~sterol transport	7	1.52174	0.000356862	ENSG00000135218, ENSG00000021762, ENSG00000158874, ENSG00000105974, ENSG00000110245, ENSG00000118137, ENSG00000187134	349	36	12939	7.20893	0.572669	0.0279421	0.624235
GOTERM_BP_ALL	GO:0030301~cholesterol transport	7	1.52174	0.000356862	ENSG00000135218, ENSG00000021762, ENSG00000158874, ENSG00000105974, ENSG00000110245, ENSG00000118137, ENSG00000187134	349	36	12939	7.20893	0.572669	0.0279421	0.624235
GOTERM_CC_ALL	GO:0005938~cell cortex	13	2.82609	0.000485089	ENSG00000105974, ENSG00000102981, ENSG00000171564, ENSG00000145335, ENSG00000171557, ENSG00000196586, ENSG00000136842, ENSG00000166947, ENSG00000137942, ENSG00000004939, ENSG00000148700, ENSG00000163554, ENSG00000133026	396	141	14472	3.36944	0.159046	0.0284571	0.663351
GOTERM_BP_ALL	GO:0007010~cytoskeleton organization	25	5.43478	0.000401664	ENSG00000105974, ENSG00000151150, ENSG00000100558, ENSG00000131462, ENSG00000122952, ENSG00000121621, ENSG00000135407, ENSG00000137804, ENSG00000161791, ENSG00000076382, ENSG00000137807, ENSG00000167193, ENSG00000133026, ENSG00000099954, ENSG00000170873, ENSG00000075340, ENSG00000112742, ENSG00000213066, ENSG00000142945, ENSG00000136842, ENSG00000148180, ENSG00000136153, ENSG00000100266, ENSG0000…	349	418	12939	2.21737	0.61594	0.030398	0.702344
KEGG_PATHWAY	hsa04110:Cell cycle	12	2.6087	0.000292684	ENSG00000170312, ENSG00000114126, ENSG00000169679, ENSG00000149311, ENSG00000112742, ENSG00000166483, ENSG00000134057, ENSG00000104738, ENSG00000123080, ENSG00000157456, ENSG00000145386, ENSG00000094804	127	120	4754	3.74331	0.0362117	0.0362117	0.338423
GOTERM_BP_ALL	GO:0065008~regulation of biological quality	59	12.8261	0.000603889	ENSG00000105974, ENSG00000197993, ENSG00000004468, ENSG00000144290, ENSG00000138207, ENSG00000172232, ENSG00000198336, ENSG00000065485, ENSG00000135407, ENSG00000197561, ENSG00000133026, ENSG00000134460, ENSG00000133424, ENSG00000171560, ENSG00000087494, ENSG00000171564, ENSG00000110693, ENSG00000213066, ENSG00000187134, ENSG00000162367, ENSG00000148180, ENSG00000166947, ENSG00000123405, ENSG0000…	349	1407	12939	1.55465	0.762811	0.0439696	1.05419
GOTERM_BP_ALL	GO:0007088~regulation of mitosis	8	1.73913	0.000715633	ENSG00000171105, ENSG00000138778, ENSG00000117724, ENSG00000169679, ENSG00000149311, ENSG00000112742, ENSG00000137804, ENSG00000126787	349	56	12939	5.29636	0.818273	0.0475535	1.2481
GOTERM_BP_ALL	GO:0051783~regulation of nuclear division	8	1.73913	0.000715633	ENSG00000171105, ENSG00000138778, ENSG00000117724, ENSG00000169679, ENSG00000149311, ENSG00000112742, ENSG00000137804, ENSG00000126787	349	56	12939	5.29636	0.818273	0.0475535	1.2481
GOTERM_BP_ALL	GO:0000075~cell cycle checkpoint	10	2.17391	0.000689943	ENSG00000170312, ENSG00000101773, ENSG00000122952, ENSG00000138778, ENSG00000117724, ENSG00000169679, ENSG00000149311, ENSG00000112742, ENSG00000145386, ENSG00000094804	349	90	12939	4.11939	0.806796	0.0485979	1.20355
GOTERM_BP_ALL	GO:0048856~anatomical structure development	91	19.7826	0.000713838	ENSG00000198807, ENSG00000105974, ENSG00000117724, ENSG00000169136, ENSG00000197461, ENSG00000061676, ENSG00000145826, ENSG00000138207, ENSG00000197757, ENSG00000178053, ENSG00000198954, ENSG00000172232, ENSG00000198336, ENSG00000082146, ENSG00000107537, ENSG00000135407, ENSG00000135363, ENSG00000184357, ENSG00000137265, ENSG00000145386, ENSG00000131669, ENSG00000133026, ENSG00000118707, ENSG0000…	349	2443	12939	1.381	0.817494	0.0487977	1.24499
GOTERM_BP_ALL	GO:0007346~regulation of mitotic cell cycle	13	2.82609	0.000826451	ENSG00000171105, ENSG00000138778, ENSG00000117724, ENSG00000169679, ENSG00000112742, ENSG00000126787, ENSG00000094804, ENSG00000170312, ENSG00000122952, ENSG00000149311, ENSG00000137804, ENSG00000175063, ENSG00000145386	349	152	12939	3.17085	0.860462	0.0518358	1.44006
GOTERM_BP_ALL	GO:0008283~cell proliferation	24	5.21739	0.000826103	ENSG00000134460, ENSG00000186827, ENSG00000165702, ENSG00000117724, ENSG00000169679, ENSG00000197461, ENSG00000134531, ENSG00000066279, ENSG00000118137, ENSG00000154277, ENSG00000164398, ENSG00000163808, ENSG00000106952, ENSG00000148773, ENSG00000126787, ENSG00000142945, ENSG00000138207, ENSG00000162367, ENSG00000112799, ENSG00000088325, ENSG00000129173, ENSG00000138378, ENSG00000169031, ENSG0000…	349	414	12939	2.14925	0.860346	0.0532148	1.43946
GOTERM_BP_ALL	GO:0009605~response to external stimulus	40	8.69565	0.000903757	ENSG00000135218, ENSG00000171105, ENSG00000105974, ENSG00000197461, ENSG00000111144, ENSG00000169902, ENSG00000004468, ENSG00000145826, ENSG00000171557, ENSG00000170365, ENSG00000134057, ENSG00000112799, ENSG00000138207, ENSG00000172232, ENSG00000165506, ENSG00000117289, ENSG00000091583, ENSG00000106484, ENSG00000133026, ENSG00000131669, ENSG00000134460, ENSG00000186827, ENSG00000108691, ENSG0000…	349	859	12939	1.7264	0.883949	0.0551007	1.57376
GOTERM_BP_ALL	GO:0051258~protein polymerization	7	1.52174	0.000953652	ENSG00000105974, ENSG00000148180, ENSG00000171560, ENSG00000173876, ENSG00000171564, ENSG00000171557, ENSG00000131462	349	43	12939	6.03538	0.896965	0.0566085	1.65996
GOTERM_CC_ALL	GO:0000922~spindle pole	6	1.30435	0.00186654	ENSG00000117724, ENSG00000169679, ENSG00000088325, ENSG00000066279, ENSG00000126787, ENSG00000131462	396	33	14472	6.64463	0.486742	0.0588326	2.53017
GOTERM_CC_ALL	GO:0030496~midbody	5	1.08696	0.00123434	ENSG00000170312, ENSG00000117724, ENSG00000137807, ENSG00000178999, ENSG00000133026	396	18	14472	10.1515	0.356563	0.0610473	1.67992
GOTERM_CC_ALL	GO:0043232~intracellular non-membrane-bounded organelle	88	19.1304	0.0023065	ENSG00000164877, ENSG00000095777, ENSG00000123485, ENSG00000117724, ENSG00000005189, ENSG00000131462, ENSG00000094804, ENSG00000122952, ENSG00000198336, ENSG00000135407, ENSG00000121621, ENSG00000148175, ENSG00000104738, ENSG00000076382, ENSG00000184357, ENSG00000137265, ENSG00000145555, ENSG00000133026, ENSG00000131747, ENSG00000118200, ENSG00000166793, ENSG00000112742, ENSG00000213066, ENSG0000…	396	2388	14472	1.34673	0.561489	0.0614444	3.11785
GOTERM_CC_ALL	GO:0043228~non-membrane-bounded organelle	88	19.1304	0.0023065	ENSG00000164877, ENSG00000095777, ENSG00000123485, ENSG00000117724, ENSG00000005189, ENSG00000131462, ENSG00000094804, ENSG00000122952, ENSG00000198336, ENSG00000135407, ENSG00000121621, ENSG00000148175, ENSG00000104738, ENSG00000076382, ENSG00000184357, ENSG00000137265, ENSG00000145555, ENSG00000133026, ENSG00000131747, ENSG00000118200, ENSG00000166793, ENSG00000112742, ENSG00000213066, ENSG0000…	396	2388	14472	1.34673	0.561489	0.0614444	3.11785
KEGG_PATHWAY	hsa00860:Porphyrin and chlorophyll metabolism	6	1.30435	0.00101093	ENSG00000090013, ENSG00000066926, ENSG00000197888, ENSG00000196620, ENSG00000158578, ENSG00000080819	127	30	4754	7.48661	0.119655	0.0617331	1.16448
GOTERM_BP_ALL	GO:0051241~negative regulation of multicellular organismal process	13	2.82609	0.00109739	ENSG00000081181, ENSG00000105974, ENSG00000197461, ENSG00000160712, ENSG00000110245, ENSG00000118137, ENSG00000004468, ENSG00000138207, ENSG00000167768, ENSG00000101425, ENSG00000109320, ENSG00000091583, ENSG00000154229	349	157	12939	3.06986	0.926863	0.0632936	1.90789
GOTERM_CC_ALL	GO:0005694~chromosome	24	5.21739	0.00184274	ENSG00000203760, ENSG00000138778, ENSG00000131747, ENSG00000198157, ENSG00000117724, ENSG00000123485, ENSG00000169679, ENSG00000180346, ENSG00000148773, ENSG00000142945, ENSG00000066923, ENSG00000131462, ENSG00000162367, ENSG00000182611, ENSG00000122952, ENSG00000196226, ENSG00000189060, ENSG00000109805, ENSG00000159788, ENSG00000076382, ENSG00000184357, ENSG00000178999, ENSG00000148700, ENSG0000…	396	433	14472	2.02561	0.482354	0.0637254	2.49829
GOTERM_CC_ALL	GO:0005615~extracellular space	31	6.73913	0.00230137	ENSG00000124469, ENSG00000197461, ENSG00000145826, ENSG00000171557, ENSG00000005381, ENSG00000112799, ENSG00000138207, ENSG00000070081, ENSG00000091583, ENSG00000152785, ENSG00000118271, ENSG00000108691, ENSG00000171560, ENSG00000087494, ENSG00000160712, ENSG00000110245, ENSG00000118137, ENSG00000171564, ENSG00000168878, ENSG00000145321, ENSG00000106952, ENSG00000197632, ENSG00000163631, ENSG0000…	396	631	14472	1.79542	0.560685	0.0662484	3.11103
GOTERM_CC_ALL	GO:0000779~condensed chromosome, centromeric region	8	1.73913	0.00174215	ENSG00000122952, ENSG00000138778, ENSG00000123485, ENSG00000117724, ENSG00000169679, ENSG00000076382, ENSG00000178999, ENSG00000142945	396	64	14472	4.56818	0.463393	0.0668278	2.36342
GOTERM_CC_ALL	GO:0000775~chromosome, centromeric region	11	2.3913	0.00165114	ENSG00000203760, ENSG00000122952, ENSG00000138778, ENSG00000123485, ENSG00000117724, ENSG00000169679, ENSG00000180346, ENSG00000076382, ENSG00000178999, ENSG00000148773, ENSG00000142945	396	120	14472	3.35	0.445642	0.0710896	2.24125
GOTERM_BP_ALL	GO:0007275~multicellular organismal development	99	21.5217	0.00132395	ENSG00000105974, ENSG00000197461, ENSG00000169136, ENSG00000197757, ENSG00000172232, ENSG00000198336, ENSG00000107537, ENSG00000184357, ENSG00000135363, ENSG00000152785, ENSG00000165702, ENSG00000133169, ENSG00000131437, ENSG00000144485, ENSG00000162367, ENSG00000167768, ENSG00000188290, ENSG00000154229, ENSG00000171105, ENSG00000164458, ENSG00000186417, ENSG00000171843, ENSG00000077782, ENSG0000…	349	2758	12939	1.33081	0.957393	0.0723831	2.29747
GOTERM_BP_ALL	GO:0033273~response to vitamin	8	1.73913	0.0013226	ENSG00000171105, ENSG00000138207, ENSG00000148180, ENSG00000108691, ENSG00000197461, ENSG00000165506, ENSG00000004468, ENSG00000106484	349	62	12939	4.78381	0.957256	0.0740089	2.29516
GOTERM_BP_ALL	GO:0048513~organ development	66	14.3478	0.00140273	ENSG00000198807, ENSG00000105974, ENSG00000117724, ENSG00000197461, ENSG00000138207, ENSG00000178053, ENSG00000198336, ENSG00000184357, ENSG00000135363, ENSG00000137265, ENSG00000133026, ENSG00000145386, ENSG00000131669, ENSG00000118707, ENSG00000152785, ENSG00000171560, ENSG00000087494, ENSG00000183072, ENSG00000110693, ENSG00000114315, ENSG00000116874, ENSG00000131437, ENSG00000162367, ENSG0000…	349	1679	12939	1.45737	0.964693	0.0748131	2.43261
GOTERM_BP_ALL	GO:0034621~cellular macromolecular complex subunit organization	20	4.34783	0.00144402	ENSG00000105974, ENSG00000138778, ENSG00000117724, ENSG00000171560, ENSG00000123485, ENSG00000171564, ENSG00000171557, ENSG00000170365, ENSG00000142945, ENSG00000131462, ENSG00000182611, ENSG00000148180, ENSG00000196226, ENSG00000189060, ENSG00000173876, ENSG00000165506, ENSG00000121621, ENSG00000123405, ENSG00000184357, ENSG00000152147	349	328	12939	2.26064	0.968004	0.0752489	2.50336
REACTOME_PATHWAY	REACT_604:Hemostasis	16	3.47826	0.00383332	ENSG00000135218, ENSG00000105974, ENSG00000171560, ENSG00000197461, ENSG00000171564, ENSG00000118137, ENSG00000171557, ENSG00000197632, ENSG00000163631, ENSG00000172380, ENSG00000188404, ENSG00000141526, ENSG00000198053, ENSG00000176105, ENSG00000154229, ENSG00000167193	99	226	3133	2.24046	0.148971	0.0774875	3.49211
GOTERM_BP_ALL	GO:0006638~neutral lipid metabolic process	7	1.52174	0.00153498	ENSG00000158874, ENSG00000105974, ENSG00000110245, ENSG00000145335, ENSG00000091583, ENSG00000119919, ENSG00000197208	349	47	12939	5.52173	0.974245	0.078096	2.65905
GOTERM_MF_ALL	GO:0005496~steroid binding	9	1.95652	0.000251428	ENSG00000021762, ENSG00000158874, ENSG00000133116, ENSG00000105974, ENSG00000110245, ENSG00000118137, ENSG00000165092, ENSG00000145321, ENSG00000187134	376	62	13860	5.35089	0.151644	0.0789374	0.37506
GOTERM_BP_ALL	GO:0033043~regulation of organelle organization	15	3.26087	0.0015885	ENSG00000171105, ENSG00000105974, ENSG00000138778, ENSG00000117724, ENSG00000169679, ENSG00000197461, ENSG00000075340, ENSG00000112742, ENSG00000145335, ENSG00000126787, ENSG00000148180, ENSG00000149311, ENSG00000135407, ENSG00000137804, ENSG00000163554	349	209	12939	2.66085	0.977332	0.0790246	2.75054
GOTERM_MF_ALL	GO:0008092~cytoskeletal protein binding	29	6.30435	0.000128713	ENSG00000095777, ENSG00000065534, ENSG00000145335, ENSG00000196586, ENSG00000198954, ENSG00000162512, ENSG00000198336, ENSG00000004939, ENSG00000121621, ENSG00000135407, ENSG00000161791, ENSG00000137804, ENSG00000148700, ENSG00000145555, ENSG00000133026, ENSG00000152767, ENSG00000149557, ENSG00000170873, ENSG00000075340, ENSG00000145321, ENSG00000136842, ENSG00000171533, ENSG00000148180, ENSG0000…	376	483	13860	2.21323	0.0807378	0.0807378	0.192168
GOTERM_MF_ALL	GO:0015101~organic cation transmembrane transporter activity	5	1.08696	0.000425653	ENSG00000187010, ENSG00000004809, ENSG00000112077, ENSG00000197208, ENSG00000188672	376	14	13860	13.1649	0.243033	0.0886352	0.634184
GOTERM_BP_ALL	GO:0007017~microtubule-based process	16	3.47826	0.00183741	ENSG00000105974, ENSG00000138778, ENSG00000154277, ENSG00000112742, ENSG00000213066, ENSG00000131437, ENSG00000163808, ENSG00000142945, ENSG00000131462, ENSG00000122952, ENSG00000173876, ENSG00000121621, ENSG00000137804, ENSG00000137807, ENSG00000076382, ENSG00000175063	349	236	12939	2.51353	0.987484	0.0889955	3.17503
GOTERM_BP_ALL	GO:0031099~regeneration	8	1.73913	0.00191134	ENSG00000158874, ENSG00000148180, ENSG00000108691, ENSG00000171560, ENSG00000134057, ENSG00000091583, ENSG00000145386, ENSG00000131669	349	66	12939	4.49388	0.989508	0.0905733	3.30076
GOTERM_BP_ALL	GO:0010903~negative regulation of very-low-density lipoprotein particle remodeling	3	0.652174	0.00212544	ENSG00000158874, ENSG00000110245, ENSG00000118137	349	3	12939	37.0745	0.993706	0.098263	3.66403
GOTERM_CC_ALL	GO:0000777~condensed chromosome kinetochore	7	1.52174	0.00408589	ENSG00000122952, ENSG00000138778, ENSG00000123485, ENSG00000117724, ENSG00000169679, ENSG00000076382, ENSG00000142945	396	56	14472	4.56818	0.768147	0.0991383	5.46132
GOTERM_BP_ALL	GO:0000070~mitotic sister chromatid segregation	6	1.30435	0.00228576	ENSG00000122952, ENSG00000138778, ENSG00000109805, ENSG00000121621, ENSG00000137804, ENSG00000126787	349	35	12939	6.35563	0.995708	0.103286	3.9352
GOTERM_BP_ALL	GO:0048522~positive regulation of cellular process	68	14.7826	0.00238757	ENSG00000198807, ENSG00000105974, ENSG00000197461, ENSG00000004468, ENSG00000138207, ENSG00000172232, ENSG00000109255, ENSG00000197561, ENSG00000169031, ENSG00000137265, ENSG00000145386, ENSG00000118707, ENSG00000134460, ENSG00000152785, ENSG00000131747, ENSG00000186827, ENSG00000087494, ENSG00000183072, ENSG00000131470, ENSG00000110693, ENSG00000112742, ENSG00000213066, ENSG00000114315, ENSG0000…	349	1780	12939	1.41633	0.996634	0.10564	4.10704
GOTERM_BP_ALL	GO:0000819~sister chromatid segregation	6	1.30435	0.00259687	ENSG00000122952, ENSG00000138778, ENSG00000109805, ENSG00000121621, ENSG00000137804, ENSG00000126787	349	36	12939	6.17908	0.997958	0.108366	4.45939
GOTERM_BP_ALL	GO:0030099~myeloid cell differentiation	9	1.95652	0.00250186	ENSG00000162367, ENSG00000204613, ENSG00000166947, ENSG00000137394, ENSG00000109906, ENSG00000158578, ENSG00000110693, ENSG00000105610, ENSG00000119919, ENSG00000137265	349	88	12939	3.79171	0.997438	0.108409	4.29961
GOTERM_BP_ALL	GO:0051180~vitamin transport	5	1.08696	0.00256304	ENSG00000138207, ENSG00000134827, ENSG00000145321, ENSG00000004809, ENSG00000197208	349	22	12939	8.42602	0.997786	0.108936	4.40252
GOTERM_BP_ALL	GO:0051051~negative regulation of transport	11	2.3913	0.00266772	ENSG00000171105, ENSG00000158874, ENSG00000186827, ENSG00000137831, ENSG00000102471, ENSG00000110245, ENSG00000118137, ENSG00000109320, ENSG00000145335, ENSG00000100266, ENSG00000154229	349	130	12939	3.13707	0.998276	0.109249	4.57838
GOTERM_BP_ALL	GO:0032502~developmental process	105	22.8261	0.0029043	ENSG00000105974, ENSG00000197461, ENSG00000169136, ENSG00000197757, ENSG00000172232, ENSG00000198336, ENSG00000107537, ENSG00000184357, ENSG00000135363, ENSG00000152785, ENSG00000165702, ENSG00000133169, ENSG00000131437, ENSG00000144485, ENSG00000162367, ENSG00000167768, ENSG00000188290, ENSG00000154229, ENSG00000171105, ENSG00000164458, ENSG00000171843, ENSG00000186417, ENSG00000077782, ENSG0000…	349	3030	12939	1.28476	0.99902	0.11445	4.97473
GOTERM_BP_ALL	GO:0032355~response to estradiol stimulus	7	1.52174	0.00286817	ENSG00000171105, ENSG00000197461, ENSG00000183072, ENSG00000117289, ENSG00000004468, ENSG00000154229, ENSG00000145386	349	53	12939	4.89663	0.998932	0.115006	4.91429
GOTERM_CC_ALL	GO:0044427~chromosomal part	20	4.34783	0.00524388	ENSG00000203760, ENSG00000138778, ENSG00000198157, ENSG00000117724, ENSG00000123485, ENSG00000169679, ENSG00000180346, ENSG00000148773, ENSG00000142945, ENSG00000066923, ENSG00000162367, ENSG00000182611, ENSG00000122952, ENSG00000196226, ENSG00000189060, ENSG00000109805, ENSG00000076382, ENSG00000184357, ENSG00000178999, ENSG00000137265	396	363	14472	2.01352	0.84695	0.11762	6.95806
GOTERM_CC_ALL	GO:0015629~actin cytoskeleton	16	3.47826	0.00578812	ENSG00000164877, ENSG00000095777, ENSG00000119326, ENSG00000170873, ENSG00000075340, ENSG00000145335, ENSG00000196586, ENSG00000196730, ENSG00000148180, ENSG00000215375, ENSG00000198336, ENSG00000135407, ENSG00000198467, ENSG00000163554, ENSG00000133026, ENSG00000145555	396	263	14472	2.2233	0.874112	0.121485	7.65388
GOTERM_BP_ALL	GO:0051130~positive regulation of cellular component organization	13	2.82609	0.00316174	ENSG00000171105, ENSG00000138778, ENSG00000105974, ENSG00000183072, ENSG00000145335, ENSG00000170365, ENSG00000142949, ENSG00000125730, ENSG00000126787, ENSG00000006327, ENSG00000172232, ENSG00000137804, ENSG00000154229	349	178	12939	2.70769	0.99947	0.121953	5.40424
GOTERM_CC_ALL	GO:0005876~spindle microtubule	5	1.08696	0.00666222	ENSG00000170312, ENSG00000121621, ENSG00000137804, ENSG00000076382, ENSG00000131462	396	28	14472	6.52597	0.908037	0.130968	8.76137
GOTERM_BP_ALL	GO:0042060~wound healing	13	2.82609	0.00378578	ENSG00000135218, ENSG00000171560, ENSG00000138185, ENSG00000197461, ENSG00000171564, ENSG00000134057, ENSG00000170365, ENSG00000171557, ENSG00000197632, ENSG00000148180, ENSG00000091583, ENSG00000131669, ENSG00000133026	349	182	12939	2.64818	0.999881	0.139792	6.43782
GOTERM_BP_ALL	GO:0048872~homeostasis of number of cells	9	1.95652	0.00377236	ENSG00000162367, ENSG00000134460, ENSG00000204613, ENSG00000166947, ENSG00000137394, ENSG00000158578, ENSG00000110693, ENSG00000105610, ENSG00000119919, ENSG00000157456	349	94	12939	3.54969	0.999877	0.141518	6.4157
GOTERM_BP_ALL	GO:0006950~response to stress	60	13.0435	0.00433144	ENSG00000105974, ENSG00000176890, ENSG00000197461, ENSG00000169902, ENSG00000004468, ENSG00000005381, ENSG00000172232, ENSG00000065485, ENSG00000082146, ENSG00000135407, ENSG00000109255, ENSG00000145386, ENSG00000131669, ENSG00000133026, ENSG00000134460, ENSG00000101773, ENSG00000131747, ENSG00000186827, ENSG00000171560, ENSG00000171564, ENSG00000197632, ENSG00000148180, ENSG00000137831, ENSG0000…	349	1566	12939	1.42048	0.999968	0.14501	7.33283
GOTERM_BP_ALL	GO:0006869~lipid transport	11	2.3913	0.00454224	ENSG00000135218, ENSG00000021762, ENSG00000138207, ENSG00000158874, ENSG00000105974, ENSG00000128284, ENSG00000110245, ENSG00000118137, ENSG00000091583, ENSG00000104043, ENSG00000187134	349	140	12939	2.913	0.99998	0.145436	7.67643
GOTERM_BP_ALL	GO:0006641~triglyceride metabolic process	6	1.30435	0.00462729	ENSG00000158874, ENSG00000105974, ENSG00000110245, ENSG00000091583, ENSG00000119919, ENSG00000197208	349	41	12939	5.42554	0.999984	0.146001	7.81472
GOTERM_BP_ALL	GO:0010901~regulation of very-low-density lipoprotein particle remodeling	3	0.652174	0.00417525	ENSG00000158874, ENSG00000110245, ENSG00000118137	349	4	12939	27.8059	0.999953	0.146317	7.07748
GOTERM_BP_ALL	GO:0000226~microtubule cytoskeleton organization	11	2.3913	0.0043179	ENSG00000105974, ENSG00000122952, ENSG00000112742, ENSG00000121621, ENSG00000213066, ENSG00000137804, ENSG00000137807, ENSG00000076382, ENSG00000142945, ENSG00000131462, ENSG00000175063	349	139	12939	2.93395	0.999967	0.146643	7.31071
GOTERM_BP_ALL	GO:0048518~positive regulation of biological process	72	15.6522	0.00425232	ENSG00000198807, ENSG00000105974, ENSG00000197461, ENSG00000004468, ENSG00000138207, ENSG00000172232, ENSG00000109255, ENSG00000197561, ENSG00000169031, ENSG00000137265, ENSG00000145386, ENSG00000118707, ENSG00000134460, ENSG00000152785, ENSG00000131747, ENSG00000186827, ENSG00000087494, ENSG00000183072, ENSG00000131470, ENSG00000110693, ENSG00000112742, ENSG00000213066, ENSG00000114315, ENSG0000…	349	1954	12939	1.3661	0.999961	0.146665	7.20355
GOTERM_BP_ALL	GO:0043933~macromolecular complex subunit organization	31	6.73913	0.00454157	ENSG00000171105, ENSG00000105974, ENSG00000138778, ENSG00000117724, ENSG00000123485, ENSG00000171557, ENSG00000170365, ENSG00000136603, ENSG00000005381, ENSG00000131462, ENSG00000182611, ENSG00000173876, ENSG00000165506, ENSG00000148175, ENSG00000121621, ENSG00000184357, ENSG00000137806, ENSG00000171560, ENSG00000110245, ENSG00000118137, ENSG00000171564, ENSG00000187134, ENSG00000142945, ENSG0000…	349	672	12939	1.71028	0.99998	0.147388	7.67534
GOTERM_BP_ALL	GO:0010948~negative regulation of cell cycle process	5	1.08696	0.00415994	ENSG00000138778, ENSG00000117724, ENSG00000169679, ENSG00000149311, ENSG00000112742	349	25	12939	7.4149	0.999951	0.147989	7.0524
GOTERM_BP_ALL	GO:0015669~gas transport	4	0.869565	0.00451362	ENSG00000206177, ENSG00000086506, ENSG00000074706, ENSG00000112077	349	13	12939	11.4075	0.999979	0.148565	7.62985
GOTERM_BP_ALL	GO:0032410~negative regulation of transporter activity	4	0.869565	0.00451362	ENSG00000171105, ENSG00000158874, ENSG00000102471, ENSG00000145335	349	13	12939	11.4075	0.999979	0.148565	7.62985
GOTERM_BP_ALL	GO:0030100~regulation of endocytosis	7	1.52174	0.00414515	ENSG00000105974, ENSG00000172232, ENSG00000110245, ENSG00000145335, ENSG00000100266, ENSG00000154229, ENSG00000125730	349	57	12939	4.55301	0.99995	0.14973	7.02819
GOTERM_BP_ALL	GO:0034622~cellular macromolecular complex assembly	17	3.69565	0.00516356	ENSG00000105974, ENSG00000138778, ENSG00000117724, ENSG00000171560, ENSG00000123485, ENSG00000171564, ENSG00000171557, ENSG00000170365, ENSG00000131462, ENSG00000182611, ENSG00000148180, ENSG00000196226, ENSG00000189060, ENSG00000173876, ENSG00000165506, ENSG00000184357, ENSG00000152147	349	289	12939	2.18085	0.999996	0.157406	8.6822
GOTERM_BP_ALL	GO:0030218~erythrocyte differentiation	6	1.30435	0.00513918	ENSG00000162367, ENSG00000204613, ENSG00000166947, ENSG00000137394, ENSG00000158578, ENSG00000110693, ENSG00000105610	349	42	12939	5.29636	0.999995	0.158745	8.64292
GOTERM_BP_ALL	GO:0007051~spindle organization	6	1.30435	0.00568991	ENSG00000122952, ENSG00000112742, ENSG00000137807, ENSG00000076382, ENSG00000131462, ENSG00000175063	349	43	12939	5.17319	0.999999	0.167795	9.52612
GOTERM_BP_ALL	GO:0051303~establishment of chromosome localization	4	0.869565	0.00563123	ENSG00000138778, ENSG00000117724, ENSG00000121621, ENSG00000126787	349	14	12939	10.5927	0.999999	0.168286	9.4324
GOTERM_BP_ALL	GO:0050000~chromosome localization	4	0.869565	0.00563123	ENSG00000138778, ENSG00000117724, ENSG00000121621, ENSG00000126787	349	14	12939	10.5927	0.999999	0.168286	9.4324
GOTERM_MF_ALL	GO:0032934~sterol binding	5	1.08696	0.00148077	ENSG00000021762, ENSG00000158874, ENSG00000105974, ENSG00000110245, ENSG00000118137	376	19	13860	9.70045	0.620591	0.1762	2.19007
GOTERM_BP_ALL	GO:0043627~response to estrogen stimulus	9	1.95652	0.00618156	ENSG00000171105, ENSG00000158874, ENSG00000105974, ENSG00000197461, ENSG00000183072, ENSG00000117289, ENSG00000004468, ENSG00000154229, ENSG00000145386	349	102	12939	3.27128	1	0.178757	10.3078
GOTERM_CC_ALL	GO:0005874~microtubule	15	3.26087	0.0104575	ENSG00000138778, ENSG00000118200, ENSG00000131437, ENSG00000163808, ENSG00000142945, ENSG00000131462, ENSG00000170312, ENSG00000171533, ENSG00000173876, ENSG00000121621, ENSG00000137804, ENSG00000076382, ENSG00000137807, ENSG00000141556, ENSG00000061656	396	255	14472	2.14973	0.976553	0.179241	13.4287
GOTERM_CC_ALL	GO:0009986~cell surface	18	3.91304	0.0110396	ENSG00000135218, ENSG00000134460, ENSG00000105974, ENSG00000186827, ENSG00000171560, ENSG00000160712, ENSG00000182240, ENSG00000197461, ENSG00000163600, ENSG00000171564, ENSG00000004468, ENSG00000171557, ENSG00000089692, ENSG00000006327, ENSG00000188404, ENSG00000100448, ENSG00000197561, ENSG00000091583	396	336	14472	1.95779	0.980995	0.179755	14.1246
GOTERM_MF_ALL	GO:0019955~cytokine binding	10	2.17391	0.00245747	ENSG00000135218, ENSG00000134460, ENSG00000115590, ENSG00000186827, ENSG00000185436, ENSG00000160712, ENSG00000186891, ENSG00000197561, ENSG00000185291, ENSG00000131724	376	107	13860	3.44502	0.799945	0.182207	3.61004
GOTERM_MF_ALL	GO:0070653~high-density lipoprotein receptor binding	3	0.652174	0.00215112	ENSG00000158874, ENSG00000110245, ENSG00000118137	376	3	13860	36.8617	0.755454	0.182245	3.16674
GOTERM_BP_ALL	GO:0009892~negative regulation of metabolic process	33	7.17391	0.00653127	ENSG00000171105, ENSG00000105974, ENSG00000117724, ENSG00000197461, ENSG00000123908, ENSG00000145335, ENSG00000170365, ENSG00000136603, ENSG00000094804, ENSG00000108551, ENSG00000151090, ENSG00000164105, ENSG00000197561, ENSG00000136870, ENSG00000043039, ENSG00000186827, ENSG00000165702, ENSG00000182240, ENSG00000183072, ENSG00000160712, ENSG00000110245, ENSG00000110693, ENSG00000114315, ENSG0000…	349	750	12939	1.63128	1	0.185658	10.8599
GOTERM_CC_ALL	GO:0034366~spherical high-density lipoprotein particle	3	0.652174	0.0103639	ENSG00000158874, ENSG00000110245, ENSG00000118137	396	6	14472	18.2727	0.975747	0.186674	13.3163
GOTERM_CC_ALL	GO:0034361~very-low-density lipoprotein particle	4	0.869565	0.0121404	ENSG00000158874, ENSG00000110245, ENSG00000118137, ENSG00000091583	396	18	14472	8.12121	0.98723	0.187508	15.4265
GOTERM_CC_ALL	GO:0034385~triglyceride-rich lipoprotein particle	4	0.869565	0.0121404	ENSG00000158874, ENSG00000110245, ENSG00000118137, ENSG00000091583	396	18	14472	8.12121	0.98723	0.187508	15.4265
GOTERM_BP_ALL	GO:0032677~regulation of interleukin-8 production	4	0.869565	0.0069003	ENSG00000158874, ENSG00000160712, ENSG00000101425, ENSG00000197561	349	15	12939	9.88653	1	0.192814	11.439
GOTERM_BP_ALL	GO:0034381~lipoprotein particle clearance	4	0.869565	0.0069003	ENSG00000135218, ENSG00000158874, ENSG00000110245, ENSG00000118137	349	15	12939	9.88653	1	0.192814	11.439
GOTERM_MF_ALL	GO:0003779~actin binding	19	4.13043	0.00205788	ENSG00000095777, ENSG00000170873, ENSG00000075340, ENSG00000065534, ENSG00000145321, ENSG00000196586, ENSG00000148180, ENSG00000136842, ENSG00000136153, ENSG00000198336, ENSG00000004939, ENSG00000135407, ENSG00000121621, ENSG00000161791, ENSG00000198467, ENSG00000163554, ENSG00000148700, ENSG00000133026, ENSG00000145555	376	311	13860	2.252	0.740043	0.201116	3.03143
GOTERM_BP_ALL	GO:0006954~inflammatory response	17	3.69565	0.00736975	ENSG00000134460, ENSG00000108691, ENSG00000186827, ENSG00000160712, ENSG00000111144, ENSG00000169902, ENSG00000170365, ENSG00000048052, ENSG00000125730, ENSG00000112799, ENSG00000158874, ENSG00000133116, ENSG00000167768, ENSG00000172232, ENSG00000128284, ENSG00000109320, ENSG00000132510	349	300	12939	2.10089	1	0.202198	12.1706
GOTERM_BP_ALL	GO:0042127~regulation of cell proliferation	33	7.17391	0.00748312	ENSG00000171105, ENSG00000105974, ENSG00000164458, ENSG00000197461, ENSG00000077782, ENSG00000004468, ENSG00000170365, ENSG00000182809, ENSG00000119919, ENSG00000142949, ENSG00000094804, ENSG00000138207, ENSG00000117289, ENSG00000197561, ENSG00000091583, ENSG00000169031, ENSG00000145386, ENSG00000134460, ENSG00000186827, ENSG00000108691, ENSG00000185436, ENSG00000087494, ENSG00000183072, ENSG0000…	349	757	12939	1.61619	1	0.202664	12.3464
GOTERM_BP_ALL	GO:0006639~acylglycerol metabolic process	6	1.30435	0.00758998	ENSG00000158874, ENSG00000105974, ENSG00000110245, ENSG00000091583, ENSG00000119919, ENSG00000197208	349	46	12939	4.8358	1	0.202963	12.5118
GOTERM_MF_ALL	GO:0003774~motor activity	12	2.6087	0.00139351	ENSG00000138778, ENSG00000215375, ENSG00000095777, ENSG00000198336, ENSG00000121621, ENSG00000137807, ENSG00000131437, ENSG00000196586, ENSG00000163808, ENSG00000142945, ENSG00000133026, ENSG00000145555	376	139	13860	3.18231	0.598276	0.203874	2.06226
GOTERM_BP_ALL	GO:0009890~negative regulation of biosynthetic process	26	5.65217	0.00837953	ENSG00000105974, ENSG00000117724, ENSG00000197461, ENSG00000123908, ENSG00000136603, ENSG00000094804, ENSG00000108551, ENSG00000151090, ENSG00000164105, ENSG00000136870, ENSG00000197561, ENSG00000043039, ENSG00000165702, ENSG00000186827, ENSG00000160712, ENSG00000183072, ENSG00000182240, ENSG00000110245, ENSG00000110693, ENSG00000114315, ENSG00000048052, ENSG00000089692, ENSG00000109906, ENSG0000…	349	556	12939	1.7337	1	0.205778	13.725
GOTERM_CC_ALL	GO:0005577~fibrinogen complex	3	0.652174	0.0142491	ENSG00000171560, ENSG00000171564, ENSG00000171557	396	7	14472	15.6623	0.994045	0.207758	17.8696
GOTERM_BP_ALL	GO:0032101~regulation of response to external stimulus	11	2.3913	0.00837794	ENSG00000134460, ENSG00000105974, ENSG00000137831, ENSG00000167768, ENSG00000172232, ENSG00000160712, ENSG00000197461, ENSG00000091583, ENSG00000197561, ENSG00000154229, ENSG00000125730	349	153	12939	2.66549	1	0.207868	13.7225
GOTERM_BP_ALL	GO:0048869~cellular developmental process	61	13.2609	0.00832867	ENSG00000105974, ENSG00000117724, ENSG00000169136, ENSG00000138207, ENSG00000178053, ENSG00000198954, ENSG00000172232, ENSG00000082146, ENSG00000137265, ENSG00000118707, ENSG00000133026, ENSG00000152785, ENSG00000087494, ENSG00000183072, ENSG00000110693, ENSG00000114315, ENSG00000116874, ENSG00000133169, ENSG00000131437, ENSG00000144485, ENSG00000162367, ENSG00000148180, ENSG00000136842, ENSG0000…	349	1646	12939	1.37396	1	0.208936	13.6473
GOTERM_BP_ALL	GO:0043623~cellular protein complex assembly	11	2.3913	0.00875283	ENSG00000105974, ENSG00000138778, ENSG00000148180, ENSG00000117724, ENSG00000171560, ENSG00000173876, ENSG00000165506, ENSG00000171564, ENSG00000171557, ENSG00000170365, ENSG00000131462	349	154	12939	2.64818	1	0.20966	14.293
GOTERM_BP_ALL	GO:0032879~regulation of localization	27	5.86957	0.00867562	ENSG00000171105, ENSG00000135218, ENSG00000138778, ENSG00000105974, ENSG00000197461, ENSG00000004468, ENSG00000145335, ENSG00000196586, ENSG00000138207, ENSG00000172232, ENSG00000109255, ENSG00000091583, ENSG00000186827, ENSG00000183072, ENSG00000160712, ENSG00000110245, ENSG00000118137, ENSG00000048052, ENSG00000125730, ENSG00000158874, ENSG00000133818, ENSG00000137831, ENSG00000102471, ENSG0000…	349	587	12939	1.7053	1	0.210107	14.1758
GOTERM_BP_ALL	GO:0019216~regulation of lipid metabolic process	9	1.95652	0.00819126	ENSG00000158874, ENSG00000105974, ENSG00000197461, ENSG00000082146, ENSG00000110245, ENSG00000151090, ENSG00000118137, ENSG00000109320, ENSG00000145335	349	107	12939	3.11842	1	0.210257	13.4372
GOTERM_BP_ALL	GO:0034101~erythrocyte homeostasis	6	1.30435	0.00831082	ENSG00000162367, ENSG00000204613, ENSG00000166947, ENSG00000137394, ENSG00000158578, ENSG00000110693, ENSG00000105610	349	47	12939	4.73291	1	0.210737	13.62
GOTERM_BP_ALL	GO:0010876~lipid localization	11	2.3913	0.00801551	ENSG00000135218, ENSG00000021762, ENSG00000138207, ENSG00000158874, ENSG00000105974, ENSG00000128284, ENSG00000110245, ENSG00000118137, ENSG00000091583, ENSG00000104043, ENSG00000187134	349	152	12939	2.68302	1	0.210744	13.1676
GOTERM_BP_ALL	GO:0030154~cell differentiation	59	12.8261	0.00812341	ENSG00000105974, ENSG00000117724, ENSG00000169136, ENSG00000138207, ENSG00000178053, ENSG00000198954, ENSG00000172232, ENSG00000137265, ENSG00000118707, ENSG00000133026, ENSG00000152785, ENSG00000087494, ENSG00000183072, ENSG00000110693, ENSG00000114315, ENSG00000116874, ENSG00000133169, ENSG00000144485, ENSG00000162367, ENSG00000136842, ENSG00000148180, ENSG00000198963, ENSG00000166947, ENSG0000…	349	1580	12939	1.38443	1	0.21096	13.3332
GOTERM_BP_ALL	GO:0032526~response to retinoic acid	5	1.08696	0.0091196	ENSG00000138207, ENSG00000197461, ENSG00000165506, ENSG00000004468, ENSG00000106484	349	31	12939	5.97976	1	0.213221	14.8477
GOTERM_BP_ALL	GO:0032409~regulation of transporter activity	5	1.08696	0.0091196	ENSG00000171105, ENSG00000158874, ENSG00000102471, ENSG00000183072, ENSG00000145335	349	31	12939	5.97976	1	0.213221	14.8477
GOTERM_BP_ALL	GO:0006662~glycerol ether metabolic process	6	1.30435	0.00907774	ENSG00000158874, ENSG00000105974, ENSG00000110245, ENSG00000091583, ENSG00000119919, ENSG00000197208	349	48	12939	4.63431	1	0.214437	14.7845
GOTERM_BP_ALL	GO:0051640~organelle localization	8	1.73913	0.00944795	ENSG00000138778, ENSG00000117724, ENSG00000066279, ENSG00000121621, ENSG00000137804, ENSG00000163631, ENSG00000126787, ENSG00000133026	349	88	12939	3.37041	1	0.217908	15.3414
KEGG_PATHWAY	hsa04640:Hematopoietic cell lineage	8	1.73913	0.00607548	ENSG00000135218, ENSG00000134460, ENSG00000107447, ENSG00000115590, ENSG00000170180, ENSG00000160712, ENSG00000004468, ENSG00000185291	127	83	4754	3.60801	0.535988	0.225818	6.81399
GOTERM_CC_ALL	GO:0000776~kinetochore	7	1.52174	0.016488	ENSG00000122952, ENSG00000138778, ENSG00000123485, ENSG00000117724, ENSG00000169679, ENSG00000076382, ENSG00000142945	396	75	14472	3.41091	0.997356	0.227448	20.3917
GOTERM_BP_ALL	GO:0032372~negative regulation of sterol transport	3	0.652174	0.0100713	ENSG00000158874, ENSG00000110245, ENSG00000109320	349	6	12939	18.5372	1	0.228379	16.2711
GOTERM_BP_ALL	GO:0034508~centromere complex assembly	3	0.652174	0.0100713	ENSG00000138778, ENSG00000123485, ENSG00000117724	349	6	12939	18.5372	1	0.228379	16.2711
GOTERM_BP_ALL	GO:0032375~negative regulation of cholesterol transport	3	0.652174	0.0100713	ENSG00000158874, ENSG00000110245, ENSG00000109320	349	6	12939	18.5372	1	0.228379	16.2711
GOTERM_MF_ALL	GO:0051183~vitamin transporter activity	4	0.869565	0.00360383	ENSG00000138207, ENSG00000145321, ENSG00000004809, ENSG00000197208	376	12	13860	12.2872	0.90569	0.230759	5.25211
GOTERM_MF_ALL	GO:0005516~calmodulin binding	11	2.3913	0.00407685	ENSG00000171533, ENSG00000166592, ENSG00000095777, ENSG00000075340, ENSG00000065534, ENSG00000066279, ENSG00000130529, ENSG00000196586, ENSG00000196730, ENSG00000148700, ENSG00000133026	376	137	13860	2.9597	0.930866	0.234458	5.92205
GOTERM_CC_ALL	GO:0005833~hemoglobin complex	3	0.652174	0.0186588	ENSG00000206177, ENSG00000086506, ENSG00000169877	396	8	14472	13.7045	0.998798	0.235829	22.7684
GOTERM_BP_ALL	GO:0051276~chromosome organization	22	4.78261	0.0107924	ENSG00000099954, ENSG00000138778, ENSG00000165702, ENSG00000131747, ENSG00000117724, ENSG00000123485, ENSG00000110693, ENSG00000048052, ENSG00000126787, ENSG00000066923, ENSG00000182611, ENSG00000122952, ENSG00000196226, ENSG00000189060, ENSG00000109805, ENSG00000121621, ENSG00000105610, ENSG00000137804, ENSG00000123405, ENSG00000132510, ENSG00000184357, ENSG00000137265	349	452	12939	1.80451	1	0.238205	17.3349
GOTERM_BP_ALL	GO:0018904~organic ether metabolic process	6	1.30435	0.0107553	ENSG00000158874, ENSG00000105974, ENSG00000110245, ENSG00000091583, ENSG00000119919, ENSG00000197208	349	50	12939	4.44894	1	0.239683	17.2804
GOTERM_CC_ALL	GO:0034364~high-density lipoprotein particle	4	0.869565	0.0186313	ENSG00000158874, ENSG00000110245, ENSG00000118137, ENSG00000091583	396	21	14472	6.96104	0.998786	0.244031	22.7387
GOTERM_BP_ALL	GO:0042592~homeostatic process	31	6.73913	0.0112611	ENSG00000171105, ENSG00000105974, ENSG00000106327, ENSG00000004468, ENSG00000145335, ENSG00000170365, ENSG00000119919, ENSG00000144290, ENSG00000138207, ENSG00000065485, ENSG00000004939, ENSG00000158578, ENSG00000105610, ENSG00000197561, ENSG00000157456, ENSG00000134460, ENSG00000133424, ENSG00000204613, ENSG00000108691, ENSG00000087494, ENSG00000166165, ENSG00000110245, ENSG00000118137, ENSG0000…	349	719	12939	1.59848	1	0.244972	18.0192
GOTERM_BP_ALL	GO:0022607~cellular component assembly	35	7.6087	0.0118014	ENSG00000171105, ENSG00000105974, ENSG00000138778, ENSG00000117724, ENSG00000123485, ENSG00000197461, ENSG00000170365, ENSG00000171557, ENSG00000196586, ENSG00000136603, ENSG00000066923, ENSG00000131462, ENSG00000182611, ENSG00000173876, ENSG00000165506, ENSG00000148175, ENSG00000184357, ENSG00000137806, ENSG00000133026, ENSG00000171560, ENSG00000170873, ENSG00000075340, ENSG00000110245, ENSG0000…	349	844	12939	1.53745	1	0.248464	18.8016
GOTERM_BP_ALL	GO:0008284~positive regulation of cell proliferation	20	4.34783	0.0119326	ENSG00000171105, ENSG00000134460, ENSG00000186827, ENSG00000164458, ENSG00000108691, ENSG00000087494, ENSG00000160712, ENSG00000162772, ENSG00000183072, ENSG00000197461, ENSG00000077782, ENSG00000004468, ENSG00000112742, ENSG00000114315, ENSG00000213066, ENSG00000182809, ENSG00000131724, ENSG00000197561, ENSG00000154229, ENSG00000145386	349	400	12939	1.85372	1	0.248695	18.9906
GOTERM_BP_ALL	GO:0033344~cholesterol efflux	4	0.869565	0.0116596	ENSG00000158874, ENSG00000105974, ENSG00000110245, ENSG00000118137	349	18	12939	8.23878	1	0.250242	18.5971
GOTERM_BP_ALL	GO:0010564~regulation of cell cycle process	9	1.95652	0.011781	ENSG00000171105, ENSG00000138778, ENSG00000117724, ENSG00000169679, ENSG00000149311, ENSG00000112742, ENSG00000137804, ENSG00000126787, ENSG00000175063	349	114	12939	2.92693	1	0.250276	18.7722
GOTERM_BP_ALL	GO:0031327~negative regulation of cellular biosynthetic process	25	5.43478	0.0122885	ENSG00000105974, ENSG00000117724, ENSG00000197461, ENSG00000123908, ENSG00000136603, ENSG00000094804, ENSG00000108551, ENSG00000151090, ENSG00000164105, ENSG00000136870, ENSG00000197561, ENSG00000043039, ENSG00000165702, ENSG00000186827, ENSG00000183072, ENSG00000182240, ENSG00000110245, ENSG00000110693, ENSG00000114315, ENSG00000048052, ENSG00000089692, ENSG00000109906, ENSG00000109320, ENSG0000…	349	545	12939	1.70067	1	0.252939	19.501
GOTERM_BP_ALL	GO:0065004~protein-DNA complex assembly	7	1.52174	0.0136169	ENSG00000182611, ENSG00000138778, ENSG00000196226, ENSG00000123485, ENSG00000117724, ENSG00000189060, ENSG00000184357	349	73	12939	3.55509	1	0.271721	21.3794
GOTERM_BP_ALL	GO:0002697~regulation of immune effector process	8	1.73913	0.0140408	ENSG00000138207, ENSG00000089692, ENSG00000158874, ENSG00000186827, ENSG00000185436, ENSG00000118137, ENSG00000131724, ENSG00000125730	349	95	12939	3.12206	1	0.27222	21.9701
GOTERM_BP_ALL	GO:0042632~cholesterol homeostasis	5	1.08696	0.0139561	ENSG00000158874, ENSG00000105974, ENSG00000110245, ENSG00000118137, ENSG00000187134	349	35	12939	5.29636	1	0.273003	21.8523
GOTERM_BP_ALL	GO:0055092~sterol homeostasis	5	1.08696	0.0139561	ENSG00000158874, ENSG00000105974, ENSG00000110245, ENSG00000118137, ENSG00000187134	349	35	12939	5.29636	1	0.273003	21.8523
GOTERM_BP_ALL	GO:0032371~regulation of sterol transport	4	0.869565	0.0135744	ENSG00000158874, ENSG00000110245, ENSG00000118137, ENSG00000109320	349	19	12939	7.80516	1	0.273251	21.32
GOTERM_BP_ALL	GO:0032374~regulation of cholesterol transport	4	0.869565	0.0135744	ENSG00000158874, ENSG00000110245, ENSG00000118137, ENSG00000109320	349	19	12939	7.80516	1	0.273251	21.32
GOTERM_BP_ALL	GO:0051094~positive regulation of developmental process	15	3.26087	0.0139393	ENSG00000135218, ENSG00000171105, ENSG00000134460, ENSG00000160712, ENSG00000183072, ENSG00000170365, ENSG00000048052, ENSG00000142949, ENSG00000162367, ENSG00000006327, ENSG00000133116, ENSG00000151090, ENSG00000109320, ENSG00000154229, ENSG00000118707	349	268	12939	2.07507	1	0.274946	21.829
REACTOME_PATHWAY	REACT_9431:Metabolism of porphyrins	3	0.652174	0.0239819	ENSG00000066926, ENSG00000158578, ENSG00000080819	99	8	3133	11.8674	0.639229	0.288114	20.1209
GOTERM_BP_ALL	GO:0050900~leukocyte migration	6	1.30435	0.0158471	ENSG00000108691, ENSG00000172232, ENSG00000160712, ENSG00000197561, ENSG00000154229, ENSG00000119919	349	55	12939	4.04449	1	0.294666	24.4405
GOTERM_MF_ALL	GO:0008519~ammonium transmembrane transporter activity	3	0.652174	0.00691624	ENSG00000187010, ENSG00000112077, ENSG00000188672	376	5	13860	22.117	0.989315	0.294712	9.85141
GOTERM_BP_ALL	GO:0042981~regulation of apoptosis	32	6.95652	0.0157284	ENSG00000169136, ENSG00000004468, ENSG00000145335, ENSG00000005381, ENSG00000100290, ENSG00000142949, ENSG00000170312, ENSG00000172232, ENSG00000082146, ENSG00000117289, ENSG00000091583, ENSG00000169031, ENSG00000134460, ENSG00000186827, ENSG00000131747, ENSG00000108691, ENSG00000183072, ENSG00000160712, ENSG00000186891, ENSG00000196730, ENSG00000106952, ENSG00000197632, ENSG00000163631, ENSG0000…	349	769	12939	1.54276	1	0.29507	24.2804
GOTERM_BP_ALL	GO:0048583~regulation of response to stimulus	21	4.56522	0.0160273	ENSG00000134460, ENSG00000105974, ENSG00000186827, ENSG00000185436, ENSG00000160712, ENSG00000197461, ENSG00000118137, ENSG00000131724, ENSG00000142949, ENSG00000125730, ENSG00000138207, ENSG00000089692, ENSG00000158874, ENSG00000137831, ENSG00000167768, ENSG00000172232, ENSG00000170145, ENSG00000091583, ENSG00000197561, ENSG00000154229, ENSG00000137265	349	441	12939	1.76545	1	0.295224	24.6828
GOTERM_BP_ALL	GO:0051726~regulation of cell cycle	17	3.69565	0.016231	ENSG00000171105, ENSG00000101773, ENSG00000138778, ENSG00000117724, ENSG00000169679, ENSG00000112742, ENSG00000134057, ENSG00000123080, ENSG00000126787, ENSG00000094804, ENSG00000170312, ENSG00000122952, ENSG00000100526, ENSG00000149311, ENSG00000137804, ENSG00000175063, ENSG00000145386	349	328	12939	1.92154	1	0.296134	24.9559
GOTERM_BP_ALL	GO:0032570~response to progesterone stimulus	4	0.869565	0.0156574	ENSG00000105974, ENSG00000108691, ENSG00000117289, ENSG00000004468	349	20	12939	7.4149	1	0.29624	24.1845
GOTERM_MF_ALL	GO:0043498~cell surface binding	5	1.08696	0.00645872	ENSG00000171560, ENSG00000197461, ENSG00000171564, ENSG00000171557, ENSG00000091583	376	28	13860	6.58245	0.985559	0.297522	9.22879
GOTERM_BP_ALL	GO:0045595~regulation of cell differentiation	22	4.78261	0.016624	ENSG00000135218, ENSG00000134460, ENSG00000105974, ENSG00000087494, ENSG00000160712, ENSG00000169136, ENSG00000183072, ENSG00000066279, ENSG00000114315, ENSG00000170365, ENSG00000048052, ENSG00000142949, ENSG00000162367, ENSG00000006327, ENSG00000151090, ENSG00000109906, ENSG00000109320, ENSG00000136929, ENSG00000135363, ENSG00000137265, ENSG00000170558, ENSG00000118707	349	472	12939	1.72805	1	0.297684	25.48
GOTERM_BP_ALL	GO:0002682~regulation of immune system process	18	3.91304	0.0165003	ENSG00000134460, ENSG00000186827, ENSG00000185436, ENSG00000160712, ENSG00000118137, ENSG00000004468, ENSG00000145335, ENSG00000131724, ENSG00000125730, ENSG00000138207, ENSG00000162367, ENSG00000089692, ENSG00000158874, ENSG00000167768, ENSG00000109906, ENSG00000101425, ENSG00000135363, ENSG00000137265	349	357	12939	1.8693	1	0.298022	25.3154
GOTERM_BP_ALL	GO:0042157~lipoprotein metabolic process	7	1.52174	0.0173583	ENSG00000135218, ENSG00000158874, ENSG00000149311, ENSG00000163964, ENSG00000128284, ENSG00000110245, ENSG00000118137	349	77	12939	3.37041	1	0.302026	26.4503
GOTERM_BP_ALL	GO:0006916~anti-apoptosis	12	2.6087	0.0173139	ENSG00000170312, ENSG00000108691, ENSG00000172232, ENSG00000183072, ENSG00000169136, ENSG00000082146, ENSG00000186891, ENSG00000109320, ENSG00000145335, ENSG00000196730, ENSG00000197632, ENSG00000005381	349	196	12939	2.26987	1	0.303554	26.392
GOTERM_BP_ALL	GO:0006323~DNA packaging	8	1.73913	0.0172867	ENSG00000182611, ENSG00000131747, ENSG00000196226, ENSG00000123485, ENSG00000189060, ENSG00000109805, ENSG00000137804, ENSG00000184357	349	99	12939	2.99592	1	0.305358	26.3562
GOTERM_BP_ALL	GO:0043067~regulation of programmed cell death	32	6.95652	0.0180182	ENSG00000169136, ENSG00000004468, ENSG00000145335, ENSG00000005381, ENSG00000100290, ENSG00000142949, ENSG00000170312, ENSG00000172232, ENSG00000082146, ENSG00000117289, ENSG00000091583, ENSG00000169031, ENSG00000134460, ENSG00000186827, ENSG00000131747, ENSG00000108691, ENSG00000183072, ENSG00000160712, ENSG00000186891, ENSG00000196730, ENSG00000106952, ENSG00000197632, ENSG00000163631, ENSG0000…	349	777	12939	1.52688	1	0.309388	27.312
GOTERM_BP_ALL	GO:0010035~response to inorganic substance	12	2.6087	0.0187064	ENSG00000171105, ENSG00000105974, ENSG00000148180, ENSG00000171560, ENSG00000197461, ENSG00000117289, ENSG00000171564, ENSG00000171557, ENSG00000145335, ENSG00000154229, ENSG00000080819, ENSG00000005381	349	198	12939	2.24694	1	0.3126	28.2006
GOTERM_BP_ALL	GO:0010941~regulation of cell death	32	6.95652	0.0186097	ENSG00000169136, ENSG00000004468, ENSG00000145335, ENSG00000005381, ENSG00000100290, ENSG00000142949, ENSG00000170312, ENSG00000172232, ENSG00000082146, ENSG00000117289, ENSG00000091583, ENSG00000169031, ENSG00000134460, ENSG00000186827, ENSG00000131747, ENSG00000108691, ENSG00000183072, ENSG00000160712, ENSG00000186891, ENSG00000196730, ENSG00000106952, ENSG00000197632, ENSG00000163631, ENSG0000…	349	780	12939	1.52101	1	0.313409	28.0764
GOTERM_BP_ALL	GO:0002700~regulation of production of molecular mediator of immune response	5	1.08696	0.0184806	ENSG00000138207, ENSG00000158874, ENSG00000186827, ENSG00000118137, ENSG00000131724	349	38	12939	4.87822	1	0.313774	27.9102
GOTERM_BP_ALL	GO:0051329~interphase of mitotic cell cycle	8	1.73913	0.0190938	ENSG00000101773, ENSG00000165702, ENSG00000100526, ENSG00000117724, ENSG00000134057, ENSG00000149308, ENSG00000123080, ENSG00000094804	349	101	12939	2.93659	1	0.315806	28.6962
GOTERM_MF_ALL	GO:0019838~growth factor binding	9	1.95652	0.00641608	ENSG00000171105, ENSG00000135218, ENSG00000134460, ENSG00000133116, ENSG00000115590, ENSG00000160712, ENSG00000197461, ENSG00000170801, ENSG00000185291	376	102	13860	3.2525	0.985148	0.317979	9.17056
GOTERM_BP_ALL	GO:0065003~macromolecular complex assembly	27	5.86957	0.0196672	ENSG00000171105, ENSG00000105974, ENSG00000138778, ENSG00000117724, ENSG00000123485, ENSG00000171557, ENSG00000170365, ENSG00000136603, ENSG00000131462, ENSG00000182611, ENSG00000173876, ENSG00000165506, ENSG00000148175, ENSG00000184357, ENSG00000137806, ENSG00000171560, ENSG00000110245, ENSG00000171564, ENSG00000118137, ENSG00000187134, ENSG00000158874, ENSG00000148180, ENSG00000196226, ENSG0000…	349	628	12939	1.59397	1	0.321466	29.4241
GOTERM_CC_ALL	GO:0060205~cytoplasmic membrane-bounded vesicle lumen	5	1.08696	0.0292101	ENSG00000171560, ENSG00000197461, ENSG00000171564, ENSG00000171557, ENSG00000163631	396	43	14472	4.24947	0.999975	0.324279	33.4119
GOTERM_BP_ALL	GO:0010038~response to metal ion	9	1.95652	0.0204447	ENSG00000171105, ENSG00000105974, ENSG00000148180, ENSG00000171560, ENSG00000117289, ENSG00000171564, ENSG00000171557, ENSG00000145335, ENSG00000080819	349	126	12939	2.64818	1	0.325398	30.3996
GOTERM_BP_ALL	GO:0033189~response to vitamin A	5	1.08696	0.0201682	ENSG00000138207, ENSG00000197461, ENSG00000165506, ENSG00000004468, ENSG00000106484	349	39	12939	4.75314	1	0.326029	30.0542
GOTERM_BP_ALL	GO:0051693~actin filament capping	4	0.869565	0.0203332	ENSG00000148180, ENSG00000075340, ENSG00000135407, ENSG00000163554	349	22	12939	6.74082	1	0.326063	30.2604
GOTERM_MF_ALL	GO:0043499~eukaryotic cell surface binding	4	0.869565	0.00846642	ENSG00000171560, ENSG00000171564, ENSG00000171557, ENSG00000091583	376	16	13860	9.21543	0.996154	0.327791	11.9315
GOTERM_CC_ALL	GO:0016459~myosin complex	6	1.30435	0.0285142	ENSG00000215375, ENSG00000095777, ENSG00000198336, ENSG00000196586, ENSG00000133026, ENSG00000145555	396	63	14472	3.48052	0.999967	0.327809	32.7542
GOTERM_BP_ALL	GO:0031324~negative regulation of cellular metabolic process	29	6.30435	0.0210244	ENSG00000171105, ENSG00000105974, ENSG00000117724, ENSG00000197461, ENSG00000123908, ENSG00000145335, ENSG00000136603, ENSG00000094804, ENSG00000108551, ENSG00000151090, ENSG00000164105, ENSG00000136870, ENSG00000197561, ENSG00000043039, ENSG00000186827, ENSG00000165702, ENSG00000182240, ENSG00000183072, ENSG00000110245, ENSG00000110693, ENSG00000114315, ENSG00000048052, ENSG00000123080, ENSG0000…	349	694	12939	1.54922	1	0.330818	31.1187
GOTERM_BP_ALL	GO:0051325~interphase	8	1.73913	0.0220464	ENSG00000101773, ENSG00000165702, ENSG00000100526, ENSG00000117724, ENSG00000134057, ENSG00000149308, ENSG00000123080, ENSG00000094804	349	104	12939	2.85188	1	0.339567	32.3694
GOTERM_BP_ALL	GO:0051224~negative regulation of protein transport	5	1.08696	0.0219477	ENSG00000158874, ENSG00000186827, ENSG00000137831, ENSG00000102471, ENSG00000118137	349	40	12939	4.63431	1	0.340474	32.2496
GOTERM_BP_ALL	GO:0033700~phospholipid efflux	3	0.652174	0.0229149	ENSG00000158874, ENSG00000110245, ENSG00000118137	349	9	12939	12.3582	1	0.348221	33.4155
GOTERM_BP_ALL	GO:0015671~oxygen transport	3	0.652174	0.0229149	ENSG00000206177, ENSG00000086506, ENSG00000074706	349	9	12939	12.3582	1	0.348221	33.4155
GOTERM_BP_ALL	GO:0032769~negative regulation of monooxygenase activity	3	0.652174	0.0229149	ENSG00000081181, ENSG00000109320, ENSG00000145335	349	9	12939	12.3582	1	0.348221	33.4155
GOTERM_BP_ALL	GO:0007018~microtubule-based movement	8	1.73913	0.0230971	ENSG00000138778, ENSG00000173876, ENSG00000154277, ENSG00000121621, ENSG00000137807, ENSG00000131437, ENSG00000163808, ENSG00000142945	349	105	12939	2.82472	1	0.348302	33.6329
GOTERM_CC_ALL	GO:0005623~cell	380	82.6087	0.036926	ENSG00000167984, ENSG00000165716, ENSG00000197465, ENSG00000176890, ENSG00000169136, ENSG00000197461, ENSG00000143416, ENSG00000197757, ENSG00000122952, ENSG00000070081, ENSG00000107537, ENSG00000163687, ENSG00000133742, ENSG00000121101, ENSG00000109255, ENSG00000184357, ENSG00000136870, ENSG00000121211, ENSG00000198919, ENSG00000166592, ENSG00000165702, ENSG00000131747, ENSG00000133069, ENSG0000…	396	13569	14472	1.02346	0.999999	0.35163	40.3159
GOTERM_CC_ALL	GO:0042627~chylomicron	3	0.652174	0.0347268	ENSG00000158874, ENSG00000110245, ENSG00000091583	396	11	14472	9.96694	0.999997	0.352799	38.419
GOTERM_CC_ALL	GO:0031983~vesicle lumen	5	1.08696	0.0338137	ENSG00000171560, ENSG00000197461, ENSG00000171564, ENSG00000171557, ENSG00000163631	396	45	14472	4.06061	0.999995	0.35505	37.6151
GOTERM_MF_ALL	GO:0015485~cholesterol binding	4	0.869565	0.0100773	ENSG00000158874, ENSG00000105974, ENSG00000110245, ENSG00000118137	376	17	13860	8.67334	0.998672	0.356993	14.0456
GOTERM_CC_ALL	GO:0044464~cell part	380	82.6087	0.0364899	ENSG00000167984, ENSG00000165716, ENSG00000197465, ENSG00000176890, ENSG00000169136, ENSG00000197461, ENSG00000143416, ENSG00000197757, ENSG00000122952, ENSG00000070081, ENSG00000107537, ENSG00000163687, ENSG00000133742, ENSG00000121101, ENSG00000109255, ENSG00000184357, ENSG00000136870, ENSG00000121211, ENSG00000198919, ENSG00000166592, ENSG00000165702, ENSG00000131747, ENSG00000133069, ENSG0000…	396	13568	14472	1.02353	0.999998	0.357476	39.9441
GOTERM_BP_ALL	GO:0006260~DNA replication	11	2.3913	0.0245821	ENSG00000107447, ENSG00000167900, ENSG00000162599, ENSG00000131747, ENSG00000176890, ENSG00000117724, ENSG00000131153, ENSG00000171848, ENSG00000104738, ENSG00000094804, ENSG00000143476	349	181	12939	2.25315	1	0.364006	35.3807
GOTERM_BP_ALL	GO:0032583~regulation of gene-specific transcription	9	1.95652	0.0251333	ENSG00000171105, ENSG00000162367, ENSG00000186827, ENSG00000198963, ENSG00000183072, ENSG00000109320, ENSG00000114315, ENSG00000048052, ENSG00000137265	349	131	12939	2.5471	1	0.368299	36.0184
GOTERM_BP_ALL	GO:0007584~response to nutrient	9	1.95652	0.0251333	ENSG00000171105, ENSG00000138207, ENSG00000105974, ENSG00000148180, ENSG00000108691, ENSG00000197461, ENSG00000165506, ENSG00000004468, ENSG00000106484	349	131	12939	2.5471	1	0.368299	36.0184
GOTERM_BP_ALL	GO:0045471~response to ethanol	6	1.30435	0.0253505	ENSG00000171105, ENSG00000138207, ENSG00000148180, ENSG00000108691, ENSG00000160712, ENSG00000154229	349	62	12939	3.58785	1	0.368638	36.2681
GOTERM_BP_ALL	GO:0030835~negative regulation of actin filament depolymerization	4	0.869565	0.025693	ENSG00000148180, ENSG00000075340, ENSG00000135407, ENSG00000163554	349	24	12939	6.17908	1	0.370413	36.6598
GOTERM_CC_ALL	GO:0000794~condensed nuclear chromosome	5	1.08696	0.0414671	ENSG00000169679, ENSG00000159788, ENSG00000066923, ENSG00000148700, ENSG00000131462	396	48	14472	3.80682	1	0.376548	44.0626
GOTERM_BP_ALL	GO:0010605~negative regulation of macromolecule metabolic process	29	6.30435	0.0269605	ENSG00000171105, ENSG00000105974, ENSG00000117724, ENSG00000123908, ENSG00000145335, ENSG00000170365, ENSG00000136603, ENSG00000094804, ENSG00000108551, ENSG00000151090, ENSG00000164105, ENSG00000136870, ENSG00000197561, ENSG00000043039, ENSG00000186827, ENSG00000165702, ENSG00000182240, ENSG00000183072, ENSG00000160712, ENSG00000110693, ENSG00000114315, ENSG00000048052, ENSG00000089692, ENSG0000…	349	709	12939	1.51645	1	0.382597	38.0901
GOTERM_BP_ALL	GO:0051310~metaphase plate congression	3	0.652174	0.0281409	ENSG00000138778, ENSG00000117724, ENSG00000121621	349	10	12939	11.1223	1	0.39122	39.3945
GOTERM_BP_ALL	GO:0050710~negative regulation of cytokine secretion	3	0.652174	0.0281409	ENSG00000158874, ENSG00000186827, ENSG00000118137	349	10	12939	11.1223	1	0.39122	39.3945
GOTERM_BP_ALL	GO:0020027~hemoglobin metabolic process	3	0.652174	0.0281409	ENSG00000166947, ENSG00000158578, ENSG00000169877	349	10	12939	11.1223	1	0.39122	39.3945
GOTERM_BP_ALL	GO:0048545~response to steroid hormone stimulus	11	2.3913	0.0280386	ENSG00000171105, ENSG00000158874, ENSG00000105974, ENSG00000108691, ENSG00000160712, ENSG00000197461, ENSG00000183072, ENSG00000117289, ENSG00000004468, ENSG00000154229, ENSG00000145386	349	185	12939	2.20443	1	0.392318	39.2825
GOTERM_BP_ALL	GO:0051785~positive regulation of nuclear division	4	0.869565	0.0286293	ENSG00000171105, ENSG00000138778, ENSG00000137804, ENSG00000126787	349	25	12939	5.93192	1	0.394305	39.9267
GOTERM_BP_ALL	GO:0045833~negative regulation of lipid metabolic process	4	0.869565	0.0286293	ENSG00000158874, ENSG00000197461, ENSG00000110245, ENSG00000109320	349	25	12939	5.93192	1	0.394305	39.9267
GOTERM_BP_ALL	GO:0045840~positive regulation of mitosis	4	0.869565	0.0286293	ENSG00000171105, ENSG00000138778, ENSG00000137804, ENSG00000126787	349	25	12939	5.93192	1	0.394305	39.9267
GOTERM_BP_ALL	GO:0030837~negative regulation of actin filament polymerization	4	0.869565	0.0286293	ENSG00000148180, ENSG00000075340, ENSG00000135407, ENSG00000163554	349	25	12939	5.93192	1	0.394305	39.9267
GOTERM_BP_ALL	GO:0051050~positive regulation of transport	12	2.6087	0.029543	ENSG00000171105, ENSG00000138207, ENSG00000105974, ENSG00000186827, ENSG00000137831, ENSG00000172232, ENSG00000183072, ENSG00000004468, ENSG00000145335, ENSG00000109255, ENSG00000154229, ENSG00000125730	349	213	12939	2.0887	1	0.401841	40.9103
GOTERM_BP_ALL	GO:0051656~establishment of organelle localization	6	1.30435	0.0303407	ENSG00000138778, ENSG00000117724, ENSG00000121621, ENSG00000137804, ENSG00000126787, ENSG00000133026	349	65	12939	3.42226	1	0.405777	41.7567
GOTERM_BP_ALL	GO:0010558~negative regulation of macromolecule biosynthetic process	23	5	0.0302681	ENSG00000186827, ENSG00000165702, ENSG00000117724, ENSG00000160712, ENSG00000182240, ENSG00000183072, ENSG00000123908, ENSG00000110693, ENSG00000114315, ENSG00000136603, ENSG00000048052, ENSG00000094804, ENSG00000089692, ENSG00000108551, ENSG00000151090, ENSG00000164105, ENSG00000109906, ENSG00000109320, ENSG00000132510, ENSG00000136870, ENSG00000197561, ENSG00000154229, ENSG00000043039	349	532	12939	1.60284	1	0.407228	41.6801
GOTERM_BP_ALL	GO:0032272~negative regulation of protein polymerization	4	0.869565	0.0317357	ENSG00000148180, ENSG00000075340, ENSG00000135407, ENSG00000163554	349	26	12939	5.70377	1	0.417826	43.2094
GOTERM_BP_ALL	GO:0031100~organ regeneration	4	0.869565	0.0317357	ENSG00000158874, ENSG00000108691, ENSG00000091583, ENSG00000145386	349	26	12939	5.70377	1	0.417826	43.2094
GOTERM_MF_ALL	GO:0008035~high-density lipoprotein binding	3	0.652174	0.0140115	ENSG00000135218, ENSG00000158874, ENSG00000118137	376	7	13860	15.7979	0.999902	0.418907	19.0113
GOTERM_MF_ALL	GO:0008289~lipid binding	21	4.56522	0.0132609	ENSG00000135218, ENSG00000105974, ENSG00000140948, ENSG00000110245, ENSG00000118137, ENSG00000165092, ENSG00000145335, ENSG00000145321, ENSG00000163631, ENSG00000187134, ENSG00000138207, ENSG00000021762, ENSG00000158874, ENSG00000133116, ENSG00000162627, ENSG00000188404, ENSG00000128284, ENSG00000137942, ENSG00000101425, ENSG00000091583, ENSG00000154229	376	430	13860	1.80022	0.999838	0.420544	18.085
GOTERM_BP_ALL	GO:0051049~regulation of transport	19	4.13043	0.0322441	ENSG00000171105, ENSG00000105974, ENSG00000186827, ENSG00000183072, ENSG00000110245, ENSG00000118137, ENSG00000004468, ENSG00000145335, ENSG00000196586, ENSG00000125730, ENSG00000138207, ENSG00000158874, ENSG00000137831, ENSG00000172232, ENSG00000102471, ENSG00000109320, ENSG00000109255, ENSG00000100266, ENSG00000154229	349	416	12939	1.69331	1	0.42071	43.7303
GOTERM_MF_ALL	GO:0004896~cytokine receptor activity	6	1.30435	0.0150858	ENSG00000134460, ENSG00000115590, ENSG00000185436, ENSG00000160712, ENSG00000185291, ENSG00000131724	376	54	13860	4.09574	0.999952	0.424373	20.3199
GOTERM_BP_ALL	GO:0044057~regulation of system process	15	3.26087	0.0336261	ENSG00000081181, ENSG00000105974, ENSG00000108691, ENSG00000183072, ENSG00000118137, ENSG00000004468, ENSG00000145335, ENSG00000196586, ENSG00000158874, ENSG00000215375, ENSG00000198336, ENSG00000151090, ENSG00000109255, ENSG00000154229, ENSG00000170558	349	301	12939	1.84757	1	0.425498	45.1234
GOTERM_CC_ALL	GO:0000786~nucleosome	5	1.08696	0.0500205	ENSG00000182611, ENSG00000196226, ENSG00000189060, ENSG00000184357, ENSG00000137265	396	51	14472	3.58289	1	0.426005	50.5342
GOTERM_CC_ALL	GO:0031091~platelet alpha granule	5	1.08696	0.053071	ENSG00000135218, ENSG00000171560, ENSG00000171564, ENSG00000171557, ENSG00000163631	396	52	14472	3.51399	1	0.426626	52.6691
GOTERM_CC_ALL	GO:0034358~plasma lipoprotein particle	4	0.869565	0.0516184	ENSG00000158874, ENSG00000110245, ENSG00000118137, ENSG00000091583	396	31	14472	4.71554	1	0.426778	51.6634
GOTERM_CC_ALL	GO:0032994~protein-lipid complex	4	0.869565	0.0516184	ENSG00000158874, ENSG00000110245, ENSG00000118137, ENSG00000091583	396	31	14472	4.71554	1	0.426778	51.6634
GOTERM_BP_ALL	GO:0009719~response to endogenous stimulus	18	3.91304	0.0336085	ENSG00000171105, ENSG00000105974, ENSG00000108691, ENSG00000160712, ENSG00000183072, ENSG00000197461, ENSG00000004468, ENSG00000170365, ENSG00000048052, ENSG00000138207, ENSG00000158874, ENSG00000172380, ENSG00000170145, ENSG00000090861, ENSG00000117289, ENSG00000104918, ENSG00000154229, ENSG00000145386	349	388	12939	1.71995	1	0.427504	45.1059
GOTERM_BP_ALL	GO:0031325~positive regulation of cellular metabolic process	33	7.17391	0.0333929	ENSG00000198807, ENSG00000171105, ENSG00000105974, ENSG00000164458, ENSG00000197461, ENSG00000145335, ENSG00000170365, ENSG00000134057, ENSG00000196586, ENSG00000119919, ENSG00000170312, ENSG00000172232, ENSG00000151090, ENSG00000197561, ENSG00000043039, ENSG00000137265, ENSG00000145386, ENSG00000152785, ENSG00000087494, ENSG00000183072, ENSG00000160712, ENSG00000131470, ENSG00000118137, ENSG0000…	349	849	12939	1.44106	1	0.427609	44.8907
GOTERM_BP_ALL	GO:0001775~cell activation	14	3.04348	0.0332616	ENSG00000167984, ENSG00000186827, ENSG00000171560, ENSG00000138185, ENSG00000197461, ENSG00000171564, ENSG00000076554, ENSG00000171557, ENSG00000145335, ENSG00000119919, ENSG00000048052, ENSG00000172232, ENSG00000111732, ENSG00000137265	349	273	12939	1.90126	1	0.42854	44.7592
REACTOME_PATHWAY	REACT_1538:Cell Cycle Checkpoints	8	1.73913	0.0523346	ENSG00000170312, ENSG00000149311, ENSG00000166483, ENSG00000134057, ENSG00000104738, ENSG00000157456, ENSG00000094804, ENSG00000175063	99	109	3133	2.32268	0.895405	0.431307	39.1945
GOTERM_BP_ALL	GO:0030834~regulation of actin filament depolymerization	4	0.869565	0.0350111	ENSG00000148180, ENSG00000075340, ENSG00000135407, ENSG00000163554	349	27	12939	5.49252	1	0.436501	46.487
GOTERM_BP_ALL	GO:0032368~regulation of lipid transport	4	0.869565	0.0350111	ENSG00000158874, ENSG00000110245, ENSG00000118137, ENSG00000109320	349	27	12939	5.49252	1	0.436501	46.487
GOTERM_BP_ALL	GO:0060627~regulation of vesicle-mediated transport	7	1.52174	0.0358602	ENSG00000105974, ENSG00000172232, ENSG00000110245, ENSG00000145335, ENSG00000100266, ENSG00000154229, ENSG00000125730	349	91	12939	2.85188	1	0.442233	47.3071
GOTERM_BP_ALL	GO:0055088~lipid homeostasis	5	1.08696	0.0370527	ENSG00000158874, ENSG00000105974, ENSG00000110245, ENSG00000118137, ENSG00000187134	349	47	12939	3.9441	1	0.450955	48.4389
KEGG_PATHWAY	hsa04810:Regulation of actin cytoskeleton	12	2.6087	0.0198829	ENSG00000172380, ENSG00000148180, ENSG00000215375, ENSG00000133818, ENSG00000197461, ENSG00000061676, ENSG00000065534, ENSG00000077782, ENSG00000082781, ENSG00000146426, ENSG00000167193, ENSG00000133026	127	206	4754	2.18057	0.92038	0.468803	20.7511
GOTERM_BP_ALL	GO:0048821~erythrocyte development	3	0.652174	0.0398423	ENSG00000166947, ENSG00000110693, ENSG00000105610	349	12	12939	9.26862	1	0.468996	50.9976
GOTERM_BP_ALL	GO:0034377~plasma lipoprotein particle assembly	3	0.652174	0.0398423	ENSG00000158874, ENSG00000110245, ENSG00000118137	349	12	12939	9.26862	1	0.468996	50.9976
GOTERM_BP_ALL	GO:0065005~protein-lipid complex assembly	3	0.652174	0.0398423	ENSG00000158874, ENSG00000110245, ENSG00000118137	349	12	12939	9.26862	1	0.468996	50.9976
GOTERM_BP_ALL	GO:0051651~maintenance of location in cell	5	1.08696	0.0395959	ENSG00000105974, ENSG00000151150, ENSG00000066279, ENSG00000213066, ENSG00000163631	349	48	12939	3.86193	1	0.469071	50.7764
GOTERM_BP_ALL	GO:0043066~negative regulation of apoptosis	16	3.47826	0.0395659	ENSG00000108691, ENSG00000169136, ENSG00000183072, ENSG00000186891, ENSG00000145335, ENSG00000163631, ENSG00000196730, ENSG00000197632, ENSG00000005381, ENSG00000170312, ENSG00000172232, ENSG00000149311, ENSG00000082146, ENSG00000090861, ENSG00000109320, ENSG00000091583	349	337	12939	1.76021	1	0.471033	50.7495
GOTERM_CC_ALL	GO:0005829~cytosol	44	9.56522	0.0632688	ENSG00000171105, ENSG00000105974, ENSG00000176890, ENSG00000206177, ENSG00000086506, ENSG00000143416, ENSG00000110619, ENSG00000154277, ENSG00000145335, ENSG00000170365, ENSG00000134057, ENSG00000196586, ENSG00000131462, ENSG00000094804, ENSG00000170312, ENSG00000070081, ENSG00000167193, ENSG00000160271, ENSG00000196616, ENSG00000157456, ENSG00000124570, ENSG00000166165, ENSG00000165092, ENSG0000…	396	1244	14472	1.2926	1	0.476984	59.2018
GOTERM_BP_ALL	GO:0045807~positive regulation of endocytosis	4	0.869565	0.0420626	ENSG00000105974, ENSG00000172232, ENSG00000145335, ENSG00000125730	349	29	12939	5.11372	1	0.483353	52.948
GOTERM_BP_ALL	GO:0006357~regulation of transcription from RNA polymerase II promoter	28	6.08696	0.0418817	ENSG00000198807, ENSG00000164458, ENSG00000169136, ENSG00000170365, ENSG00000136603, ENSG00000196586, ENSG00000119919, ENSG00000197757, ENSG00000151090, ENSG00000164105, ENSG00000136870, ENSG00000149308, ENSG00000167193, ENSG00000043039, ENSG00000137265, ENSG00000101773, ENSG00000152785, ENSG00000165702, ENSG00000183072, ENSG00000131470, ENSG00000110693, ENSG00000114315, ENSG00000048052, ENSG0000…	349	708	12939	1.46622	1	0.484059	52.7919
GOTERM_BP_ALL	GO:0001817~regulation of cytokine production	10	2.17391	0.0429359	ENSG00000089692, ENSG00000158874, ENSG00000186827, ENSG00000172232, ENSG00000160712, ENSG00000118137, ENSG00000109320, ENSG00000101425, ENSG00000197561, ENSG00000137265	349	172	12939	2.15549	1	0.488337	53.6949
GOTERM_BP_ALL	GO:0006952~defense response	23	5	0.043362	ENSG00000134460, ENSG00000186827, ENSG00000108691, ENSG00000160712, ENSG00000111144, ENSG00000169902, ENSG00000145335, ENSG00000170365, ENSG00000048052, ENSG00000005381, ENSG00000125730, ENSG00000112799, ENSG00000158874, ENSG00000133116, ENSG00000167768, ENSG00000172232, ENSG00000100448, ENSG00000128284, ENSG00000169397, ENSG00000101425, ENSG00000109320, ENSG00000132510, ENSG00000163563	349	553	12939	1.54198	1	0.489608	54.0552
GOTERM_BP_ALL	GO:0043069~negative regulation of programmed cell death	16	3.47826	0.0438994	ENSG00000108691, ENSG00000169136, ENSG00000183072, ENSG00000186891, ENSG00000145335, ENSG00000163631, ENSG00000196730, ENSG00000197632, ENSG00000005381, ENSG00000170312, ENSG00000172232, ENSG00000149311, ENSG00000082146, ENSG00000090861, ENSG00000109320, ENSG00000091583	349	342	12939	1.73448	1	0.491755	54.5059
GOTERM_BP_ALL	GO:0006937~regulation of muscle contraction	6	1.30435	0.0442527	ENSG00000081181, ENSG00000105974, ENSG00000215375, ENSG00000183072, ENSG00000109255, ENSG00000154229	349	72	12939	3.08954	1	0.492406	54.8
GOTERM_CC_ALL	GO:0005815~microtubule organizing center	12	2.6087	0.073206	ENSG00000149557, ENSG00000131747, ENSG00000044459, ENSG00000198876, ENSG00000169679, ENSG00000121621, ENSG00000134057, ENSG00000213066, ENSG00000126890, ENSG00000163808, ENSG00000126787, ENSG00000131462	396	245	14472	1.78998	1	0.49263	64.7542
GOTERM_BP_ALL	GO:0060548~negative regulation of cell death	16	3.47826	0.044626	ENSG00000108691, ENSG00000169136, ENSG00000183072, ENSG00000186891, ENSG00000145335, ENSG00000163631, ENSG00000196730, ENSG00000197632, ENSG00000005381, ENSG00000170312, ENSG00000172232, ENSG00000149311, ENSG00000082146, ENSG00000090861, ENSG00000109320, ENSG00000091583	349	343	12939	1.72942	1	0.493206	55.1087
GOTERM_CC_ALL	GO:0005813~centrosome	11	2.3913	0.0725737	ENSG00000149557, ENSG00000131747, ENSG00000044459, ENSG00000198876, ENSG00000121621, ENSG00000134057, ENSG00000213066, ENSG00000126890, ENSG00000163808, ENSG00000126787, ENSG00000131462	396	216	14472	1.86111	1	0.498258	64.423
GOTERM_BP_ALL	GO:0030168~platelet activation	4	0.869565	0.0458349	ENSG00000171560, ENSG00000138185, ENSG00000171564, ENSG00000171557	349	30	12939	4.94327	1	0.500507	56.0949
GOTERM_BP_ALL	GO:0042246~tissue regeneration	4	0.869565	0.0458349	ENSG00000148180, ENSG00000171560, ENSG00000134057, ENSG00000131669	349	30	12939	4.94327	1	0.500507	56.0949
GOTERM_CC_ALL	GO:0044421~extracellular region part	33	7.17391	0.071238	ENSG00000124469, ENSG00000197461, ENSG00000145826, ENSG00000171557, ENSG00000005381, ENSG00000112799, ENSG00000138207, ENSG00000070081, ENSG00000091583, ENSG00000169031, ENSG00000152785, ENSG00000118271, ENSG00000108691, ENSG00000138185, ENSG00000171560, ENSG00000087494, ENSG00000160712, ENSG00000110245, ENSG00000118137, ENSG00000171564, ENSG00000168878, ENSG00000145321, ENSG00000106952, ENSG0000…	396	896	14472	1.34598	1	0.500575	63.7136
GOTERM_BP_ALL	GO:0031109~microtubule polymerization or depolymerization	3	0.652174	0.0462657	ENSG00000105974, ENSG00000121621, ENSG00000142945	349	13	12939	8.55565	1	0.501682	56.4414
GOTERM_BP_ALL	GO:0032369~negative regulation of lipid transport	3	0.652174	0.0462657	ENSG00000158874, ENSG00000110245, ENSG00000109320	349	13	12939	8.55565	1	0.501682	56.4414
GOTERM_BP_ALL	GO:0051354~negative regulation of oxidoreductase activity	3	0.652174	0.0462657	ENSG00000081181, ENSG00000109320, ENSG00000145335	349	13	12939	8.55565	1	0.501682	56.4414
GOTERM_BP_ALL	GO:0040017~positive regulation of locomotion	7	1.52174	0.0466267	ENSG00000171105, ENSG00000133818, ENSG00000172232, ENSG00000160712, ENSG00000197461, ENSG00000154229, ENSG00000048052	349	97	12939	2.67548	1	0.502309	56.7297
GOTERM_CC_ALL	GO:0031252~cell leading edge	8	1.73913	0.0698573	ENSG00000006327, ENSG00000148180, ENSG00000170873, ENSG00000102981, ENSG00000121621, ENSG00000146426, ENSG00000196586, ENSG00000170558	396	132	14472	2.21488	1	0.502783	62.9667
GOTERM_BP_ALL	GO:0015914~phospholipid transport	4	0.869565	0.0497687	ENSG00000158874, ENSG00000110245, ENSG00000118137, ENSG00000104043	349	31	12939	4.78381	1	0.523586	59.1646
GOTERM_BP_ALL	GO:0031333~negative regulation of protein complex assembly	4	0.869565	0.0497687	ENSG00000148180, ENSG00000075340, ENSG00000135407, ENSG00000163554	349	31	12939	4.78381	1	0.523586	59.1646
GOTERM_BP_ALL	GO:0050920~regulation of chemotaxis	4	0.869565	0.0497687	ENSG00000172232, ENSG00000160712, ENSG00000197561, ENSG00000154229	349	31	12939	4.78381	1	0.523586	59.1646
GOTERM_BP_ALL	GO:0044085~cellular component biogenesis	35	7.6087	0.0514139	ENSG00000171105, ENSG00000105974, ENSG00000138778, ENSG00000117724, ENSG00000123485, ENSG00000197461, ENSG00000170365, ENSG00000171557, ENSG00000196586, ENSG00000136603, ENSG00000066923, ENSG00000131462, ENSG00000182611, ENSG00000173876, ENSG00000165506, ENSG00000148175, ENSG00000184357, ENSG00000137806, ENSG00000133026, ENSG00000171560, ENSG00000170873, ENSG00000075340, ENSG00000110245, ENSG0000…	349	947	12939	1.37023	1	0.528985	60.3873
GOTERM_BP_ALL	GO:0030029~actin filament-based process	12	2.6087	0.0512177	ENSG00000148180, ENSG00000136842, ENSG00000136153, ENSG00000170873, ENSG00000075340, ENSG00000161791, ENSG00000100266, ENSG00000100558, ENSG00000196586, ENSG00000163554, ENSG00000167193, ENSG00000133026	349	233	12939	1.90942	1	0.529723	60.2433
GOTERM_BP_ALL	GO:0034728~nucleosome organization	6	1.30435	0.0512119	ENSG00000182611, ENSG00000196226, ENSG00000123485, ENSG00000189060, ENSG00000123405, ENSG00000184357	349	75	12939	2.96596	1	0.531827	60.2391
GOTERM_BP_ALL	GO:0051384~response to glucocorticoid stimulus	6	1.30435	0.0512119	ENSG00000171105, ENSG00000158874, ENSG00000105974, ENSG00000108691, ENSG00000160712, ENSG00000154229	349	75	12939	2.96596	1	0.531827	60.2391
GOTERM_MF_ALL	GO:0005344~oxygen transporter activity	3	0.652174	0.023176	ENSG00000206177, ENSG00000086506, ENSG00000074706	376	9	13860	12.2872	1	0.535491	29.5596
GOTERM_BP_ALL	GO:0009725~response to hormone stimulus	16	3.47826	0.0531924	ENSG00000171105, ENSG00000105974, ENSG00000108691, ENSG00000160712, ENSG00000183072, ENSG00000197461, ENSG00000004468, ENSG00000048052, ENSG00000138207, ENSG00000158874, ENSG00000172380, ENSG00000170145, ENSG00000117289, ENSG00000104918, ENSG00000154229, ENSG00000145386	349	352	12939	1.6852	1	0.539292	61.6703
GOTERM_CC_ALL	GO:0005871~kinesin complex	3	0.652174	0.0853086	ENSG00000137807, ENSG00000163808, ENSG00000142945	396	18	14472	6.09091	1	0.539949	70.5692
GOTERM_BP_ALL	GO:0022411~cellular component disassembly	5	1.08696	0.0537671	ENSG00000099954, ENSG00000163687, ENSG00000121621, ENSG00000123405, ENSG00000142945	349	53	12939	3.49759	1	0.541118	62.0764
GOTERM_BP_ALL	GO:0051592~response to calcium ion	5	1.08696	0.0537671	ENSG00000105974, ENSG00000171560, ENSG00000117289, ENSG00000171564, ENSG00000171557	349	53	12939	3.49759	1	0.541118	62.0764
GOTERM_BP_ALL	GO:0009893~positive regulation of metabolic process	33	7.17391	0.0545584	ENSG00000198807, ENSG00000171105, ENSG00000105974, ENSG00000164458, ENSG00000197461, ENSG00000145335, ENSG00000170365, ENSG00000134057, ENSG00000196586, ENSG00000119919, ENSG00000170312, ENSG00000172232, ENSG00000151090, ENSG00000197561, ENSG00000043039, ENSG00000137265, ENSG00000145386, ENSG00000152785, ENSG00000087494, ENSG00000183072, ENSG00000160712, ENSG00000131470, ENSG00000118137, ENSG0000…	349	887	12939	1.37932	1	0.544384	62.629
GOTERM_MF_ALL	GO:0005524~ATP binding	51	11.087	0.0227248	ENSG00000167984, ENSG00000095777, ENSG00000110619, ENSG00000094804, ENSG00000152953, ENSG00000082146, ENSG00000121621, ENSG00000121101, ENSG00000104738, ENSG00000133026, ENSG00000145555, ENSG00000131747, ENSG00000112742, ENSG00000116874, ENSG00000131437, ENSG00000163808, ENSG00000142945, ENSG00000166947, ENSG00000170145, ENSG00000166483, ENSG00000176105, ENSG00000154229, ENSG00000080823, ENSG0000…	376	1393	13860	1.34957	1	0.546716	29.0719
GOTERM_CC_ALL	GO:0031974~membrane-enclosed lumen	58	12.6087	0.0969692	ENSG00000123485, ENSG00000117724, ENSG00000169136, ENSG00000197461, ENSG00000005189, ENSG00000094804, ENSG00000114126, ENSG00000065485, ENSG00000129173, ENSG00000164105, ENSG00000104738, ENSG00000145386, ENSG00000131747, ENSG00000171560, ENSG00000183072, ENSG00000171564, ENSG00000166793, ENSG00000116874, ENSG00000144485, ENSG00000162367, ENSG00000166483, ENSG00000138378, ENSG00000123405, ENSG0000…	396	1762	14472	1.20297	1	0.54688	75.3186
GOTERM_CC_ALL	GO:0030141~secretory granule	9	1.95652	0.0968393	ENSG00000135218, ENSG00000171560, ENSG00000172232, ENSG00000197461, ENSG00000118137, ENSG00000171564, ENSG00000171557, ENSG00000163631, ENSG00000171246	396	171	14472	1.92344	1	0.554273	75.2699
GOTERM_CC_ALL	GO:0031093~platelet alpha granule lumen	4	0.869565	0.0951274	ENSG00000171560, ENSG00000171564, ENSG00000171557, ENSG00000163631	396	40	14472	3.65455	1	0.555608	74.6191
GOTERM_CC_ALL	GO:0044446~intracellular organelle part	121	26.3043	0.093426	ENSG00000105974, ENSG00000095777, ENSG00000197461, ENSG00000169136, ENSG00000137168, ENSG00000122952, ENSG00000070081, ENSG00000198336, ENSG00000121621, ENSG00000184357, ENSG00000145555, ENSG00000111885, ENSG00000131747, ENSG00000204370, ENSG00000118200, ENSG00000166793, ENSG00000112742, ENSG00000131437, ENSG00000163808, ENSG00000126787, ENSG00000144485, ENSG00000162367, ENSG00000119537, ENSG0000…	396	3954	14472	1.11836	1	0.557057	73.9566
GOTERM_CC_ALL	GO:0001726~ruffle	5	1.08696	0.0929912	ENSG00000006327, ENSG00000170873, ENSG00000102981, ENSG00000121621, ENSG00000196586	396	63	14472	2.90043	1	0.563788	73.7847
REACTOME_PATHWAY	REACT_13552:Integrin cell surface interactions	6	1.30435	0.0951499	ENSG00000171560, ENSG00000082781, ENSG00000171564, ENSG00000171557, ENSG00000169031, ENSG00000167193	99	78	3133	2.43434	0.984996	0.568238	60.3615
GOTERM_BP_ALL	GO:0007599~hemostasis	7	1.52174	0.0592049	ENSG00000135218, ENSG00000171560, ENSG00000138185, ENSG00000171564, ENSG00000171557, ENSG00000123405, ENSG00000091583	349	103	12939	2.51963	1	0.572643	65.7235
GOTERM_BP_ALL	GO:0043691~reverse cholesterol transport	3	0.652174	0.0601362	ENSG00000158874, ENSG00000110245, ENSG00000118137	349	15	12939	7.4149	1	0.576376	66.3139
GOTERM_BP_ALL	GO:0032642~regulation of chemokine production	3	0.652174	0.0601362	ENSG00000172232, ENSG00000160712, ENSG00000197561	349	15	12939	7.4149	1	0.576376	66.3139
GOTERM_BP_ALL	GO:0051055~negative regulation of lipid biosynthetic process	3	0.652174	0.0601362	ENSG00000197461, ENSG00000110245, ENSG00000109320	349	15	12939	7.4149	1	0.576376	66.3139
GOTERM_BP_ALL	GO:0010604~positive regulation of macromolecule metabolic process	31	6.73913	0.0605773	ENSG00000171105, ENSG00000198807, ENSG00000105974, ENSG00000164458, ENSG00000197461, ENSG00000145335, ENSG00000170365, ENSG00000134057, ENSG00000196586, ENSG00000119919, ENSG00000170312, ENSG00000172232, ENSG00000151090, ENSG00000197561, ENSG00000043039, ENSG00000137265, ENSG00000145386, ENSG00000152785, ENSG00000183072, ENSG00000160712, ENSG00000131470, ENSG00000110693, ENSG00000112742, ENSG0000…	349	831	12939	1.38304	1	0.57701	66.5902
GOTERM_BP_ALL	GO:0030193~regulation of blood coagulation	4	0.869565	0.0625123	ENSG00000105974, ENSG00000167768, ENSG00000197461, ENSG00000091583	349	34	12939	4.36171	1	0.586745	67.7772
GOTERM_BP_ALL	GO:0045664~regulation of neuron differentiation	8	1.73913	0.0634767	ENSG00000006327, ENSG00000183072, ENSG00000066279, ENSG00000170365, ENSG00000114315, ENSG00000142949, ENSG00000118707, ENSG00000170558	349	131	12939	2.26409	1	0.590431	68.3538
GOTERM_BP_ALL	GO:0022603~regulation of anatomical structure morphogenesis	11	2.3913	0.0646319	ENSG00000006327, ENSG00000167768, ENSG00000166947, ENSG00000170365, ENSG00000091583, ENSG00000048052, ENSG00000169031, ENSG00000163554, ENSG00000142949, ENSG00000133026, ENSG00000170558	349	214	12939	1.9057	1	0.595167	69.0317
GOTERM_MF_ALL	GO:0032559~adenyl ribonucleotide binding	51	11.087	0.0286729	ENSG00000167984, ENSG00000095777, ENSG00000110619, ENSG00000094804, ENSG00000152953, ENSG00000082146, ENSG00000121621, ENSG00000121101, ENSG00000104738, ENSG00000133026, ENSG00000145555, ENSG00000131747, ENSG00000112742, ENSG00000116874, ENSG00000131437, ENSG00000163808, ENSG00000142945, ENSG00000166947, ENSG00000170145, ENSG00000166483, ENSG00000176105, ENSG00000154229, ENSG00000080823, ENSG0000…	376	1413	13860	1.33046	1	0.595865	35.2562
GOTERM_BP_ALL	GO:0031667~response to nutrient levels	10	2.17391	0.0659186	ENSG00000171105, ENSG00000138207, ENSG00000105974, ENSG00000148180, ENSG00000108691, ENSG00000197461, ENSG00000165506, ENSG00000004468, ENSG00000163631, ENSG00000106484	349	187	12939	1.98259	1	0.600563	69.7706
GOTERM_BP_ALL	GO:0001818~negative regulation of cytokine production	4	0.869565	0.0670644	ENSG00000160712, ENSG00000118137, ENSG00000109320, ENSG00000101425	349	35	12939	4.23709	1	0.602984	70.4147
GOTERM_BP_ALL	GO:0050709~negative regulation of protein secretion	3	0.652174	0.0675377	ENSG00000158874, ENSG00000186827, ENSG00000118137	349	16	12939	6.95147	1	0.603612	70.6769
GOTERM_BP_ALL	GO:0006783~heme biosynthetic process	3	0.652174	0.0675377	ENSG00000066926, ENSG00000158578, ENSG00000080819	349	16	12939	6.95147	1	0.603612	70.6769
GOTERM_BP_ALL	GO:0043254~regulation of protein complex assembly	6	1.30435	0.0669442	ENSG00000105974, ENSG00000148180, ENSG00000075340, ENSG00000183072, ENSG00000135407, ENSG00000163554	349	81	12939	2.74626	1	0.604357	70.3477
GOTERM_BP_ALL	GO:0040012~regulation of locomotion	10	2.17391	0.0684625	ENSG00000171105, ENSG00000133818, ENSG00000172232, ENSG00000160712, ENSG00000197461, ENSG00000145335, ENSG00000091583, ENSG00000197561, ENSG00000154229, ENSG00000048052	349	188	12939	1.97205	1	0.606749	71.1829
GOTERM_BP_ALL	GO:0010629~negative regulation of gene expression	20	4.34783	0.0693038	ENSG00000171105, ENSG00000186827, ENSG00000165702, ENSG00000117724, ENSG00000183072, ENSG00000123908, ENSG00000110693, ENSG00000170365, ENSG00000114315, ENSG00000136603, ENSG00000048052, ENSG00000108551, ENSG00000102471, ENSG00000151090, ENSG00000164105, ENSG00000109906, ENSG00000109320, ENSG00000132510, ENSG00000136870, ENSG00000043039	349	489	12939	1.51634	1	0.609374	71.6361
GOTERM_BP_ALL	GO:0031960~response to corticosteroid stimulus	6	1.30435	0.0698005	ENSG00000171105, ENSG00000158874, ENSG00000105974, ENSG00000108691, ENSG00000160712, ENSG00000154229	349	82	12939	2.71277	1	0.610081	71.9005
GOTERM_BP_ALL	GO:0051960~regulation of nervous system development	10	2.17391	0.0702795	ENSG00000006327, ENSG00000183072, ENSG00000169136, ENSG00000066279, ENSG00000170365, ENSG00000114315, ENSG00000154229, ENSG00000142949, ENSG00000118707, ENSG00000170558	349	189	12939	1.96161	1	0.610685	72.1533
GOTERM_BP_ALL	GO:0050878~regulation of body fluid levels	8	1.73913	0.0720844	ENSG00000135218, ENSG00000171560, ENSG00000138185, ENSG00000171564, ENSG00000171557, ENSG00000123405, ENSG00000091583, ENSG00000197208	349	135	12939	2.19701	1	0.616382	73.0867
GOTERM_BP_ALL	GO:0032880~regulation of protein localization	8	1.73913	0.0720844	ENSG00000138207, ENSG00000158874, ENSG00000138778, ENSG00000186827, ENSG00000137831, ENSG00000102471, ENSG00000118137, ENSG00000170558	349	135	12939	2.19701	1	0.616382	73.0867
GOTERM_BP_ALL	GO:0030595~leukocyte chemotaxis	4	0.869565	0.0717634	ENSG00000108691, ENSG00000172232, ENSG00000160712, ENSG00000154229	349	36	12939	4.11939	1	0.61666	72.9228
GOTERM_BP_ALL	GO:0050767~regulation of neurogenesis	9	1.95652	0.0733204	ENSG00000006327, ENSG00000183072, ENSG00000169136, ENSG00000066279, ENSG00000170365, ENSG00000114315, ENSG00000142949, ENSG00000118707, ENSG00000170558	349	163	12939	2.04706	1	0.618942	73.7087
GOTERM_BP_ALL	GO:0030036~actin cytoskeleton organization	11	2.3913	0.0730136	ENSG00000148180, ENSG00000136842, ENSG00000136153, ENSG00000170873, ENSG00000075340, ENSG00000161791, ENSG00000100266, ENSG00000100558, ENSG00000163554, ENSG00000167193, ENSG00000133026	349	219	12939	1.86219	1	0.619301	73.5556
GOTERM_BP_ALL	GO:0051716~cellular response to stimulus	29	6.30435	0.0741016	ENSG00000171105, ENSG00000105974, ENSG00000176890, ENSG00000125629, ENSG00000196620, ENSG00000123908, ENSG00000145335, ENSG00000170365, ENSG00000196586, ENSG00000005381, ENSG00000143476, ENSG00000170312, ENSG00000172232, ENSG00000082146, ENSG00000145386, ENSG00000101773, ENSG00000131747, ENSG00000108691, ENSG00000160712, ENSG00000163631, ENSG00000048052, ENSG00000187134, ENSG00000172380, ENSG0000…	349	782	12939	1.37489	1	0.621041	74.0948
GOTERM_BP_ALL	GO:0051093~negative regulation of developmental process	12	2.6087	0.0762941	ENSG00000138207, ENSG00000105974, ENSG00000087494, ENSG00000183072, ENSG00000169136, ENSG00000066279, ENSG00000109906, ENSG00000114315, ENSG00000135363, ENSG00000091583, ENSG00000048052, ENSG00000169031	349	250	12939	1.77958	1	0.622592	75.1502
GOTERM_BP_ALL	GO:0048878~chemical homeostasis	20	4.34783	0.0759967	ENSG00000171105, ENSG00000105974, ENSG00000108691, ENSG00000087494, ENSG00000110245, ENSG00000166165, ENSG00000106327, ENSG00000118137, ENSG00000004468, ENSG00000145335, ENSG00000144290, ENSG00000187134, ENSG00000138207, ENSG00000158874, ENSG00000166947, ENSG00000004939, ENSG00000158578, ENSG00000197561, ENSG00000154229, ENSG00000112077	349	495	12939	1.49796	1	0.622998	75.0095
GOTERM_BP_ALL	GO:0050865~regulation of cell activation	9	1.95652	0.0753766	ENSG00000089692, ENSG00000134460, ENSG00000186827, ENSG00000197461, ENSG00000004468, ENSG00000101425, ENSG00000145335, ENSG00000131724, ENSG00000137265	349	164	12939	2.03458	1	0.623694	74.7136
GOTERM_BP_ALL	GO:0045597~positive regulation of cell differentiation	11	2.3913	0.0758201	ENSG00000135218, ENSG00000162367, ENSG00000006327, ENSG00000134460, ENSG00000160712, ENSG00000183072, ENSG00000151090, ENSG00000109320, ENSG00000170365, ENSG00000142949, ENSG00000118707	349	221	12939	1.84534	1	0.624018	74.9255
GOTERM_BP_ALL	GO:0070555~response to interleukin-1	3	0.652174	0.0752213	ENSG00000004468, ENSG00000145335, ENSG00000154229	349	17	12939	6.54256	1	0.624836	74.639
GOTERM_BP_ALL	GO:0032271~regulation of protein polymerization	5	1.08696	0.0776117	ENSG00000105974, ENSG00000148180, ENSG00000075340, ENSG00000135407, ENSG00000163554	349	60	12939	3.08954	1	0.627258	75.7648
GOTERM_BP_ALL	GO:0048015~phosphoinositide-mediated signaling	6	1.30435	0.0787662	ENSG00000122952, ENSG00000148180, ENSG00000131747, ENSG00000176890, ENSG00000076382, ENSG00000175063	349	85	12939	2.61702	1	0.631035	76.2915
GOTERM_MF_ALL	GO:0005515~protein binding	227	49.3478	0.0364154	ENSG00000197461, ENSG00000169136, ENSG00000197757, ENSG00000122952, ENSG00000107537, ENSG00000109255, ENSG00000184357, ENSG00000121211, ENSG00000198919, ENSG00000087448, ENSG00000166592, ENSG00000131747, ENSG00000165702, ENSG00000170180, ENSG00000109654, ENSG00000106952, ENSG00000126787, ENSG00000171533, ENSG00000137831, ENSG00000136153, ENSG00000102471, ENSG00000106268, ENSG00000159788, ENSG0000…	376	7707	13860	1.08572	1	0.636086	42.554
GOTERM_BP_ALL	GO:0050818~regulation of coagulation	4	0.869565	0.0815879	ENSG00000105974, ENSG00000167768, ENSG00000197461, ENSG00000091583	349	38	12939	3.90258	1	0.640804	77.5337
GOTERM_BP_ALL	GO:0060326~cell chemotaxis	4	0.869565	0.0815879	ENSG00000108691, ENSG00000172232, ENSG00000160712, ENSG00000154229	349	38	12939	3.90258	1	0.640804	77.5337
GOTERM_BP_ALL	GO:0051235~maintenance of location	5	1.08696	0.081387	ENSG00000105974, ENSG00000151150, ENSG00000066279, ENSG00000213066, ENSG00000163631	349	61	12939	3.03889	1	0.64172	77.4474
GOTERM_MF_ALL	GO:0043130~ubiquitin binding	4	0.869565	0.0355542	ENSG00000198919, ENSG00000131747, ENSG00000154277, ENSG00000121621	376	27	13860	5.46099	1	0.642774	41.7819
GOTERM_BP_ALL	GO:0019915~lipid storage	3	0.652174	0.0831665	ENSG00000135218, ENSG00000105974, ENSG00000118137	349	18	12939	6.17908	1	0.64631	78.2017
GOTERM_MF_ALL	GO:0032182~small conjugating protein binding	4	0.869565	0.0390457	ENSG00000198919, ENSG00000131747, ENSG00000154277, ENSG00000121621	376	28	13860	5.26596	1	0.64722	44.8531
GOTERM_BP_ALL	GO:0009987~cellular process	278	60.4348	0.0856528	ENSG00000167984, ENSG00000176890, ENSG00000169136, ENSG00000197461, ENSG00000134827, ENSG00000197757, ENSG00000122952, ENSG00000163687, ENSG00000121101, ENSG00000133742, ENSG00000136870, ENSG00000184357, ENSG00000121211, ENSG00000198919, ENSG00000131747, ENSG00000165702, ENSG00000204370, ENSG00000165092, ENSG00000133169, ENSG00000106952, ENSG00000126787, ENSG00000137831, ENSG00000136153, ENSG0000…	349	9886	12939	1.04256	1	0.655782	79.2158
GOTERM_MF_ALL	GO:0005488~binding	329	71.5217	0.0354915	ENSG00000167984, ENSG00000176890, ENSG00000169136, ENSG00000197461, ENSG00000143416, ENSG00000134827, ENSG00000197757, ENSG00000122952, ENSG00000070081, ENSG00000107537, ENSG00000163687, ENSG00000121101, ENSG00000109255, ENSG00000133742, ENSG00000136870, ENSG00000184357, ENSG00000121211, ENSG00000087448, ENSG00000198919, ENSG00000166592, ENSG00000165702, ENSG00000131747, ENSG00000078487, ENSG0000…	376	11647	13860	1.04126	1	0.658444	41.7254
GOTERM_BP_ALL	GO:0000910~cytokinesis	4	0.869565	0.0867062	ENSG00000099954, ENSG00000137804, ENSG00000178999, ENSG00000133026	349	39	12939	3.80251	1	0.658646	79.6319
GOTERM_BP_ALL	GO:0006259~DNA metabolic process	19	4.13043	0.0885986	ENSG00000099954, ENSG00000101773, ENSG00000107447, ENSG00000162599, ENSG00000131747, ENSG00000176890, ENSG00000117724, ENSG00000131470, ENSG00000143476, ENSG00000094804, ENSG00000167900, ENSG00000106268, ENSG00000149311, ENSG00000131153, ENSG00000163687, ENSG00000171848, ENSG00000104738, ENSG00000111732, ENSG00000121211	349	473	12939	1.48925	1	0.665117	80.3598
GOTERM_BP_ALL	GO:0016032~viral reproduction	5	1.08696	0.0892042	ENSG00000171105, ENSG00000162599, ENSG00000137831, ENSG00000108691, ENSG00000102981	349	63	12939	2.94242	1	0.665923	80.5875
KEGG_PATHWAY	hsa04520:Adherens junction	6	1.30435	0.0433048	ENSG00000171105, ENSG00000136153, ENSG00000077782, ENSG00000176105, ENSG00000117155, ENSG00000142949	127	73	4754	3.07669	0.99622	0.672286	40.1112
GOTERM_BP_ALL	GO:0010332~response to gamma radiation	3	0.652174	0.0913538	ENSG00000105974, ENSG00000108691, ENSG00000160712	349	19	12939	5.85387	1	0.673263	81.3758
GOTERM_BP_ALL	GO:0034367~macromolecular complex remodeling	3	0.652174	0.0913538	ENSG00000158874, ENSG00000110245, ENSG00000005381	349	19	12939	5.85387	1	0.673263	81.3758
GOTERM_BP_ALL	GO:0033014~tetrapyrrole biosynthetic process	3	0.652174	0.0913538	ENSG00000066926, ENSG00000158578, ENSG00000080819	349	19	12939	5.85387	1	0.673263	81.3758
GOTERM_BP_ALL	GO:0006779~porphyrin biosynthetic process	3	0.652174	0.0913538	ENSG00000066926, ENSG00000158578, ENSG00000080819	349	19	12939	5.85387	1	0.673263	81.3758
GOTERM_BP_ALL	GO:0034369~plasma lipoprotein particle remodeling	3	0.652174	0.0913538	ENSG00000158874, ENSG00000110245, ENSG00000005381	349	19	12939	5.85387	1	0.673263	81.3758
GOTERM_BP_ALL	GO:0048536~spleen development	3	0.652174	0.0913538	ENSG00000166947, ENSG00000183072, ENSG00000119919	349	19	12939	5.85387	1	0.673263	81.3758
GOTERM_BP_ALL	GO:0034368~protein-lipid complex remodeling	3	0.652174	0.0913538	ENSG00000158874, ENSG00000110245, ENSG00000005381	349	19	12939	5.85387	1	0.673263	81.3758
GOTERM_BP_ALL	GO:0046626~regulation of insulin receptor signaling pathway	3	0.652174	0.0913538	ENSG00000170145, ENSG00000154229, ENSG00000142949	349	19	12939	5.85387	1	0.673263	81.3758
GOTERM_BP_ALL	GO:0001570~vasculogenesis	4	0.869565	0.0919568	ENSG00000105974, ENSG00000164458, ENSG00000183072, ENSG00000116874	349	40	12939	3.70745	1	0.674	81.5915
GOTERM_MF_ALL	GO:0032553~ribonucleotide binding	59	12.8261	0.0445644	ENSG00000167984, ENSG00000095777, ENSG00000110619, ENSG00000131462, ENSG00000094804, ENSG00000108551, ENSG00000152953, ENSG00000082146, ENSG00000121621, ENSG00000121101, ENSG00000104738, ENSG00000133026, ENSG00000145555, ENSG00000166592, ENSG00000131747, ENSG00000112742, ENSG00000116874, ENSG00000131437, ENSG00000163808, ENSG00000142945, ENSG00000169379, ENSG00000133818, ENSG00000152700, ENSG0000…	376	1722	13860	1.26297	1	0.682321	49.401
GOTERM_MF_ALL	GO:0032555~purine ribonucleotide binding	59	12.8261	0.0445644	ENSG00000167984, ENSG00000095777, ENSG00000110619, ENSG00000131462, ENSG00000094804, ENSG00000108551, ENSG00000152953, ENSG00000082146, ENSG00000121621, ENSG00000121101, ENSG00000104738, ENSG00000133026, ENSG00000145555, ENSG00000166592, ENSG00000131747, ENSG00000112742, ENSG00000116874, ENSG00000131437, ENSG00000163808, ENSG00000142945, ENSG00000169379, ENSG00000133818, ENSG00000152700, ENSG0000…	376	1722	13860	1.26297	1	0.682321	49.401
GOTERM_BP_ALL	GO:0060284~regulation of cell development	10	2.17391	0.0945944	ENSG00000006327, ENSG00000183072, ENSG00000169136, ENSG00000066279, ENSG00000170365, ENSG00000114315, ENSG00000048052, ENSG00000142949, ENSG00000118707, ENSG00000170558	349	201	12939	1.8445	1	0.683063	82.5073
GOTERM_BP_ALL	GO:0009888~tissue development	24	5.21739	0.0966284	ENSG00000198807, ENSG00000105974, ENSG00000152785, ENSG00000164458, ENSG00000171560, ENSG00000087494, ENSG00000183072, ENSG00000197461, ENSG00000107789, ENSG00000134531, ENSG00000110693, ENSG00000134057, ENSG00000170365, ENSG00000119919, ENSG00000138207, ENSG00000148180, ENSG00000167768, ENSG00000090861, ENSG00000117289, ENSG00000154229, ENSG00000043039, ENSG00000106484, ENSG00000133026, ENSG0000…	349	640	12939	1.39029	1	0.68769	83.1841
GOTERM_BP_ALL	GO:0043242~negative regulation of protein complex disassembly	4	0.869565	0.0973361	ENSG00000148180, ENSG00000075340, ENSG00000135407, ENSG00000163554	349	41	12939	3.61702	1	0.688739	83.4137
GOTERM_BP_ALL	GO:0043434~response to peptide hormone stimulus	8	1.73913	0.0964833	ENSG00000171105, ENSG00000138207, ENSG00000160712, ENSG00000170145, ENSG00000104918, ENSG00000154229, ENSG00000048052, ENSG00000145386	349	145	12939	2.04549	1	0.688866	83.1367
KEGG_PATHWAY	hsa04060:Cytokine-cytokine receptor interaction	12	2.6087	0.0547287	ENSG00000006327, ENSG00000134460, ENSG00000115590, ENSG00000186827, ENSG00000108691, ENSG00000185436, ENSG00000160712, ENSG00000197461, ENSG00000186891, ENSG00000106952, ENSG00000185291, ENSG00000131724	127	242	4754	1.85619	0.999168	0.69332	47.8892
GOTERM_BP_ALL	GO:0015695~organic cation transport	3	0.652174	0.0997645	ENSG00000004809, ENSG00000112077, ENSG00000197208	349	20	12939	5.56117	1	0.696424	84.1794
GOTERM_BP_ALL	GO:0030890~positive regulation of B cell proliferation	3	0.652174	0.0997645	ENSG00000186827, ENSG00000004468, ENSG00000131724	349	20	12939	5.56117	1	0.696424	84.1794
GOTERM_MF_ALL	GO:0003777~microtubule motor activity	6	1.30435	0.0523274	ENSG00000138778, ENSG00000121621, ENSG00000137807, ENSG00000131437, ENSG00000163808, ENSG00000142945	376	75	13860	2.94894	1	0.727972	55.2083
GOTERM_MF_ALL	GO:0051015~actin filament binding	5	1.08696	0.0547586	ENSG00000198336, ENSG00000075340, ENSG00000196586, ENSG00000163554, ENSG00000133026	376	53	13860	3.47752	1	0.731621	56.8952
GOTERM_MF_ALL	GO:0070325~lipoprotein receptor binding	3	0.652174	0.0607811	ENSG00000158874, ENSG00000110245, ENSG00000118137	376	15	13860	7.37234	1	0.756866	60.8218
GOTERM_MF_ALL	GO:0030554~adenyl nucleotide binding	51	11.087	0.062884	ENSG00000167984, ENSG00000095777, ENSG00000110619, ENSG00000094804, ENSG00000152953, ENSG00000082146, ENSG00000121621, ENSG00000121101, ENSG00000104738, ENSG00000133026, ENSG00000145555, ENSG00000131747, ENSG00000112742, ENSG00000116874, ENSG00000131437, ENSG00000163808, ENSG00000142945, ENSG00000166947, ENSG00000170145, ENSG00000166483, ENSG00000176105, ENSG00000154229, ENSG00000080823, ENSG0000…	376	1489	13860	1.26256	1	0.757286	62.1123
GOTERM_MF_ALL	GO:0000146~microfilament motor activity	3	0.652174	0.0682546	ENSG00000095777, ENSG00000196586, ENSG00000133026	376	16	13860	6.91157	1	0.774954	65.2306
GOTERM_MF_ALL	GO:0050699~WW domain binding	3	0.652174	0.0760116	ENSG00000185222, ENSG00000102471, ENSG00000123405	376	17	13860	6.50501	1	0.801249	69.3139
GOTERM_MF_ALL	GO:0003714~transcription corepressor activity	8	1.73913	0.0809961	ENSG00000197757, ENSG00000162772, ENSG00000169136, ENSG00000151090, ENSG00000164105, ENSG00000136603, ENSG00000149308, ENSG00000048052	376	138	13860	2.13691	1	0.803031	71.6967
GOTERM_MF_ALL	GO:0001883~purine nucleoside binding	51	11.087	0.0787828	ENSG00000167984, ENSG00000095777, ENSG00000110619, ENSG00000094804, ENSG00000152953, ENSG00000082146, ENSG00000121621, ENSG00000121101, ENSG00000104738, ENSG00000133026, ENSG00000145555, ENSG00000131747, ENSG00000112742, ENSG00000116874, ENSG00000131437, ENSG00000163808, ENSG00000142945, ENSG00000166947, ENSG00000170145, ENSG00000166483, ENSG00000176105, ENSG00000154229, ENSG00000080823, ENSG0000…	376	1513	13860	1.24253	1	0.803338	70.6608
KEGG_PATHWAY	hsa00970:Aminoacyl-tRNA biosynthesis	4	0.869565	0.0884172	ENSG00000145982, ENSG00000090861, ENSG00000110619, ENSG00000116874	127	40	4754	3.74331	0.999991	0.811057	65.7695
GOTERM_MF_ALL	GO:0017076~purine nucleotide binding	59	12.8261	0.0884847	ENSG00000167984, ENSG00000095777, ENSG00000110619, ENSG00000131462, ENSG00000094804, ENSG00000108551, ENSG00000152953, ENSG00000082146, ENSG00000121621, ENSG00000121101, ENSG00000104738, ENSG00000133026, ENSG00000145555, ENSG00000166592, ENSG00000131747, ENSG00000112742, ENSG00000116874, ENSG00000131437, ENSG00000163808, ENSG00000142945, ENSG00000169379, ENSG00000133818, ENSG00000152700, ENSG0000…	376	1800	13860	1.20824	1	0.8142	74.954
GOTERM_MF_ALL	GO:0001882~nucleoside binding	51	11.087	0.086926	ENSG00000167984, ENSG00000095777, ENSG00000110619, ENSG00000094804, ENSG00000152953, ENSG00000082146, ENSG00000121621, ENSG00000121101, ENSG00000104738, ENSG00000133026, ENSG00000145555, ENSG00000131747, ENSG00000112742, ENSG00000116874, ENSG00000131437, ENSG00000163808, ENSG00000142945, ENSG00000166947, ENSG00000170145, ENSG00000166483, ENSG00000176105, ENSG00000154229, ENSG00000080823, ENSG0000…	376	1524	13860	1.23356	1	0.817179	74.3063
GOTERM_MF_ALL	GO:0043531~ADP binding	3	0.652174	0.092294	ENSG00000095777, ENSG00000196586, ENSG00000133026	376	19	13860	5.82027	1	0.819427	76.4734
GOTERM_MF_ALL	GO:0019901~protein kinase binding	8	1.73913	0.0961844	ENSG00000171105, ENSG00000138778, ENSG00000149557, ENSG00000131747, ENSG00000170365, ENSG00000123080, ENSG00000148700, ENSG00000170558	376	144	13860	2.04787	1	0.824567	77.936
GOTERM_MF_ALL	GO:0042803~protein homodimerization activity	14	3.04348	0.0986696	ENSG00000131747, ENSG00000117724, ENSG00000183072, ENSG00000197461, ENSG00000075340, ENSG00000160712, ENSG00000110619, ENSG00000076554, ENSG00000196188, ENSG00000158874, ENSG00000129173, ENSG00000004939, ENSG00000109906, ENSG00000109320	376	322	13860	1.60268	1	0.824838	78.8254

## Sheet: Results Fabris
Category	Term	Count	%	PValue	Genes	List Total	Pop Hits	Pop Total	Fold Enrichment	Bonferroni	Benjamini	FDR
REACTOME_PATHWAY	REACT_6900:Signaling in Immune system	19	4.3379	0.000120797	ENSG00000211598, ENSG00000213341, ENSG00000105974, ENSG00000131015, ENSG00000011600, ENSG00000197766, ENSG00000115290, ENSG00000170458, ENSG00000186818, ENSG00000196664, ENSG00000108622, ENSG00000105371, ENSG00000116815, ENSG00000091879, ENSG00000176105, ENSG00000211592, ENSG00000185885, ENSG00000095015, ENSG00000211671	86	227	2764	2.69009	0.0043395	0.0043395	0.107691
GOTERM_BP_ALL	GO:0002376~immune system process	53	12.1005	6.68461e-06	ENSG00000160683, ENSG00000196664, ENSG00000011590, ENSG00000185275, ENSG00000205021, ENSG00000121807, ENSG00000085265, ENSG00000135363, ENSG00000211671, ENSG00000211938, ENSG00000122025, ENSG00000211598, ENSG00000048462, ENSG00000198019, ENSG00000006075, ENSG00000104432, ENSG00000182782, ENSG00000166947, ENSG00000067836, ENSG00000211592, ENSG00000150337, ENSG00000054219, ENSG00000119866, ENSG0000…	344	823	10164	1.90275	0.0151057	0.0151057	0.0116664
GOTERM_BP_ALL	GO:0006955~immune response	38	8.6758	3.92808e-05	ENSG00000167207, ENSG00000131015, ENSG00000197405, ENSG00000211891, ENSG00000145335, ENSG00000170458, ENSG00000186818, ENSG00000196664, ENSG00000185275, ENSG00000205021, ENSG00000121807, ENSG00000085265, ENSG00000158481, ENSG00000211938, ENSG00000211671, ENSG00000048462, ENSG00000211598, ENSG00000213341, ENSG00000111537, ENSG00000197766, ENSG00000196839, ENSG00000198019, ENSG00000130529, ENSG0000…	344	547	10164	2.05259	0.0855607	0.0437368	0.0685369
GOTERM_MF_ALL	GO:0003823~antigen binding	8	1.82648	0.000257584	ENSG00000211598, ENSG00000089692, ENSG00000085265, ENSG00000211592, ENSG00000211891, ENSG00000186818, ENSG00000211671, ENSG00000211938	364	38	10635	6.15095	0.151344	0.151344	0.382861
GOTERM_CC_ALL	GO:0005938~cell cortex	13	2.96804	0.000620206	ENSG00000105974, ENSG00000079819, ENSG00000131016, ENSG00000158528, ENSG00000115306, ENSG00000186522, ENSG00000130830, ENSG00000145335, ENSG00000196218, ENSG00000155130, ENSG00000166947, ENSG00000004939, ENSG00000148700	360	120	10824	3.25722	0.180571	0.180571	0.834091
KEGG_PATHWAY	hsa04060:Cytokine-cytokine receptor interaction	15	3.42466	0.00334955	ENSG00000048462, ENSG00000160683, ENSG00000111537, ENSG00000185291, ENSG00000131724, ENSG00000006075, ENSG00000146072, ENSG00000134352, ENSG00000104432, ENSG00000163734, ENSG00000205021, ENSG00000121807, ENSG00000081041, ENSG00000169429, ENSG00000122025	114	227	4113	2.38407	0.35566	0.197292	3.83704
REACTOME_PATHWAY	REACT_7970:Telomere Maintenance	6	1.36986	0.0188975	ENSG00000168274, ENSG00000124529, ENSG00000158373, ENSG00000180596, ENSG00000184678, ENSG00000180573	86	51	2764	3.78112	0.496826	0.290652	15.6474
GOTERM_CC_ALL	GO:0000786~nucleosome	7	1.59817	0.00348523	ENSG00000168274, ENSG00000124529, ENSG00000189060, ENSG00000158373, ENSG00000180596, ENSG00000184678, ENSG00000180573	360	45	10824	4.67704	0.673953	0.311728	4.60421
GOTERM_BP_ALL	GO:0006334~nucleosome assembly	9	2.05479	0.000856876	ENSG00000168274, ENSG00000124529, ENSG00000186462, ENSG00000180543, ENSG00000189060, ENSG00000158373, ENSG00000180596, ENSG00000184678, ENSG00000180573	344	60	10164	4.43198	0.858002	0.323206	1.48506
KEGG_PATHWAY	hsa05322:Systemic lupus erythematosus	8	1.82648	0.00305479	ENSG00000168274, ENSG00000124529, ENSG00000111537, ENSG00000158373, ENSG00000180596, ENSG00000184678, ENSG00000180573, ENSG00000150337	114	71	4113	4.06523	0.33021	0.33021	3.50487
GOTERM_BP_ALL	GO:0030097~hemopoiesis	18	4.10959	0.000705195	ENSG00000213341, ENSG00000196839, ENSG00000128791, ENSG00000182809, ENSG00000069399, ENSG00000011590, ENSG00000185275, ENSG00000104432, ENSG00000166947, ENSG00000067836, ENSG00000169508, ENSG00000158578, ENSG00000109906, ENSG00000119866, ENSG00000135363, ENSG00000111732, ENSG00000169877, ENSG00000122025	344	209	10164	2.54468	0.799371	0.330734	1.2237
GOTERM_BP_ALL	GO:0031497~chromatin assembly	9	2.05479	0.00106806	ENSG00000168274, ENSG00000124529, ENSG00000186462, ENSG00000180543, ENSG00000189060, ENSG00000158373, ENSG00000180596, ENSG00000184678, ENSG00000180573	344	62	10164	4.28901	0.912252	0.333388	1.84786
GOTERM_CC_ALL	GO:0005833~hemoglobin complex	4	0.913242	0.00261847	ENSG00000213934, ENSG00000196565, ENSG00000188536, ENSG00000206172, ENSG00000169877	360	9	10824	13.363	0.568994	0.343489	3.47787
GOTERM_BP_ALL	GO:0034728~nucleosome organization	9	2.05479	0.00196026	ENSG00000168274, ENSG00000124529, ENSG00000186462, ENSG00000180543, ENSG00000189060, ENSG00000158373, ENSG00000180596, ENSG00000184678, ENSG00000180573	344	68	10164	3.91057	0.988529	0.360322	3.36674
GOTERM_BP_ALL	GO:0065004~protein-DNA complex assembly	9	2.05479	0.00161451	ENSG00000168274, ENSG00000124529, ENSG00000186462, ENSG00000180543, ENSG00000189060, ENSG00000158373, ENSG00000180596, ENSG00000184678, ENSG00000180573	344	66	10164	4.02907	0.974757	0.368654	2.78078
GOTERM_BP_ALL	GO:0006333~chromatin assembly or disassembly	11	2.51142	0.0018201	ENSG00000168274, ENSG00000124529, ENSG00000032219, ENSG00000186462, ENSG00000180543, ENSG00000189060, ENSG00000158373, ENSG00000180596, ENSG00000184678, ENSG00000180573, ENSG00000108468	344	99	10164	3.28295	0.984206	0.369288	3.12961
GOTERM_BP_ALL	GO:0002520~immune system development	19	4.3379	0.00154253	ENSG00000213341, ENSG00000160683, ENSG00000196839, ENSG00000128791, ENSG00000182809, ENSG00000069399, ENSG00000011590, ENSG00000185275, ENSG00000104432, ENSG00000166947, ENSG00000067836, ENSG00000169508, ENSG00000158578, ENSG00000109906, ENSG00000119866, ENSG00000135363, ENSG00000111732, ENSG00000169877, ENSG00000122025	344	244	10164	2.30075	0.970254	0.394772	2.65837
GOTERM_BP_ALL	GO:0048534~hemopoietic or lymphoid organ development	19	4.3379	0.000705164	ENSG00000213341, ENSG00000160683, ENSG00000196839, ENSG00000128791, ENSG00000182809, ENSG00000069399, ENSG00000011590, ENSG00000185275, ENSG00000104432, ENSG00000166947, ENSG00000067836, ENSG00000169508, ENSG00000158578, ENSG00000109906, ENSG00000119866, ENSG00000135363, ENSG00000111732, ENSG00000169877, ENSG00000122025	344	228	10164	2.46221	0.799356	0.41457	1.22365
GOTERM_BP_ALL	GO:0008285~negative regulation of cell proliferation	22	5.02283	0.00338282	ENSG00000105974, ENSG00000168398, ENSG00000177426, ENSG00000152894, ENSG00000073756, ENSG00000111537, ENSG00000137492, ENSG00000154640, ENSG00000182195, ENSG00000142949, ENSG00000163191, ENSG00000185275, ENSG00000135414, ENSG00000124882, ENSG00000198625, ENSG00000205021, ENSG00000109906, ENSG00000154229, ENSG00000169031, ENSG00000185885, ENSG00000169429, ENSG00000122025	344	326	10164	1.99394	0.999554	0.504124	5.74274
GOTERM_BP_ALL	GO:0006952~defense response	29	6.621	0.00564645	ENSG00000162493, ENSG00000167207, ENSG00000197405, ENSG00000011600, ENSG00000145335, ENSG00000170458, ENSG00000196664, ENSG00000135046, ENSG00000185275, ENSG00000205021, ENSG00000074416, ENSG00000121807, ENSG00000163563, ENSG00000168398, ENSG00000111537, ENSG00000197766, ENSG00000184678, ENSG00000069399, ENSG00000006075, ENSG00000105499, ENSG00000163734, ENSG00000180596, ENSG00000150337, ENSG0000…	344	499	10164	1.71713	0.999997	0.629091	9.41032
GOTERM_BP_ALL	GO:0048523~negative regulation of cellular process	67	15.2968	0.0054046	ENSG00000142178, ENSG00000032219, ENSG00000105974, ENSG00000105879, ENSG00000152894, ENSG00000115306, ENSG00000073756, ENSG00000166436, ENSG00000116741, ENSG00000134352, ENSG00000011590, ENSG00000185275, ENSG00000104447, ENSG00000124882, ENSG00000124788, ENSG00000168310, ENSG00000205021, ENSG00000135407, ENSG00000074266, ENSG00000135363, ENSG00000169031, ENSG00000122025, ENSG00000124529, ENSG0000…	344	1444	10164	1.37093	0.999996	0.642387	9.02499
GOTERM_BP_ALL	GO:0006323~DNA packaging	9	2.05479	0.00779365	ENSG00000168274, ENSG00000124529, ENSG00000186462, ENSG00000180543, ENSG00000189060, ENSG00000158373, ENSG00000180596, ENSG00000184678, ENSG00000180573	344	85	10164	3.12845	1	0.649354	12.7646
GOTERM_BP_ALL	GO:0002312~B cell activation during immune response	3	0.684932	0.0065127	ENSG00000169508, ENSG00000196839, ENSG00000069399	344	4	10164	22.1599	1	0.654481	10.7779
GOTERM_BP_ALL	GO:0002313~mature B cell differentiation during immune response	3	0.684932	0.0065127	ENSG00000169508, ENSG00000196839, ENSG00000069399	344	4	10164	22.1599	1	0.654481	10.7779
KEGG_PATHWAY	hsa04640:Hematopoietic cell lineage	7	1.59817	0.0242476	ENSG00000135218, ENSG00000104432, ENSG00000150337, ENSG00000158481, ENSG00000185291, ENSG00000170458, ENSG00000122025	114	82	4113	3.07991	0.959868	0.65763	24.8922
GOTERM_BP_ALL	GO:0048519~negative regulation of biological process	71	16.21	0.00766032	ENSG00000142178, ENSG00000032219, ENSG00000105974, ENSG00000105879, ENSG00000152894, ENSG00000115306, ENSG00000073756, ENSG00000166436, ENSG00000116741, ENSG00000134352, ENSG00000011590, ENSG00000185275, ENSG00000104447, ENSG00000124882, ENSG00000124788, ENSG00000168310, ENSG00000205021, ENSG00000135407, ENSG00000074266, ENSG00000135363, ENSG00000169031, ENSG00000122025, ENSG00000124529, ENSG0000…	344	1572	10164	1.33448	1	0.665245	12.5598
KEGG_PATHWAY	hsa04621:NOD-like receptor signaling pathway	5	1.14155	0.0597474	ENSG00000213341, ENSG00000023445, ENSG00000167207, ENSG00000081041, ENSG00000169429	114	54	4113	3.34064	0.999687	0.684288	51.2478
GOTERM_BP_ALL	GO:0043405~regulation of MAP kinase activity	11	2.51142	0.00911251	ENSG00000171105, ENSG00000105974, ENSG00000185275, ENSG00000197405, ENSG00000113161, ENSG00000139318, ENSG00000136158, ENSG00000154229, ENSG00000095015, ENSG00000169554, ENSG00000012983	344	124	10164	2.62106	1	0.685891	14.7664
GOTERM_BP_ALL	GO:0006954~inflammatory response	19	4.3379	0.0076334	ENSG00000162493, ENSG00000168398, ENSG00000197766, ENSG00000170458, ENSG00000196664, ENSG00000006075, ENSG00000135046, ENSG00000105499, ENSG00000185275, ENSG00000163734, ENSG00000205021, ENSG00000074416, ENSG00000121807, ENSG00000054219, ENSG00000197249, ENSG00000081041, ENSG00000163221, ENSG00000169429, ENSG00000163220	344	284	10164	1.9767	1	0.687514	12.5184
GOTERM_CC_ALL	GO:0030863~cortical cytoskeleton	6	1.36986	0.0146704	ENSG00000079819, ENSG00000158528, ENSG00000166947, ENSG00000115306, ENSG00000004939, ENSG00000130830	360	44	10824	4.1	0.991297	0.694566	18.0884
GOTERM_BP_ALL	GO:0031327~negative regulation of cellular biosynthetic process	27	6.16438	0.00994559	ENSG00000111145, ENSG00000142178, ENSG00000032219, ENSG00000105974, ENSG00000171033, ENSG00000152894, ENSG00000166436, ENSG00000011590, ENSG00000168310, ENSG00000124788, ENSG00000124882, ENSG00000104447, ENSG00000074266, ENSG00000169554, ENSG00000177426, ENSG00000154727, ENSG00000182240, ENSG00000177565, ENSG00000069399, ENSG00000140836, ENSG00000163191, ENSG00000089692, ENSG00000196628, ENSG0000…	344	474	10164	1.68303	1	0.698163	16.0085
GOTERM_BP_ALL	GO:0002335~mature B cell differentiation	3	0.684932	0.010613	ENSG00000169508, ENSG00000196839, ENSG00000069399	344	5	10164	17.7279	1	0.703216	16.9913
GOTERM_BP_ALL	GO:0009968~negative regulation of signal transduction	14	3.19635	0.0148642	ENSG00000167207, ENSG00000105974, ENSG00000177426, ENSG00000186063, ENSG00000196839, ENSG00000182901, ENSG00000115290, ENSG00000128791, ENSG00000142949, ENSG00000116741, ENSG00000134352, ENSG00000143333, ENSG00000124788, ENSG00000154229	344	195	10164	2.12129	1	0.717183	23.0012
KEGG_PATHWAY	hsa00982:Drug metabolism	5	1.14155	0.0564714	ENSG00000170899, ENSG00000138115, ENSG00000197888, ENSG00000134202, ENSG00000184674	114	53	4113	3.40367	0.999507	0.718927	49.2297
KEGG_PATHWAY	hsa00770:Pantothenate and CoA biosynthesis	3	0.684932	0.0479005	ENSG00000127125, ENSG00000060982, ENSG00000125779	114	13	4113	8.32591	0.998388	0.723639	43.5835
GOTERM_BP_ALL	GO:0009890~negative regulation of biosynthetic process	27	6.16438	0.0129162	ENSG00000111145, ENSG00000142178, ENSG00000032219, ENSG00000105974, ENSG00000171033, ENSG00000152894, ENSG00000166436, ENSG00000011590, ENSG00000168310, ENSG00000124788, ENSG00000124882, ENSG00000104447, ENSG00000074266, ENSG00000169554, ENSG00000177426, ENSG00000154727, ENSG00000182240, ENSG00000177565, ENSG00000069399, ENSG00000140836, ENSG00000163191, ENSG00000089692, ENSG00000196628, ENSG0000…	344	484	10164	1.64826	1	0.723913	20.3002
GOTERM_BP_ALL	GO:0010629~negative regulation of gene expression	24	5.47945	0.0147899	ENSG00000171105, ENSG00000111145, ENSG00000142178, ENSG00000032219, ENSG00000177426, ENSG00000171033, ENSG00000152894, ENSG00000154727, ENSG00000166436, ENSG00000177565, ENSG00000171552, ENSG00000069399, ENSG00000140836, ENSG00000011590, ENSG00000196628, ENSG00000162702, ENSG00000168310, ENSG00000124788, ENSG00000104447, ENSG00000124882, ENSG00000198625, ENSG00000109906, ENSG00000074266, ENSG0000…	344	419	10164	1.6924	1	0.728809	22.8999
GOTERM_BP_ALL	GO:0030183~B cell differentiation	6	1.36986	0.0142948	ENSG00000185275, ENSG00000169508, ENSG00000196839, ENSG00000119866, ENSG00000111732, ENSG00000069399	344	43	10164	4.12277	1	0.730547	22.2207
GOTERM_BP_ALL	GO:0050864~regulation of B cell activation	6	1.36986	0.0142948	ENSG00000185275, ENSG00000104432, ENSG00000111537, ENSG00000196839, ENSG00000131724, ENSG00000122025	344	43	10164	4.12277	1	0.730547	22.2207
GOTERM_CC_ALL	GO:0044448~cell cortex part	7	1.59817	0.0203839	ENSG00000079819, ENSG00000158528, ENSG00000166947, ENSG00000115306, ENSG00000004939, ENSG00000186522, ENSG00000130830	360	65	10824	3.23795	0.998654	0.733443	24.2736
GOTERM_CC_ALL	GO:0032993~protein-DNA complex	7	1.59817	0.0203839	ENSG00000168274, ENSG00000124529, ENSG00000189060, ENSG00000158373, ENSG00000180596, ENSG00000184678, ENSG00000180573	360	65	10824	3.23795	0.998654	0.733443	24.2736
GOTERM_BP_ALL	GO:0034097~response to cytokine stimulus	8	1.82648	0.0139607	ENSG00000171105, ENSG00000134352, ENSG00000073756, ENSG00000145335, ENSG00000197249, ENSG00000154229, ENSG00000171223, ENSG00000171552	344	76	10164	3.11016	1	0.736541	21.7594
GOTERM_BP_ALL	GO:0001959~regulation of cytokine-mediated signaling pathway	4	0.913242	0.0128173	ENSG00000134352, ENSG00000105974, ENSG00000185275, ENSG00000142949	344	15	10164	7.87907	1	0.736885	20.1606
GOTERM_BP_ALL	GO:0010558~negative regulation of macromolecule biosynthetic process	26	5.93607	0.0126178	ENSG00000111145, ENSG00000142178, ENSG00000032219, ENSG00000171033, ENSG00000152894, ENSG00000166436, ENSG00000011590, ENSG00000168310, ENSG00000124788, ENSG00000124882, ENSG00000104447, ENSG00000074266, ENSG00000169554, ENSG00000177426, ENSG00000154727, ENSG00000182240, ENSG00000177565, ENSG00000069399, ENSG00000140836, ENSG00000089692, ENSG00000163191, ENSG00000196628, ENSG00000162702, ENSG0000…	344	460	10164	1.67002	1	0.747624	19.8786
GOTERM_BP_ALL	GO:0045934~negative regulation of nucleobase, nucleoside, nucleotide and nucleic acid metabolic process	23	5.25114	0.0364357	ENSG00000111145, ENSG00000142178, ENSG00000032219, ENSG00000177426, ENSG00000171033, ENSG00000152894, ENSG00000154727, ENSG00000166436, ENSG00000177565, ENSG00000069399, ENSG00000140836, ENSG00000163191, ENSG00000011590, ENSG00000196628, ENSG00000162702, ENSG00000124788, ENSG00000168310, ENSG00000104447, ENSG00000124882, ENSG00000198625, ENSG00000109906, ENSG00000074266, ENSG00000169554	344	434	10164	1.56583	1	0.767095	47.6809
GOTERM_BP_ALL	GO:0001932~regulation of protein amino acid phosphorylation	11	2.51142	0.0305298	ENSG00000171105, ENSG00000134352, ENSG00000167207, ENSG00000105974, ENSG00000185275, ENSG00000168398, ENSG00000111537, ENSG00000154229, ENSG00000095015, ENSG00000169554, ENSG00000012983	344	150	10164	2.16674	1	0.770264	41.7926
GOTERM_BP_ALL	GO:0048583~regulation of response to stimulus	22	5.02283	0.0380673	ENSG00000162493, ENSG00000167207, ENSG00000105974, ENSG00000186063, ENSG00000073756, ENSG00000111537, ENSG00000196839, ENSG00000197766, ENSG00000115290, ENSG00000131724, ENSG00000196664, ENSG00000142949, ENSG00000012983, ENSG00000135318, ENSG00000134352, ENSG00000089692, ENSG00000185275, ENSG00000124882, ENSG00000154229, ENSG00000169554, ENSG00000095015, ENSG00000169429	344	412	10164	1.57773	1	0.770733	49.2057
GOTERM_BP_ALL	GO:0009605~response to external stimulus	38	8.6758	0.0255499	ENSG00000162493, ENSG00000135218, ENSG00000111145, ENSG00000171105, ENSG00000167207, ENSG00000105974, ENSG00000197405, ENSG00000073756, ENSG00000171223, ENSG00000170458, ENSG00000196664, ENSG00000135046, ENSG00000134352, ENSG00000185275, ENSG00000124882, ENSG00000205021, ENSG00000074416, ENSG00000081760, ENSG00000153234, ENSG00000121807, ENSG00000168398, ENSG00000111537, ENSG00000197766, ENSG0000…	344	789	10164	1.42303	1	0.770839	36.3476
GOTERM_BP_ALL	GO:0045937~positive regulation of phosphate metabolic process	8	1.82648	0.0230625	ENSG00000171105, ENSG00000134352, ENSG00000167207, ENSG00000105974, ENSG00000185275, ENSG00000124882, ENSG00000111537, ENSG00000154229	344	84	10164	2.81395	1	0.771401	33.4514
GOTERM_BP_ALL	GO:0010562~positive regulation of phosphorus metabolic process	8	1.82648	0.0230625	ENSG00000171105, ENSG00000134352, ENSG00000167207, ENSG00000105974, ENSG00000185275, ENSG00000124882, ENSG00000111537, ENSG00000154229	344	84	10164	2.81395	1	0.771401	33.4514
GOTERM_BP_ALL	GO:0001934~positive regulation of protein amino acid phosphorylation	7	1.59817	0.0362755	ENSG00000171105, ENSG00000134352, ENSG00000167207, ENSG00000105974, ENSG00000185275, ENSG00000111537, ENSG00000154229	344	73	10164	2.83323	1	0.771461	47.5288
GOTERM_BP_ALL	GO:0009611~response to wounding	25	5.70776	0.0249766	ENSG00000111145, ENSG00000135218, ENSG00000162493, ENSG00000170458, ENSG00000196664, ENSG00000135046, ENSG00000185275, ENSG00000124882, ENSG00000205021, ENSG00000074416, ENSG00000121807, ENSG00000168398, ENSG00000197766, ENSG00000197632, ENSG00000006075, ENSG00000105499, ENSG00000163734, ENSG00000038427, ENSG00000054219, ENSG00000197249, ENSG00000081041, ENSG00000095015, ENSG00000163221, ENSG0000…	344	464	10164	1.59195	1	0.771625	35.6907
GOTERM_BP_ALL	GO:0060326~cell chemotaxis	5	1.14155	0.0350577	ENSG00000163734, ENSG00000111537, ENSG00000154229, ENSG00000169429, ENSG00000163220	344	37	10164	3.99277	1	0.771779	46.3595
GOTERM_BP_ALL	GO:0042330~taxis	11	2.51142	0.0218914	ENSG00000197405, ENSG00000163734, ENSG00000205021, ENSG00000111537, ENSG00000121807, ENSG00000081041, ENSG00000154229, ENSG00000136960, ENSG00000169429, ENSG00000163220, ENSG00000006075	344	142	10164	2.28881	1	0.7729	32.0451
GOTERM_BP_ALL	GO:0009617~response to bacterium	11	2.51142	0.0218914	ENSG00000167207, ENSG00000185275, ENSG00000073756, ENSG00000111537, ENSG00000180596, ENSG00000184678, ENSG00000145335, ENSG00000197249, ENSG00000163221, ENSG00000170458, ENSG00000069399	344	142	10164	2.28881	1	0.7729	32.0451
GOTERM_BP_ALL	GO:0006935~chemotaxis	11	2.51142	0.0218914	ENSG00000197405, ENSG00000163734, ENSG00000205021, ENSG00000111537, ENSG00000121807, ENSG00000081041, ENSG00000154229, ENSG00000136960, ENSG00000169429, ENSG00000163220, ENSG00000006075	344	142	10164	2.28881	1	0.7729	32.0451
GOTERM_BP_ALL	GO:0070482~response to oxygen levels	10	2.28311	0.0359583	ENSG00000162493, ENSG00000105974, ENSG00000185275, ENSG00000196218, ENSG00000153234, ENSG00000196839, ENSG00000149428, ENSG00000158578, ENSG00000197249, ENSG00000171552	344	133	10164	2.22154	1	0.774407	47.2266
GOTERM_BP_ALL	GO:0007626~locomotory behavior	15	3.42466	0.0378585	ENSG00000197405, ENSG00000111537, ENSG00000151491, ENSG00000145335, ENSG00000136960, ENSG00000006075, ENSG00000163734, ENSG00000124788, ENSG00000205021, ENSG00000153234, ENSG00000121807, ENSG00000081041, ENSG00000154229, ENSG00000169429, ENSG00000163220	344	245	10164	1.80897	1	0.774505	49.0129
GOTERM_BP_ALL	GO:0042127~regulation of cell proliferation	35	7.99087	0.0226648	ENSG00000171105, ENSG00000105974, ENSG00000164458, ENSG00000152894, ENSG00000073756, ENSG00000182809, ENSG00000171552, ENSG00000142949, ENSG00000135046, ENSG00000134352, ENSG00000185275, ENSG00000124882, ENSG00000205021, ENSG00000072849, ENSG00000169031, ENSG00000122025, ENSG00000168398, ENSG00000177426, ENSG00000100852, ENSG00000111537, ENSG00000196839, ENSG00000137492, ENSG00000154640, ENSG0000…	344	707	10164	1.4627	1	0.774959	32.9769
GOTERM_BP_ALL	GO:0042113~B cell activation	7	1.59817	0.0303532	ENSG00000160683, ENSG00000185275, ENSG00000169508, ENSG00000196839, ENSG00000119866, ENSG00000111732, ENSG00000069399	344	70	10164	2.95465	1	0.775369	41.6072
GOTERM_BP_ALL	GO:0030098~lymphocyte differentiation	8	1.82648	0.0393361	ENSG00000185275, ENSG00000104432, ENSG00000169508, ENSG00000196839, ENSG00000119866, ENSG00000111732, ENSG00000069399, ENSG00000122025	344	94	10164	2.5146	1	0.776421	50.3625
GOTERM_BP_ALL	GO:0015909~long-chain fatty acid transport	4	0.913242	0.0247164	ENSG00000135218, ENSG00000168398, ENSG00000117528, ENSG00000135046	344	19	10164	6.22032	1	0.77679	35.3905
GOTERM_BP_ALL	GO:0015671~oxygen transport	3	0.684932	0.0349415	ENSG00000213934, ENSG00000196565, ENSG00000188536, ENSG00000206172	344	9	10164	9.84884	1	0.776808	46.2466
GOTERM_BP_ALL	GO:0030595~leukocyte chemotaxis	5	1.14155	0.0292795	ENSG00000163734, ENSG00000111537, ENSG00000154229, ENSG00000169429, ENSG00000163220	344	35	10164	4.22093	1	0.777686	40.4684
GOTERM_BP_ALL	GO:0010648~negative regulation of cell communication	15	3.42466	0.0183469	ENSG00000167207, ENSG00000105974, ENSG00000177426, ENSG00000186063, ENSG00000073756, ENSG00000196839, ENSG00000182901, ENSG00000115290, ENSG00000128791, ENSG00000142949, ENSG00000116741, ENSG00000134352, ENSG00000143333, ENSG00000124788, ENSG00000154229	344	222	10164	1.99639	1	0.778172	27.6166
GOTERM_MF_ALL	GO:0042379~chemokine receptor binding	6	1.36986	0.0164228	ENSG00000163734, ENSG00000205021, ENSG00000121807, ENSG00000081041, ENSG00000169429, ENSG00000006075	364	44	10635	3.98414	0.999974	0.7784	21.8522
GOTERM_BP_ALL	GO:0031349~positive regulation of defense response	7	1.59817	0.02678	ENSG00000134352, ENSG00000089692, ENSG00000167207, ENSG00000185275, ENSG00000124882, ENSG00000154229, ENSG00000196664	344	68	10164	3.04155	1	0.778547	37.7355
GOTERM_BP_ALL	GO:0050671~positive regulation of lymphocyte proliferation	6	1.36986	0.028079	ENSG00000134352, ENSG00000185275, ENSG00000104432, ENSG00000111537, ENSG00000196839, ENSG00000131724	344	51	10164	3.47606	1	0.778682	39.1702
GOTERM_BP_ALL	GO:0051172~negative regulation of nitrogen compound metabolic process	24	5.47945	0.0242906	ENSG00000111145, ENSG00000142178, ENSG00000032219, ENSG00000105974, ENSG00000177426, ENSG00000171033, ENSG00000152894, ENSG00000154727, ENSG00000166436, ENSG00000177565, ENSG00000069399, ENSG00000140836, ENSG00000163191, ENSG00000011590, ENSG00000196628, ENSG00000162702, ENSG00000124788, ENSG00000168310, ENSG00000104447, ENSG00000124882, ENSG00000198625, ENSG00000109906, ENSG00000074266, ENSG0000…	344	440	10164	1.61163	1	0.779821	34.8965
GOTERM_BP_ALL	GO:0006350~transcription	63	14.3836	0.0327638	ENSG00000198807, ENSG00000032219, ENSG00000102908, ENSG00000059728, ENSG00000171223, ENSG00000042429, ENSG00000167840, ENSG00000180479, ENSG00000011590, ENSG00000169981, ENSG00000124882, ENSG00000104447, ENSG00000168310, ENSG00000171467, ENSG00000109787, ENSG00000074266, ENSG00000206799, ENSG00000101057, ENSG00000109381, ENSG00000131845, ENSG00000154727, ENSG00000185658, ENSG00000123066, ENSG0000…	344	1466	10164	1.26973	1	0.780643	44.0898
GOTERM_BP_ALL	GO:0043407~negative regulation of MAP kinase activity	5	1.14155	0.0217485	ENSG00000105974, ENSG00000113161, ENSG00000139318, ENSG00000136158, ENSG00000154229	344	32	10164	4.61664	1	0.780675	31.8716
GOTERM_BP_ALL	GO:0032946~positive regulation of mononuclear cell proliferation	6	1.36986	0.0302385	ENSG00000134352, ENSG00000185275, ENSG00000104432, ENSG00000111537, ENSG00000196839, ENSG00000131724	344	52	10164	3.40921	1	0.781266	41.4865
GOTERM_BP_ALL	GO:0070665~positive regulation of leukocyte proliferation	6	1.36986	0.0302385	ENSG00000134352, ENSG00000185275, ENSG00000104432, ENSG00000111537, ENSG00000196839, ENSG00000131724	344	52	10164	3.40921	1	0.781266	41.4865
GOTERM_BP_ALL	GO:0040012~regulation of locomotion	12	2.73973	0.0348365	ENSG00000162493, ENSG00000171105, ENSG00000134352, ENSG00000105879, ENSG00000152894, ENSG00000100852, ENSG00000196839, ENSG00000145335, ENSG00000154229, ENSG00000095015, ENSG00000136960, ENSG00000169429	344	175	10164	2.02605	1	0.782019	46.1444
GOTERM_BP_ALL	GO:0010605~negative regulation of macromolecule metabolic process	31	7.07763	0.0335999	ENSG00000142178, ENSG00000111145, ENSG00000171105, ENSG00000032219, ENSG00000105974, ENSG00000171033, ENSG00000152894, ENSG00000166436, ENSG00000145335, ENSG00000171552, ENSG00000011590, ENSG00000168310, ENSG00000124788, ENSG00000124882, ENSG00000104447, ENSG00000074266, ENSG00000169554, ENSG00000168398, ENSG00000177426, ENSG00000154727, ENSG00000182240, ENSG00000177565, ENSG00000069399, ENSG0000…	344	628	10164	1.45851	1	0.782579	44.9274
GOTERM_BP_ALL	GO:0001960~negative regulation of cytokine-mediated signaling pathway	3	0.684932	0.0277878	ENSG00000134352, ENSG00000105974, ENSG00000142949	344	8	10164	11.0799	1	0.782993	38.8514
GOTERM_BP_ALL	GO:0031347~regulation of defense response	10	2.28311	0.0290936	ENSG00000134352, ENSG00000089692, ENSG00000167207, ENSG00000185275, ENSG00000124882, ENSG00000073756, ENSG00000196839, ENSG00000154229, ENSG00000196664, ENSG00000135318	344	128	10164	2.30832	1	0.783015	40.269
GOTERM_BP_ALL	GO:0042327~positive regulation of phosphorylation	8	1.82648	0.0192718	ENSG00000171105, ENSG00000134352, ENSG00000167207, ENSG00000105974, ENSG00000185275, ENSG00000124882, ENSG00000111537, ENSG00000154229	344	81	10164	2.91817	1	0.783018	28.7977
GOTERM_BP_ALL	GO:0016481~negative regulation of transcription	22	5.02283	0.0206043	ENSG00000111145, ENSG00000142178, ENSG00000032219, ENSG00000177426, ENSG00000171033, ENSG00000152894, ENSG00000154727, ENSG00000166436, ENSG00000177565, ENSG00000069399, ENSG00000140836, ENSG00000011590, ENSG00000196628, ENSG00000162702, ENSG00000168310, ENSG00000124788, ENSG00000104447, ENSG00000124882, ENSG00000198625, ENSG00000109906, ENSG00000074266, ENSG00000169554	344	385	10164	1.68837	1	0.783297	30.4674
GOTERM_BP_ALL	GO:0045321~leukocyte activation	14	3.19635	0.0343246	ENSG00000160683, ENSG00000131015, ENSG00000196839, ENSG00000145335, ENSG00000069399, ENSG00000196664, ENSG00000011590, ENSG00000185275, ENSG00000104432, ENSG00000169508, ENSG00000119866, ENSG00000111732, ENSG00000169429, ENSG00000122025	344	219	10164	1.88882	1	0.783339	45.6437
GOTERM_BP_ALL	GO:0030593~neutrophil chemotaxis	4	0.913242	0.0213355	ENSG00000163734, ENSG00000111537, ENSG00000154229, ENSG00000169429	344	18	10164	6.56589	1	0.784454	31.3679
GOTERM_BP_ALL	GO:0030888~regulation of B cell proliferation	4	0.913242	0.0409332	ENSG00000185275, ENSG00000104432, ENSG00000196839, ENSG00000131724	344	23	10164	5.13852	1	0.784531	51.7832
GOTERM_BP_ALL	GO:0050900~leukocyte migration	6	1.36986	0.0324997	ENSG00000185275, ENSG00000163734, ENSG00000111537, ENSG00000154229, ENSG00000169429, ENSG00000163220	344	53	10164	3.34489	1	0.784615	43.8227
GOTERM_BP_ALL	GO:0080134~regulation of response to stress	16	3.65297	0.0203229	ENSG00000162493, ENSG00000167207, ENSG00000105974, ENSG00000186063, ENSG00000073756, ENSG00000196839, ENSG00000196664, ENSG00000012983, ENSG00000135318, ENSG00000089692, ENSG00000134352, ENSG00000185275, ENSG00000124882, ENSG00000154229, ENSG00000169554, ENSG00000095015	344	247	10164	1.91394	1	0.789527	30.1179
GOTERM_BP_ALL	GO:0043408~regulation of MAPKKK cascade	8	1.82648	0.0475319	ENSG00000171105, ENSG00000167207, ENSG00000105974, ENSG00000185275, ENSG00000186063, ENSG00000095015, ENSG00000169554, ENSG00000012983	344	98	10164	2.41196	1	0.790239	57.257
GOTERM_BP_ALL	GO:0009607~response to biotic stimulus	17	3.88128	0.0462667	ENSG00000167207, ENSG00000073756, ENSG00000111537, ENSG00000184678, ENSG00000145335, ENSG00000170458, ENSG00000069399, ENSG00000196664, ENSG00000185275, ENSG00000173110, ENSG00000137965, ENSG00000180596, ENSG00000072849, ENSG00000162616, ENSG00000197249, ENSG00000163221, ENSG00000185885	344	299	10164	1.6799	1	0.790546	56.2551
GOTERM_BP_ALL	GO:0031324~negative regulation of cellular metabolic process	30	6.84932	0.047154	ENSG00000142178, ENSG00000111145, ENSG00000171105, ENSG00000032219, ENSG00000105974, ENSG00000171033, ENSG00000152894, ENSG00000166436, ENSG00000145335, ENSG00000011590, ENSG00000168310, ENSG00000124788, ENSG00000124882, ENSG00000104447, ENSG00000074266, ENSG00000169554, ENSG00000168398, ENSG00000177426, ENSG00000154727, ENSG00000182240, ENSG00000177565, ENSG00000069399, ENSG00000140836, ENSG0000…	344	622	10164	1.42507	1	0.792203	56.96
GOTERM_BP_ALL	GO:0020027~hemoglobin metabolic process	3	0.684932	0.0427191	ENSG00000166947, ENSG00000158578, ENSG00000169877	344	10	10164	8.86395	1	0.7936	53.3266
GOTERM_BP_ALL	GO:0002521~leukocyte differentiation	9	2.05479	0.0460429	ENSG00000213341, ENSG00000185275, ENSG00000104432, ENSG00000169508, ENSG00000196839, ENSG00000119866, ENSG00000111732, ENSG00000069399, ENSG00000122025	344	118	10164	2.25355	1	0.793692	56.0757
KEGG_PATHWAY	hsa00980:Metabolism of xenobiotics by cytochrome P450	5	1.14155	0.0472463	ENSG00000170899, ENSG00000138115, ENSG00000197888, ENSG00000134202, ENSG00000184674	114	50	4113	3.60789	0.998236	0.795065	43.1297
GOTERM_BP_ALL	GO:0009892~negative regulation of metabolic process	32	7.30594	0.045767	ENSG00000142178, ENSG00000111145, ENSG00000171105, ENSG00000032219, ENSG00000105974, ENSG00000171033, ENSG00000152894, ENSG00000166436, ENSG00000145335, ENSG00000171552, ENSG00000011590, ENSG00000168310, ENSG00000124788, ENSG00000124882, ENSG00000104447, ENSG00000074266, ENSG00000169554, ENSG00000168398, ENSG00000177426, ENSG00000154727, ENSG00000182240, ENSG00000177565, ENSG00000069399, ENSG0000…	344	671	10164	1.40907	1	0.796505	55.8534
GOTERM_BP_ALL	GO:0060606~tube closure	4	0.913242	0.0456475	ENSG00000164458, ENSG00000177426, ENSG00000104290, ENSG00000169554	344	24	10164	4.92442	1	0.800495	55.7568
GOTERM_BP_ALL	GO:0001843~neural tube closure	4	0.913242	0.0456475	ENSG00000164458, ENSG00000177426, ENSG00000104290, ENSG00000169554	344	24	10164	4.92442	1	0.800495	55.7568
GOTERM_BP_ALL	GO:0015908~fatty acid transport	4	0.913242	0.050618	ENSG00000135218, ENSG00000168398, ENSG00000117528, ENSG00000135046	344	25	10164	4.72744	1	0.802146	59.6108
GOTERM_BP_ALL	GO:0050730~regulation of peptidyl-tyrosine phosphorylation	6	1.36986	0.0453652	ENSG00000134352, ENSG00000167207, ENSG00000105974, ENSG00000185275, ENSG00000111537, ENSG00000154229	344	58	10164	3.05654	1	0.803354	55.5278
GOTERM_BP_ALL	GO:0001819~positive regulation of cytokine production	7	1.59817	0.0502219	ENSG00000134352, ENSG00000167207, ENSG00000124882, ENSG00000111537, ENSG00000170458, ENSG00000196664, ENSG00000069399	344	79	10164	2.61805	1	0.80398	59.3157
GOTERM_BP_ALL	GO:0006950~response to stress	60	13.6986	0.0520078	ENSG00000162493, ENSG00000105974, ENSG00000152894, ENSG00000073756, ENSG00000011600, ENSG00000149428, ENSG00000196664, ENSG00000185275, ENSG00000124882, ENSG00000205021, ENSG00000121807, ENSG00000135407, ENSG00000162616, ENSG00000168398, ENSG00000108055, ENSG00000184678, ENSG00000197632, ENSG00000012983, ENSG00000006075, ENSG00000105499, ENSG00000106268, ENSG00000038427, ENSG00000197249, ENSG0000…	344	1424	10164	1.24494	1	0.80668	60.6305
GOTERM_BP_ALL	GO:0008284~positive regulation of cell proliferation	20	4.56621	0.0452765	ENSG00000171105, ENSG00000164458, ENSG00000177426, ENSG00000100852, ENSG00000073756, ENSG00000111537, ENSG00000196839, ENSG00000182809, ENSG00000131724, ENSG00000171552, ENSG00000134352, ENSG00000185275, ENSG00000104432, ENSG00000132507, ENSG00000124882, ENSG00000198625, ENSG00000067836, ENSG00000072849, ENSG00000154229, ENSG00000122025	344	370	10164	1.59711	1	0.807654	55.4557
GOTERM_MF_ALL	GO:0016564~transcription repressor activity	18	4.10959	0.0104495	ENSG00000111145, ENSG00000142178, ENSG00000032219, ENSG00000109381, ENSG00000177426, ENSG00000059728, ENSG00000166436, ENSG00000177565, ENSG00000171223, ENSG00000140836, ENSG00000011590, ENSG00000196628, ENSG00000162702, ENSG00000104447, ENSG00000124788, ENSG00000109906, ENSG00000119866, ENSG00000074266	364	268	10635	1.96234	0.998758	0.812286	14.4794
GOTERM_MF_ALL	GO:0015149~hexose transmembrane transporter activity	4	0.913242	0.0132207	ENSG00000142583, ENSG00000173262, ENSG00000160326, ENSG00000059804	364	15	10635	7.79121	0.999792	0.816502	17.9771
GOTERM_MF_ALL	GO:0015145~monosaccharide transmembrane transporter activity	4	0.913242	0.015867	ENSG00000142583, ENSG00000173262, ENSG00000160326, ENSG00000059804	364	16	10635	7.30426	0.999962	0.81696	21.192
GOTERM_BP_ALL	GO:0046128~purine ribonucleoside metabolic process	4	0.913242	0.0558395	ENSG00000113161, ENSG00000196839, ENSG00000125779, ENSG00000135318	344	26	10164	4.54562	1	0.825261	63.3174
GOTERM_BP_ALL	GO:0014020~primary neural tube formation	4	0.913242	0.0558395	ENSG00000164458, ENSG00000177426, ENSG00000104290, ENSG00000169554	344	26	10164	4.54562	1	0.825261	63.3174
GOTERM_BP_ALL	GO:0042278~purine nucleoside metabolic process	4	0.913242	0.0558395	ENSG00000113161, ENSG00000196839, ENSG00000125779, ENSG00000135318	344	26	10164	4.54562	1	0.825261	63.3174
GOTERM_BP_ALL	GO:0008643~carbohydrate transport	5	1.14155	0.0601186	ENSG00000142583, ENSG00000173262, ENSG00000176105, ENSG00000160326, ENSG00000059804	344	44	10164	3.35756	1	0.840143	66.1134
GOTERM_BP_ALL	GO:0042326~negative regulation of phosphorylation	5	1.14155	0.0601186	ENSG00000171105, ENSG00000105974, ENSG00000168398, ENSG00000124788, ENSG00000154229	344	44	10164	3.35756	1	0.840143	66.1134
GOTERM_BP_ALL	GO:0033135~regulation of peptidyl-serine phosphorylation	3	0.684932	0.0599489	ENSG00000105974, ENSG00000168398, ENSG00000111537	344	12	10164	7.38663	1	0.843107	66.0064
GOTERM_BP_ALL	GO:0050793~regulation of developmental process	28	6.39269	0.0654379	ENSG00000162493, ENSG00000171105, ENSG00000142178, ENSG00000135218, ENSG00000105974, ENSG00000175445, ENSG00000128791, ENSG00000171223, ENSG00000142949, ENSG00000134352, ENSG00000185275, ENSG00000124882, ENSG00000081052, ENSG00000135363, ENSG00000169031, ENSG00000122025, ENSG00000124529, ENSG00000177426, ENSG00000111537, ENSG00000196839, ENSG00000140836, ENSG00000104432, ENSG00000135414, ENSG0000…	344	590	10164	1.40221	1	0.850802	69.3092
GOTERM_BP_ALL	GO:0045638~negative regulation of myeloid cell differentiation	4	0.913242	0.0670128	ENSG00000124529, ENSG00000109906, ENSG00000135363, ENSG00000204103	344	28	10164	4.22093	1	0.850866	70.1995
GOTERM_BP_ALL	GO:0002821~positive regulation of adaptive immune response	4	0.913242	0.0670128	ENSG00000134352, ENSG00000167207, ENSG00000185275, ENSG00000196839	344	28	10164	4.22093	1	0.850866	70.1995
GOTERM_BP_ALL	GO:0009217~purine deoxyribonucleoside triphosphate catabolic process	2	0.456621	0.0663575	ENSG00000106268, ENSG00000196839	344	2	10164	29.5465	1	0.851418	69.8321
GOTERM_BP_ALL	GO:0009204~deoxyribonucleoside triphosphate catabolic process	2	0.456621	0.0663575	ENSG00000106268, ENSG00000196839	344	2	10164	29.5465	1	0.851418	69.8321
GOTERM_BP_ALL	GO:0010324~membrane invagination	12	2.73973	0.0680546	ENSG00000135218, ENSG00000105974, ENSG00000185275, ENSG00000089818, ENSG00000120586, ENSG00000183748, ENSG00000130147, ENSG00000085265, ENSG00000145335, ENSG00000054219, ENSG00000150337, ENSG00000170458	344	196	10164	1.80897	1	0.851999	70.775
GOTERM_BP_ALL	GO:0006897~endocytosis	12	2.73973	0.0680546	ENSG00000135218, ENSG00000105974, ENSG00000185275, ENSG00000089818, ENSG00000120586, ENSG00000183748, ENSG00000130147, ENSG00000085265, ENSG00000145335, ENSG00000054219, ENSG00000150337, ENSG00000170458	344	196	10164	1.80897	1	0.851999	70.775
GOTERM_BP_ALL	GO:0015669~gas transport	3	0.684932	0.0693089	ENSG00000213934, ENSG00000196565, ENSG00000188536, ENSG00000206172	344	13	10164	6.81843	1	0.853999	71.4539
GOTERM_BP_ALL	GO:0001666~response to hypoxia	9	2.05479	0.0654013	ENSG00000105974, ENSG00000185275, ENSG00000196218, ENSG00000153234, ENSG00000196839, ENSG00000149428, ENSG00000158578, ENSG00000197249, ENSG00000171552	344	127	10164	2.09385	1	0.854146	69.2883
GOTERM_BP_ALL	GO:0050794~regulation of cellular process	183	41.7808	0.0640587	ENSG00000160683, ENSG00000032219, ENSG00000138380, ENSG00000105974, ENSG00000152894, ENSG00000115306, ENSG00000102908, ENSG00000110077, ENSG00000166436, ENSG00000130830, ENSG00000171223, ENSG00000167840, ENSG00000116741, ENSG00000180479, ENSG00000011590, ENSG00000124788, ENSG00000104447, ENSG00000168310, ENSG00000205021, ENSG00000121807, ENSG00000085265, ENSG00000081052, ENSG00000109787, ENSG0000…	344	4968	10164	1.08837	1	0.855229	68.5091
GOTERM_BP_ALL	GO:0002682~regulation of immune system process	18	4.10959	0.0651477	ENSG00000124529, ENSG00000167207, ENSG00000111537, ENSG00000196839, ENSG00000197766, ENSG00000145335, ENSG00000131724, ENSG00000196664, ENSG00000134352, ENSG00000089692, ENSG00000185275, ENSG00000104432, ENSG00000182782, ENSG00000124882, ENSG00000109906, ENSG00000204103, ENSG00000135363, ENSG00000122025	344	338	10164	1.57348	1	0.85654	69.1425
GOTERM_BP_ALL	GO:0010563~negative regulation of phosphorus metabolic process	5	1.14155	0.0731302	ENSG00000171105, ENSG00000105974, ENSG00000168398, ENSG00000124788, ENSG00000154229	344	47	10164	3.14325	1	0.856716	73.432
GOTERM_BP_ALL	GO:0045936~negative regulation of phosphate metabolic process	5	1.14155	0.0731302	ENSG00000171105, ENSG00000105974, ENSG00000168398, ENSG00000124788, ENSG00000154229	344	47	10164	3.14325	1	0.856716	73.432
GOTERM_BP_ALL	GO:0050865~regulation of cell activation	10	2.28311	0.0719036	ENSG00000162493, ENSG00000134352, ENSG00000089692, ENSG00000185275, ENSG00000104432, ENSG00000111537, ENSG00000196839, ENSG00000145335, ENSG00000131724, ENSG00000122025	344	152	10164	1.94385	1	0.858149	72.8116
GOTERM_BP_ALL	GO:0032675~regulation of interleukin-6 production	4	0.913242	0.0729519	ENSG00000167207, ENSG00000124882, ENSG00000111537, ENSG00000196664	344	29	10164	4.07538	1	0.859145	73.3426
GOTERM_BP_ALL	GO:0032844~regulation of homeostatic process	8	1.82648	0.0753653	ENSG00000105974, ENSG00000185275, ENSG00000196218, ENSG00000182782, ENSG00000111537, ENSG00000196839, ENSG00000135363, ENSG00000204103	344	109	10164	2.16855	1	0.859231	74.5283
GOTERM_BP_ALL	GO:0051707~response to other organism	13	2.96804	0.0746417	ENSG00000167207, ENSG00000073756, ENSG00000111537, ENSG00000184678, ENSG00000145335, ENSG00000170458, ENSG00000196664, ENSG00000069399, ENSG00000185275, ENSG00000137965, ENSG00000180596, ENSG00000197249, ENSG00000163221	344	223	10164	1.72244	1	0.859511	74.1781
GOTERM_BP_ALL	GO:0042742~defense response to bacterium	6	1.36986	0.0714632	ENSG00000167207, ENSG00000111537, ENSG00000180596, ENSG00000184678, ENSG00000163221, ENSG00000069399	344	66	10164	2.68605	1	0.859581	72.5855
GOTERM_BP_ALL	GO:0051093~negative regulation of developmental process	13	2.96804	0.0765452	ENSG00000124529, ENSG00000105974, ENSG00000128791, ENSG00000140836, ENSG00000185275, ENSG00000135414, ENSG00000124882, ENSG00000091879, ENSG00000109906, ENSG00000204103, ENSG00000135363, ENSG00000169031, ENSG00000122025	344	224	10164	1.71475	1	0.860673	75.0897
GOTERM_BP_ALL	GO:0040011~locomotion	19	4.3379	0.0793656	ENSG00000197405, ENSG00000152894, ENSG00000162407, ENSG00000111537, ENSG00000136960, ENSG00000006075, ENSG00000185275, ENSG00000113161, ENSG00000163734, ENSG00000205021, ENSG00000153234, ENSG00000079385, ENSG00000038427, ENSG00000121807, ENSG00000081041, ENSG00000154229, ENSG00000169554, ENSG00000163220, ENSG00000169429	344	372	10164	1.5091	1	0.862207	76.3847
GOTERM_BP_ALL	GO:0050871~positive regulation of B cell activation	4	0.913242	0.0791169	ENSG00000104432, ENSG00000111537, ENSG00000196839, ENSG00000131724	344	30	10164	3.93953	1	0.864196	76.2731
GOTERM_BP_ALL	GO:0001841~neural tube formation	4	0.913242	0.0791169	ENSG00000164458, ENSG00000177426, ENSG00000104290, ENSG00000169554	344	30	10164	3.93953	1	0.864196	76.2731
GOTERM_BP_ALL	GO:0031532~actin cytoskeleton reorganization	3	0.684932	0.0791082	ENSG00000198752, ENSG00000151491, ENSG00000163220	344	14	10164	6.3314	1	0.86705	76.2692
GOTERM_BP_ALL	GO:0010556~regulation of macromolecule biosynthetic process	80	18.2648	0.0835128	ENSG00000142178, ENSG00000198807, ENSG00000138380, ENSG00000032219, ENSG00000152894, ENSG00000102908, ENSG00000059728, ENSG00000166436, ENSG00000171223, ENSG00000042429, ENSG00000196664, ENSG00000167840, ENSG00000180479, ENSG00000011590, ENSG00000169981, ENSG00000168310, ENSG00000124788, ENSG00000124882, ENSG00000104447, ENSG00000171467, ENSG00000109787, ENSG00000074266, ENSG00000206799, ENSG0000…	344	2026	10164	1.16669	1	0.873618	78.1742
GOTERM_BP_ALL	GO:0046649~lymphocyte activation	11	2.51142	0.0860853	ENSG00000011590, ENSG00000160683, ENSG00000185275, ENSG00000104432, ENSG00000131015, ENSG00000169508, ENSG00000196839, ENSG00000119866, ENSG00000111732, ENSG00000069399, ENSG00000122025	344	181	10164	1.79564	1	0.873866	79.2191
GOTERM_BP_ALL	GO:0050727~regulation of inflammatory response	6	1.36986	0.0870406	ENSG00000134352, ENSG00000185275, ENSG00000073756, ENSG00000196839, ENSG00000154229, ENSG00000135318	344	70	10164	2.53256	1	0.874258	79.595
GOTERM_BP_ALL	GO:0045595~regulation of cell differentiation	21	4.79452	0.0856419	ENSG00000124529, ENSG00000135218, ENSG00000142178, ENSG00000105974, ENSG00000177426, ENSG00000175445, ENSG00000196839, ENSG00000128791, ENSG00000171223, ENSG00000142949, ENSG00000140836, ENSG00000134352, ENSG00000185275, ENSG00000104432, ENSG00000135414, ENSG00000124882, ENSG00000081052, ENSG00000109906, ENSG00000204103, ENSG00000135363, ENSG00000122025	344	427	10164	1.45311	1	0.875104	79.0424
GOTERM_BP_ALL	GO:0045449~regulation of transcription	73	16.6667	0.0882878	ENSG00000198807, ENSG00000142178, ENSG00000138380, ENSG00000032219, ENSG00000152894, ENSG00000102908, ENSG00000059728, ENSG00000166436, ENSG00000171223, ENSG00000042429, ENSG00000167840, ENSG00000180479, ENSG00000011590, ENSG00000169981, ENSG00000168310, ENSG00000124788, ENSG00000124882, ENSG00000104447, ENSG00000171467, ENSG00000109787, ENSG00000074266, ENSG00000206799, ENSG00000101057, ENSG0000…	344	1836	10164	1.17478	1	0.875545	80.0761
GOTERM_BP_ALL	GO:0002285~lymphocyte activation during immune response	3	0.684932	0.0893068	ENSG00000169508, ENSG00000196839, ENSG00000069399	344	15	10164	5.9093	1	0.876108	80.4612
GOTERM_BP_ALL	GO:0046627~negative regulation of insulin receptor signaling pathway	3	0.684932	0.0893068	ENSG00000115290, ENSG00000154229, ENSG00000142949	344	15	10164	5.9093	1	0.876108	80.4612
GOTERM_BP_ALL	GO:0001838~embryonic epithelial tube formation	4	0.913242	0.0920957	ENSG00000164458, ENSG00000177426, ENSG00000104290, ENSG00000169554	344	32	10164	3.69331	1	0.876954	81.4796
GOTERM_BP_ALL	GO:0001933~negative regulation of protein amino acid phosphorylation	4	0.913242	0.0855006	ENSG00000171105, ENSG00000105974, ENSG00000168398, ENSG00000154229	344	31	10164	3.81245	1	0.87731	78.9858
GOTERM_BP_ALL	GO:0002366~leukocyte activation during immune response	4	0.913242	0.0855006	ENSG00000169508, ENSG00000196839, ENSG00000196664, ENSG00000069399	344	31	10164	3.81245	1	0.87731	78.9858
GOTERM_BP_ALL	GO:0002263~cell activation during immune response	4	0.913242	0.0855006	ENSG00000169508, ENSG00000196839, ENSG00000196664, ENSG00000069399	344	31	10164	3.81245	1	0.87731	78.9858
GOTERM_BP_ALL	GO:0051130~positive regulation of cellular component organization	10	2.28311	0.0947365	ENSG00000171105, ENSG00000105974, ENSG00000185275, ENSG00000105879, ENSG00000132507, ENSG00000124882, ENSG00000145335, ENSG00000154229, ENSG00000095015, ENSG00000142949	344	161	10164	1.83519	1	0.877348	82.3977
GOTERM_BP_ALL	GO:0001775~cell activation	14	3.19635	0.0905587	ENSG00000160683, ENSG00000131015, ENSG00000196839, ENSG00000145335, ENSG00000069399, ENSG00000196664, ENSG00000011590, ENSG00000185275, ENSG00000104432, ENSG00000169508, ENSG00000119866, ENSG00000111732, ENSG00000169429, ENSG00000122025	344	255	10164	1.62216	1	0.877358	80.9247
GOTERM_MF_ALL	GO:0005516~calmodulin binding	11	2.51142	0.00984621	ENSG00000143333, ENSG00000196218, ENSG00000155130, ENSG00000115306, ENSG00000065534, ENSG00000128833, ENSG00000171735, ENSG00000130529, ENSG00000140575, ENSG00000148700, ENSG00000116741	364	124	10635	2.59183	0.998169	0.877671	13.6998
GOTERM_BP_ALL	GO:0040017~positive regulation of locomotion	7	1.59817	0.0940313	ENSG00000162493, ENSG00000171105, ENSG00000134352, ENSG00000105879, ENSG00000100852, ENSG00000154229, ENSG00000169429	344	93	10164	2.22393	1	0.877721	82.1568
GOTERM_BP_ALL	GO:0045596~negative regulation of cell differentiation	11	2.51142	0.0960588	ENSG00000124529, ENSG00000105974, ENSG00000185275, ENSG00000135414, ENSG00000124882, ENSG00000109906, ENSG00000135363, ENSG00000204103, ENSG00000128791, ENSG00000140836, ENSG00000122025	344	185	10164	1.75682	1	0.878725	82.8411
GOTERM_BP_ALL	GO:0001781~neutrophil apoptosis	2	0.456621	0.0978709	ENSG00000182782, ENSG00000111537	344	3	10164	19.6977	1	0.879106	83.4317
GOTERM_BP_ALL	GO:0033632~regulation of cell-cell adhesion mediated by integrin	2	0.456621	0.0978709	ENSG00000185275, ENSG00000196839	344	3	10164	19.6977	1	0.879106	83.4317
GOTERM_BP_ALL	GO:0042510~regulation of tyrosine phosphorylation of Stat1 protein	2	0.456621	0.0978709	ENSG00000134352, ENSG00000111537	344	3	10164	19.6977	1	0.879106	83.4317
GOTERM_BP_ALL	GO:0033028~myeloid cell apoptosis	2	0.456621	0.0978709	ENSG00000182782, ENSG00000111537	344	3	10164	19.6977	1	0.879106	83.4317
GOTERM_BP_ALL	GO:0042511~positive regulation of tyrosine phosphorylation of Stat1 protein	2	0.456621	0.0978709	ENSG00000134352, ENSG00000111537	344	3	10164	19.6977	1	0.879106	83.4317
GOTERM_BP_ALL	GO:0046085~adenosine metabolic process	2	0.456621	0.0978709	ENSG00000196839, ENSG00000135318	344	3	10164	19.6977	1	0.879106	83.4317
GOTERM_BP_ALL	GO:0001817~regulation of cytokine production	10	2.28311	0.0920118	ENSG00000011590, ENSG00000134352, ENSG00000089692, ENSG00000167207, ENSG00000185275, ENSG00000124882, ENSG00000111537, ENSG00000170458, ENSG00000196664, ENSG00000069399	344	160	10164	1.84666	1	0.879163	81.4497
GOTERM_BP_ALL	GO:0035148~tube lumen formation	4	0.913242	0.0988944	ENSG00000164458, ENSG00000177426, ENSG00000104290, ENSG00000169554	344	33	10164	3.5814	1	0.879615	83.7567
GOTERM_BP_ALL	GO:0009966~regulation of signal transduction	32	7.30594	0.0939309	ENSG00000171105, ENSG00000167207, ENSG00000105974, ENSG00000197405, ENSG00000186063, ENSG00000162407, ENSG00000182901, ENSG00000145335, ENSG00000128791, ENSG00000173848, ENSG00000142949, ENSG00000116741, ENSG00000134352, ENSG00000185275, ENSG00000113161, ENSG00000124788, ENSG00000124882, ENSG00000108239, ENSG00000169554, ENSG00000152767, ENSG00000177426, ENSG00000111537, ENSG00000136158, ENSG0000…	344	719	10164	1.315	1	0.879835	82.1223
GOTERM_BP_ALL	GO:0000188~inactivation of MAPK activity	3	0.684932	0.0998667	ENSG00000105974, ENSG00000139318, ENSG00000154229	344	16	10164	5.53997	1	0.879978	84.0599
GOTERM_BP_ALL	GO:0002819~regulation of adaptive immune response	5	1.14155	0.0976891	ENSG00000134352, ENSG00000167207, ENSG00000185275, ENSG00000111537, ENSG00000196839	344	52	10164	2.84101	1	0.880911	83.3733
GOTERM_CC_ALL	GO:0015629~actin cytoskeleton	14	3.19635	0.0451871	ENSG00000079819, ENSG00000158528, ENSG00000115306, ENSG00000170873, ENSG00000042493, ENSG00000128833, ENSG00000145335, ENSG00000129116, ENSG00000081320, ENSG00000215375, ENSG00000155130, ENSG00000135407, ENSG00000140575, ENSG00000198467	360	232	10824	1.81437	1	0.915739	46.4351
GOTERM_CC_ALL	GO:0000785~chromatin	11	2.51142	0.0530599	ENSG00000168274, ENSG00000124529, ENSG00000032219, ENSG00000108055, ENSG00000189060, ENSG00000158373, ENSG00000180596, ENSG00000184678, ENSG00000180573, ENSG00000171223, ENSG00000108468	360	168	10824	1.96865	1	0.917924	52.1001
GOTERM_MF_ALL	GO:0005344~oxygen transporter activity	3	0.684932	0.035685	ENSG00000213934, ENSG00000196565, ENSG00000188536, ENSG00000206172	364	9	10635	9.73901	1	0.923608	41.7874
GOTERM_MF_ALL	GO:0051119~sugar transmembrane transporter activity	4	0.913242	0.0332487	ENSG00000142583, ENSG00000173262, ENSG00000160326, ENSG00000059804	364	21	10635	5.56515	1	0.932284	39.5586
GOTERM_MF_ALL	GO:0008009~chemokine activity	5	1.14155	0.0501749	ENSG00000163734, ENSG00000205021, ENSG00000081041, ENSG00000169429, ENSG00000006075	364	41	10635	3.56305	1	0.934949	53.5367
GOTERM_MF_ALL	GO:0019900~kinase binding	11	2.51142	0.0543419	ENSG00000171105, ENSG00000167207, ENSG00000105974, ENSG00000081721, ENSG00000185275, ENSG00000152894, ENSG00000155130, ENSG00000095015, ENSG00000148700, ENSG00000122025, ENSG00000152556	364	164	10635	1.95968	1	0.93529	56.4812
GOTERM_MF_ALL	GO:0005355~glucose transmembrane transporter activity	4	0.913242	0.00874069	ENSG00000142583, ENSG00000173262, ENSG00000160326, ENSG00000059804	364	13	10635	8.98986	0.996274	0.938955	12.2539
GOTERM_MF_ALL	GO:0032403~protein complex binding	12	2.73973	0.0489903	ENSG00000171105, ENSG00000108622, ENSG00000105371, ENSG00000120708, ENSG00000115306, ENSG00000131981, ENSG00000115290, ENSG00000198019, ENSG00000150337, ENSG00000169031, ENSG00000142949, ENSG00000153140	364	183	10635	1.91587	1	0.945461	52.6663
GOTERM_MF_ALL	GO:0015144~carbohydrate transmembrane transporter activity	4	0.913242	0.0469627	ENSG00000142583, ENSG00000173262, ENSG00000160326, ENSG00000059804	364	24	10635	4.86951	1	0.953302	51.1411
GOTERM_CC_ALL	GO:0005634~nucleus	140	31.9635	0.0834633	ENSG00000168274, ENSG00000032219, ENSG00000138380, ENSG00000115306, ENSG00000102908, ENSG00000143416, ENSG00000166436, ENSG00000171223, ENSG00000167840, ENSG00000180479, ENSG00000011590, ENSG00000153250, ENSG00000153165, ENSG00000138750, ENSG00000104447, ENSG00000168310, ENSG00000124788, ENSG00000109787, ENSG00000135363, ENSG00000074266, ENSG00000151240, ENSG00000101057, ENSG00000124529, ENSG0000…	360	3804	10824	1.10655	1	0.955331	69.1687
GOTERM_CC_ALL	GO:0031225~anchored to membrane	10	2.28311	0.0751467	ENSG00000105499, ENSG00000116815, ENSG00000185275, ENSG00000131015, ENSG00000175445, ENSG00000124785, ENSG00000155130, ENSG00000135678, ENSG00000170458, ENSG00000135318	360	156	10824	1.92735	1	0.956482	65.1698
GOTERM_MF_ALL	GO:0005351~sugar:hydrogen symporter activity	3	0.684932	0.080689	ENSG00000142583, ENSG00000160326, ENSG00000059804	364	14	10635	6.26079	1	0.978246	71.4274
GOTERM_MF_ALL	GO:0005402~cation:sugar symporter activity	3	0.684932	0.080689	ENSG00000142583, ENSG00000160326, ENSG00000059804	364	14	10635	6.26079	1	0.978246	71.4274
GOTERM_MF_ALL	GO:0030246~carbohydrate binding	15	3.42466	0.0946448	ENSG00000167207, ENSG00000013288, ENSG00000175445, ENSG00000136960, ENSG00000170458, ENSG00000185275, ENSG00000150045, ENSG00000120586, ENSG00000183748, ENSG00000131981, ENSG00000038427, ENSG00000085265, ENSG00000137101, ENSG00000054219, ENSG00000152556	364	278	10635	1.57646	1	0.980908	77.2476
GOTERM_MF_ALL	GO:0004364~glutathione transferase activity	3	0.684932	0.0910688	ENSG00000170899, ENSG00000134202, ENSG00000184674	364	15	10635	5.84341	1	0.982664	75.8721
GOTERM_MF_ALL	GO:0019865~immunoglobulin binding	3	0.684932	0.0910688	ENSG00000131981, ENSG00000198019, ENSG00000150337	364	15	10635	5.84341	1	0.982664	75.8721
