# Supplementary material for: Identification and characterization of microRNAs from Chinese pollination constant non-astringent persimmon using high-throughput sequencing
Source: BMC Plant Biol. 2015 Jan 21;15:11. doi: 10.1186/s12870-014-0400-6 (PMC4308916; doi:10.1186/s12870-014-0400-6)
Supplement: Additional file 5: Table S4. — Primers and their sequences used in this study. [file 12870_2014_400_MOESM5_ESM.doc]

## Sheet: Summary
#Summary - number of significant GO terms and pathways (FDR 0.05)
	Nr of genes in list	Nr of significant results
Network Module 1	135	256
Network Module 2	261	128
Network Module 3	160	296
Network Module 4	151	113
Network Module 5	179	184

## Sheet: Network modules
	Category	Term	Count	%	PValue	Genes	List Total	Pop Hits	Pop Total	i	Bonferroni	Benjamini	FDR
Module 1	GOTERM_BP_ALL	GO:0010942~positive regulation of cell death	37	27.4074	1.98867e-18	842, 8517, 5578, 7124, 5663, 1027, 664, 665, 9826, 921, 8739, 23421, 8738, 10016, 8772, 8837, 8795, 578, 8718, 695, 596, 637, 598, 581, 11214, 914, 8626, 836, 3329, 1020, 355, 7052, 7818, 7074, 4088, 1612, 5879	126	254	4918	5.68573	3.88983e-15	9.72458e-16	3.41027e-15
	GOTERM_BP_ALL	GO:0043065~positive regulation of apoptosis	37	27.4074	1.74e-18	842, 8517, 5578, 7124, 5663, 1027, 664, 665, 9826, 921, 8739, 23421, 8738, 10016, 8772, 8837, 8795, 578, 8718, 695, 596, 637, 598, 581, 11214, 914, 8626, 836, 3329, 1020, 355, 7052, 7818, 7074, 4088, 1612, 5879	126	253	4918	5.7082	3.40345e-15	1.13448e-15	2.98385e-15
	GOTERM_BP_ALL	GO:0043068~positive regulation of programmed cell death	37	27.4074	1.74e-18	842, 8517, 5578, 7124, 5663, 1027, 664, 665, 9826, 921, 8739, 23421, 8738, 10016, 8772, 8837, 8795, 578, 8718, 695, 596, 637, 598, 581, 11214, 914, 8626, 836, 3329, 1020, 355, 7052, 7818, 7074, 4088, 1612, 5879	126	253	4918	5.7082	3.40345e-15	1.13448e-15	2.98385e-15
	GOTERM_BP_ALL	GO:0010941~regulation of cell death	48	35.5556	1.51319e-18	842, 8517, 5578, 2932, 7124, 5663, 1027, 664, 665, 9826, 921, 23421, 8739, 8738, 10016, 8772, 8837, 387, 8795, 578, 8718, 6093, 695, 596, 637, 5423, 598, 581, 11214, 914, 8626, 836, 5621, 5921, 291, 3329, 1020, 355, 54205, 7052, 5590, 7818, 7074, 4088, 7534, 1612, 5879, 999	126	453	4918	4.13581	2.95979e-15	1.4799e-15	2.59489e-15
	GOTERM_BP_ALL	GO:0012502~induction of programmed cell death	32	23.7037	3.81949e-18	8517, 5578, 7124, 5663, 1027, 664, 665, 921, 9826, 8739, 23421, 8738, 10016, 8772, 8837, 8795, 578, 8718, 695, 637, 581, 11214, 914, 8626, 836, 355, 7052, 7818, 7074, 4088, 1612, 5879	126	183	4918	6.82522	7.47093e-15	1.49419e-15	6.54987e-15
	GOTERM_BP_ALL	GO:0006917~induction of apoptosis	32	23.7037	3.81949e-18	8517, 5578, 7124, 5663, 1027, 664, 665, 921, 9826, 8739, 23421, 8738, 10016, 8772, 8837, 8795, 578, 8718, 695, 637, 581, 11214, 914, 8626, 836, 355, 7052, 7818, 7074, 4088, 1612, 5879	126	183	4918	6.82522	7.47093e-15	1.49419e-15	6.54987e-15
	GOTERM_BP_ALL	GO:0008624~induction of apoptosis by extracellular signals	22	16.2963	9.21075e-19	695, 637, 5578, 11214, 581, 7124, 5663, 9826, 836, 921, 23421, 8738, 10016, 355, 7818, 8772, 8837, 8795, 7074, 1612, 5879, 8718	126	64	4918	13.4172	1.80162e-15	1.80162e-15	1.57951e-15
	GOTERM_BP_ALL	GO:0043067~regulation of programmed cell death	47	34.8148	8.11559e-18	842, 8517, 5578, 2932, 7124, 5663, 1027, 664, 665, 9826, 921, 23421, 8739, 8738, 10016, 8772, 8837, 387, 8795, 578, 8718, 6093, 695, 596, 637, 5423, 598, 581, 11214, 914, 8626, 836, 5621, 5921, 3329, 1020, 355, 54205, 7052, 5590, 7818, 7074, 4088, 7534, 1612, 5879, 999	126	451	4918	4.06761	1.58741e-14	2.26773e-15	1.39171e-14
	GOTERM_BP_ALL	GO:0042981~regulation of apoptosis	47	34.8148	7.41902e-18	842, 8517, 5578, 2932, 7124, 5663, 1027, 664, 665, 9826, 921, 23421, 8739, 8738, 10016, 8772, 8837, 387, 8795, 578, 8718, 6093, 695, 596, 637, 5423, 598, 581, 11214, 914, 8626, 836, 5621, 5921, 3329, 1020, 355, 54205, 7052, 5590, 7818, 7074, 4088, 7534, 1612, 5879, 999	126	450	4918	4.07665	1.45116e-14	2.4186e-15	1.27225e-14
	GOTERM_BP_ALL	GO:0012501~programmed cell death	37	27.4074	4.61489e-15	842, 1434, 7124, 5663, 1027, 664, 665, 9826, 1499, 8739, 23421, 8738, 10016, 8772, 8837, 8795, 23429, 578, 8718, 6093, 596, 637, 598, 581, 11214, 8626, 836, 3329, 1020, 355, 54205, 7052, 7818, 7074, 4088, 1612, 5879	126	320	4918	4.51305	9.1207e-12	1.14009e-12	7.99361e-12
	GOTERM_BP_ALL	GO:0008219~cell death	39	28.8889	1.49056e-14	842, 1434, 7124, 5663, 1027, 664, 665, 3897, 9826, 1499, 23421, 8739, 8738, 10016, 8772, 8837, 8795, 23429, 578, 8718, 6093, 596, 637, 5423, 598, 581, 11214, 8626, 836, 3329, 1020, 355, 54205, 7052, 7818, 7074, 4088, 1612, 5879	126	371	4918	4.10307	2.90994e-11	3.2333e-12	2.55129e-11
	GOTERM_BP_ALL	GO:0016265~death	39	28.8889	1.78673e-14	842, 1434, 7124, 5663, 1027, 664, 665, 3897, 9826, 1499, 23421, 8739, 8738, 10016, 8772, 8837, 8795, 23429, 578, 8718, 6093, 596, 637, 5423, 598, 581, 11214, 8626, 836, 3329, 1020, 355, 54205, 7052, 7818, 7074, 4088, 1612, 5879	126	373	4918	4.08107	3.49627e-11	3.49631e-12	3.06533e-11
	GOTERM_BP_ALL	GO:0006915~apoptosis	35	25.9259	9.36163e-14	842, 1434, 7124, 5663, 664, 665, 9826, 1499, 8739, 23421, 8738, 10016, 8772, 8837, 8795, 23429, 578, 8718, 6093, 596, 637, 598, 581, 11214, 8626, 836, 3329, 1020, 355, 54205, 7818, 7074, 4088, 1612, 5879	126	313	4918	4.36457	1.83066e-10	1.66424e-11	1.60494e-10
	GOTERM_BP_ALL	GO:0048518~positive regulation of biological process	60	44.4444	3.38843e-11	842, 5578, 3280, 7124, 9826, 8739, 60436, 8738, 8772, 8837, 387, 578, 4618, 6925, 637, 581, 8626, 836, 5921, 5590, 10096, 6696, 7074, 4088, 1612, 5879, 4087, 8517, 823, 2932, 8650, 5663, 1027, 664, 665, 3897, 921, 9260, 1499, 23421, 5465, 10016, 3320, 8795, 8718, 695, 596, 598, 11214, 914, 3329, 7050, 1020, 355, 7052, 7818, 9138, 7533, 998, 999	126	1034	4918	2.2649	6.62778e-08	5.09829e-09	5.81067e-08
	GOTERM_BP_ALL	GO:0048522~positive regulation of cellular process	57	42.2222	3.22537e-11	842, 5578, 3280, 7124, 9826, 8739, 60436, 8738, 8772, 8837, 387, 578, 4618, 6925, 637, 581, 8626, 836, 5590, 10096, 6696, 7074, 4088, 5879, 1612, 4087, 8517, 823, 8650, 5663, 1027, 664, 665, 3897, 921, 9260, 1499, 23421, 5465, 10016, 3320, 8795, 8718, 695, 596, 598, 11214, 914, 3329, 7050, 1020, 355, 7052, 7818, 9138, 7533, 998	126	944	4918	2.35679	6.30881e-08	5.25734e-09	5.53103e-08
	GOTERM_BP_ALL	GO:0060548~negative regulation of cell death	25	18.5185	4.39424e-10	7124, 2932, 5663, 664, 665, 8739, 8837, 387, 6093, 596, 5423, 598, 581, 8626, 836, 3329, 291, 5921, 5621, 355, 5590, 7052, 7534, 4088, 1612	126	215	4918	4.53858	8.59512e-07	6.13938e-08	7.53548e-07
	GOTERM_BP_ALL	GO:0043066~negative regulation of apoptosis	24	17.7778	2.08256e-09	6093, 596, 5423, 598, 581, 2932, 7124, 5663, 8626, 664, 665, 836, 3329, 5921, 5621, 8739, 355, 5590, 7052, 8837, 387, 4088, 7534, 1612	126	213	4918	4.39794	4.07348e-06	2.71566e-07	3.57129e-06
	GOTERM_BP_ALL	GO:0043069~negative regulation of programmed cell death	24	17.7778	2.28535e-09	6093, 596, 5423, 598, 581, 2932, 7124, 5663, 8626, 664, 665, 836, 3329, 5921, 5621, 8739, 355, 5590, 7052, 8837, 387, 4088, 7534, 1612	126	214	4918	4.37739	4.47014e-06	2.79384e-07	3.91905e-06
	REACTOME_PATHWAY	REACT_578:Apoptosis	19	14.0741	1.04245e-08	6093, 842, 596, 637, 598, 581, 7124, 4000, 6709, 836, 1499, 4001, 5339, 54205, 355, 8772, 8795, 578, 999	68	96	1656	4.81985	3.12734e-07	3.12734e-07	8.88002e-06
	GOTERM_BP_ALL	GO:0030154~cell differentiation	44	32.5926	2.81967e-09	1601, 3280, 5578, 2932, 2768, 8650, 7124, 10672, 5663, 664, 3897, 9260, 1499, 1523, 60436, 387, 578, 4618, 6900, 695, 596, 2120, 598, 581, 8626, 836, 274, 5921, 7050, 1020, 7430, 355, 7345, 6696, 10096, 9138, 7074, 4088, 7533, 23598, 5879, 998, 999, 4087	126	679	4918	2.5293	5.51526e-06	3.24428e-07	4.83533e-06
	GOTERM_BP_ALL	GO:0048869~cellular developmental process	45	33.3333	3.22589e-09	1601, 3280, 5578, 2932, 2768, 8650, 7124, 10672, 5663, 664, 3897, 9826, 9260, 1499, 1523, 60436, 387, 578, 4618, 6900, 695, 596, 2120, 598, 581, 8626, 836, 274, 5921, 7050, 1020, 7430, 355, 7345, 6696, 10096, 9138, 7074, 4088, 7533, 23598, 5879, 998, 999, 4087	126	709	4918	2.47733	6.30981e-06	3.32097e-07	5.53193e-06
	GOTERM_BP_ALL	GO:0022610~biological adhesion	27	20	3.12459e-09	4301, 4739, 3280, 965, 7124, 7414, 5663, 3728, 3897, 1499, 23421, 387, 3678, 6900, 6093, 596, 914, 3693, 6402, 1020, 7430, 3685, 6696, 421, 5879, 1495, 999	126	276	4918	3.81832	6.11168e-06	3.39539e-07	5.35822e-06
	GOTERM_BP_ALL	GO:0007155~cell adhesion	27	20	3.12459e-09	4301, 4739, 3280, 965, 7124, 7414, 5663, 3728, 3897, 1499, 23421, 387, 3678, 6900, 6093, 596, 914, 3693, 6402, 1020, 7430, 3685, 6696, 421, 5879, 1495, 999	126	276	4918	3.81832	6.11168e-06	3.39539e-07	5.35822e-06
	GOTERM_BP_ALL	GO:0048523~negative regulation of cellular process	50	37.037	6.63337e-09	3280, 5578, 7124, 1523, 8739, 8837, 387, 578, 4618, 6925, 6093, 581, 8626, 5036, 836, 5921, 3685, 5590, 6696, 4088, 5879, 1612, 4087, 1601, 7414, 2932, 5663, 7329, 1027, 664, 665, 6709, 1499, 5465, 23429, 5962, 596, 5423, 598, 25998, 291, 3329, 5621, 1020, 7050, 355, 7052, 9138, 7534, 7533	126	867	4918	2.25097	1.29748e-05	6.48743e-07	1.13753e-05
	GOTERM_BP_ALL	GO:0022607~cellular component assembly	34	25.1852	7.4491e-09	10048, 1434, 4739, 7414, 2705, 5663, 3728, 1499, 8772, 3320, 387, 3678, 4150, 5962, 6093, 596, 581, 8626, 9351, 3308, 5621, 3329, 1020, 7430, 355, 7052, 5590, 4088, 7094, 5879, 1495, 998, 999, 4087	126	444	4918	2.98892	1.45703e-05	6.93831e-07	1.27741e-05
	GOTERM_BP_ALL	GO:0016043~cellular component organization	60	44.4444	9.46672e-09	50855, 5578, 3280, 2705, 3728, 4000, 9826, 8772, 387, 3678, 4150, 578, 6093, 637, 581, 8626, 9351, 3308, 836, 274, 3685, 7345, 5590, 4088, 1495, 5879, 4087, 10048, 1601, 1434, 4739, 7414, 8650, 5663, 7329, 664, 3897, 9260, 1499, 3983, 3320, 5962, 6900, 596, 598, 7011, 914, 5621, 291, 3329, 1020, 7430, 355, 54205, 7052, 7818, 7534, 7094, 998, 999	126	1183	4918	1.97963	1.85167e-05	8.41677e-07	1.6234e-05
	GOTERM_BP_ALL	GO:0051128~regulation of cellular component organization	25	18.5185	1.13056e-08	5578, 7124, 8650, 2768, 2932, 10672, 5663, 1027, 6709, 1499, 387, 5962, 274, 5921, 7430, 5590, 10096, 6696, 9138, 7074, 4088, 7533, 5879, 998, 4087	126	252	4918	3.8722	2.21134e-05	9.61464e-07	1.93874e-05
	GOTERM_BP_ALL	GO:0044085~cellular component biogenesis	35	25.9259	2.55457e-08	10048, 1434, 4739, 7414, 2705, 5663, 3728, 1499, 8772, 3320, 387, 3678, 4150, 5962, 6093, 596, 581, 8626, 9351, 3308, 5036, 5621, 3329, 1020, 7430, 355, 7052, 5590, 4088, 7094, 5879, 1495, 998, 999, 4087	126	491	4918	2.7823	4.99662e-05	2.08197e-06	4.38072e-05
	GOTERM_BP_ALL	GO:0022604~regulation of cell morphogenesis	14	10.3704	2.77805e-08	2768, 8650, 10672, 5663, 5921, 7430, 10096, 6696, 387, 9138, 7074, 4088, 7533, 4087	126	74	4918	7.38438	5.43371e-05	2.17354e-06	4.76394e-05
	GOTERM_BP_ALL	GO:0051402~neuron apoptosis	8	5.92593	3.14929e-08	1020, 596, 637, 581, 5663, 8626, 664, 836	126	15	4918	20.8169	6.15982e-05	2.28148e-06	5.40057e-05
	GOTERM_BP_ALL	GO:0048519~negative regulation of biological process	51	37.7778	3.09361e-08	3280, 5578, 7124, 1523, 8739, 8837, 387, 578, 4618, 6925, 6093, 581, 8626, 5036, 836, 5921, 3685, 5590, 6696, 4088, 5879, 1612, 4087, 1601, 7414, 2932, 5663, 7329, 1027, 664, 665, 6709, 1499, 5465, 23429, 5962, 596, 5423, 598, 25998, 291, 3329, 5621, 7050, 1020, 355, 7052, 9138, 7534, 7533, 998	126	937	4918	2.12446	6.05091e-05	2.32734e-06	5.30509e-05
	KEGG_PATHWAY	hsa05200:Pathways in cancer	26	19.2593	3.32616e-08	842, 8517, 5578, 2932, 1027, 3728, 1499, 8772, 387, 3320, 596, 637, 598, 581, 10928, 836, 3685, 54205, 355, 4088, 5879, 1495, 1612, 998, 4087, 999	89	203	2335	3.36027	3.42593e-06	3.42593e-06	3.71235e-05
	GOTERM_BP_ALL	GO:0022603~regulation of anatomical structure morphogenesis	17	12.5926	4.92558e-08	596, 581, 2768, 8650, 7124, 5663, 10672, 5921, 7430, 10096, 6696, 387, 9138, 7074, 4088, 7533, 4087	126	122	4918	5.43885	9.63396e-05	3.44086e-06	8.44665e-05
	GOTERM_BP_ALL	GO:0050793~regulation of developmental process	28	20.7407	5.33634e-08	5578, 3280, 7124, 8650, 2768, 10672, 5663, 9260, 1499, 5465, 60436, 387, 596, 581, 914, 8626, 5921, 7050, 7430, 3685, 355, 10096, 6696, 9138, 7074, 4088, 7533, 4087	126	338	4918	3.2334	0.000104373	3.47929e-06	9.15104e-05
	GOTERM_BP_ALL	GO:0006916~anti-apoptosis	18	13.3333	5.23684e-08	596, 5423, 598, 581, 2932, 7124, 5663, 8626, 664, 665, 5621, 8739, 355, 5590, 7052, 8837, 7534, 1612	126	139	4918	5.05447	0.000102427	3.53215e-06	8.98041e-05
	GOTERM_BP_ALL	GO:0050794~regulation of cellular process	95	70.3704	6.5578e-08	4301, 842, 5578, 3280, 7124, 200734, 9826, 8739, 1523, 8738, 60436, 8772, 8837, 387, 4150, 578, 4618, 6925, 6093, 637, 2120, 581, 8626, 1796, 274, 836, 5036, 5921, 3685, 5590, 5504, 6696, 10096, 7074, 4088, 1612, 5879, 5932, 6195, 4087, 1601, 1457, 1459, 8517, 2130, 823, 1452, 4739, 2932, 2768, 7414, 8650, 10672, 5663, 7329, 1027, 664, 665, 3897, 6709, 921, 9260, 1499, 23421, 5465, 10016, 3320, 8…	126	2561	4918	1.44788	0.000128262	4.13775e-06	0.000112457
	GOTERM_BP_ALL	GO:0060284~regulation of cell development	15	11.1111	9.27639e-08	596, 3280, 581, 8650, 5663, 60436, 7050, 10096, 6696, 387, 9138, 7074, 4088, 7533, 4087	126	96	4918	6.09871	0.00018143	5.49835e-06	0.000159076
	GOTERM_BP_ALL	GO:0007006~mitochondrial membrane organization	8	5.92593	9.1224e-08	596, 637, 598, 3320, 581, 578, 664, 3308	126	17	4918	18.3679	0.000178418	5.57605e-06	0.000156436
	GOTERM_BP_ALL	GO:0065008~regulation of biological quality	40	29.6296	1.23256e-07	1601, 8517, 5578, 2768, 7124, 10672, 5663, 1027, 664, 6709, 1499, 5465, 5962, 578, 596, 637, 598, 7011, 581, 25998, 8626, 836, 5621, 5921, 291, 3329, 1020, 7430, 355, 7052, 5590, 6696, 10096, 9215, 4088, 7094, 7534, 7533, 5879, 4087	126	656	4918	2.37998	0.000241059	7.0908e-06	0.000211365
	GOTERM_BP_ALL	GO:0007005~mitochondrion organization	13	9.62963	1.3043e-07	596, 637, 598, 581, 664, 3308, 836, 291, 7818, 3320, 7534, 4088, 578	126	70	4918	7.24875	0.000255088	7.28913e-06	0.000223668
	GOTERM_BP_ALL	GO:0045664~regulation of neuron differentiation	12	8.88889	1.52125e-07	7050, 60436, 596, 387, 6696, 10096, 9138, 3280, 7074, 8650, 5663, 7533	126	58	4918	8.07553	0.000297512	8.26543e-06	0.000260872
	GOTERM_CC_ALL	GO:0016020~membrane	83	61.4815	3.13464e-08	5066, 4301, 50855, 5578, 7124, 2705, 200734, 3728, 9826, 4000, 4001, 1523, 8772, 387, 3678, 578, 708, 6093, 637, 581, 7504, 9351, 3693, 836, 5921, 6402, 3685, 4082, 5590, 9215, 10096, 5501, 7074, 4088, 5879, 1495, 1601, 1457, 2130, 823, 10871, 1434, 4739, 965, 2768, 7414, 8650, 10672, 5663, 664, 665, 3897, 6709, 921, 1499, 10016, 2597, 8795, 5962, 8718, 6900, 695, 596, 598, 11214, 25998, 914, 109…	124	2149	5077	1.58135	8.71427e-06	8.71427e-06	4.14015e-05
	GOTERM_BP_ALL	GO:0045595~regulation of cell differentiation	23	17.037	1.82202e-07	596, 3280, 581, 7124, 914, 8650, 5663, 8626, 1499, 9260, 5465, 7050, 3685, 60436, 355, 387, 10096, 6696, 9138, 7074, 4088, 7533, 4087	126	248	4918	3.61988	0.000356323	9.63203e-06	0.000312449
	GOTERM_BP_ALL	GO:0048856~anatomical structure development	53	39.2593	3.54486e-07	5578, 3280, 2705, 7124, 4000, 9826, 1523, 60436, 387, 578, 4618, 581, 8626, 9351, 836, 274, 5921, 3685, 7345, 10096, 6696, 7074, 4088, 5879, 5932, 4087, 1601, 2768, 8650, 2932, 5663, 10672, 1027, 3897, 1499, 9260, 5465, 3983, 6900, 695, 596, 598, 3329, 7050, 1020, 7430, 355, 7052, 9138, 7533, 23598, 998, 999	126	1071	4918	1.93154	0.000693135	1.82465e-05	0.00060789
	GOTERM_BP_ALL	GO:0022008~neurogenesis	23	17.037	4.78846e-07	596, 5578, 3280, 581, 8650, 5663, 3897, 1499, 1523, 7050, 60436, 1020, 7345, 387, 10096, 6696, 9138, 7074, 7533, 5879, 998, 6900, 999	126	262	4918	3.42645	0.000936185	2.40157e-05	0.000821148
	GOTERM_BP_ALL	GO:0043523~regulation of neuron apoptosis	11	8.14815	5.02612e-07	6093, 8739, 842, 1020, 596, 387, 598, 581, 7124, 5663, 5921	126	52	4918	8.25672	0.000982626	2.45774e-05	0.000861903
	GOTERM_BP_ALL	GO:0048699~generation of neurons	22	16.2963	5.23388e-07	596, 5578, 3280, 581, 8650, 5663, 3897, 1523, 7050, 60436, 1020, 7345, 387, 10096, 6696, 9138, 7074, 7533, 5879, 998, 6900, 999	126	242	4918	3.54834	0.00102322	2.49691e-05	0.00089753
	KEGG_PATHWAY	hsa04520:Adherens junction	12	8.88889	8.36387e-07	1457, 4301, 1459, 387, 4088, 7414, 1495, 5879, 998, 999, 1499, 4087	89	48	2335	6.55899	8.61442e-05	2.87156e-05	0.000933496
	KEGG_PATHWAY	hsa04210:Apoptosis	14	10.3704	6.11312e-07	842, 8517, 596, 823, 637, 598, 581, 7124, 836, 54205, 355, 8772, 8837, 8795	89	67	2335	5.48214	6.29632e-05	3.14821e-05	0.000682289
	GOTERM_BP_ALL	GO:0007275~multicellular organismal development	55	40.7407	7.7279e-07	5578, 3280, 2705, 7124, 200734, 4000, 1523, 60436, 387, 578, 4618, 581, 8626, 9351, 836, 274, 5921, 3685, 7345, 10096, 6696, 7074, 4088, 5879, 5932, 4087, 1601, 2932, 2768, 8650, 5663, 10672, 1027, 3897, 1499, 9260, 5465, 3983, 23429, 6900, 695, 596, 598, 3329, 7050, 1020, 7430, 355, 7052, 9138, 7533, 421, 23598, 998, 999	126	1161	4918	1.84905	0.00151044	3.59893e-05	0.00132521
	GOTERM_BP_ALL	GO:0034330~cell junction organization	9	6.66667	8.7742e-07	50855, 596, 3678, 7094, 4088, 8650, 7414, 1495, 998	126	32	4918	10.9777	0.00171476	3.99116e-05	0.00150464
	GOTERM_MF_ALL	GO:0005515~protein binding	116	85.9259	1.25299e-07	4301, 3728, 8739, 8738, 3678, 6093, 9351, 1796, 3693, 274, 5036, 6402, 3685, 7345, 10096, 6696, 7074, 1612, 1495, 5932, 1457, 1459, 823, 1434, 1452, 2768, 8650, 7414, 10672, 7329, 3897, 921, 23421, 10016, 3320, 2597, 23429, 5962, 695, 596, 5423, 598, 25998, 914, 10928, 3329, 5621, 291, 5339, 7050, 7430, 54205, 7818, 7052, 7534, 7533, 421, 23598, 998, 999, 5066, 842, 50855, 5578, 7124, 200734, 982…	130	3534	5058	1.27711	4.20994e-05	4.20994e-05	0.000170328
	GOTERM_BP_ALL	GO:0008637~apoptotic mitochondrial changes	8	5.92593	1.01258e-06	7818, 596, 637, 598, 581, 4088, 578, 836	126	23	4918	13.5763	0.00197864	4.50127e-05	0.00173641
	GOTERM_BP_ALL	GO:0065007~biological regulation	98	72.5926	1.06188e-06	4301, 3280, 8739, 1523, 8738, 60436, 4618, 6093, 1796, 5036, 274, 3685, 6696, 10096, 7074, 1612, 5932, 1457, 1459, 823, 1452, 2768, 8650, 7414, 10672, 7329, 3897, 921, 23421, 10016, 3320, 23429, 5962, 695, 596, 5423, 598, 25998, 914, 10928, 5621, 3329, 291, 7050, 7430, 54205, 7052, 7818, 7534, 7533, 23598, 998, 999, 842, 5578, 7124, 200734, 9826, 8772, 8837, 387, 4150, 578, 6925, 637, 2120, 581, …	126	2812	4918	1.36028	0.00207488	4.61554e-05	0.00182095
	GOTERM_BP_ALL	GO:0050789~regulation of biological process	95	70.3704	1.10902e-06	4301, 842, 5578, 3280, 7124, 200734, 9826, 8739, 1523, 8738, 60436, 8772, 8837, 387, 4150, 578, 4618, 6925, 6093, 637, 2120, 581, 8626, 1796, 274, 836, 5036, 5921, 3685, 5590, 5504, 6696, 10096, 7074, 4088, 1612, 5879, 5932, 6195, 4087, 1601, 1457, 1459, 8517, 2130, 823, 1452, 4739, 2932, 2768, 7414, 8650, 10672, 5663, 7329, 1027, 664, 665, 3897, 6709, 921, 9260, 1499, 23421, 5465, 10016, 3320, 8…	126	2682	4918	1.38256	0.00216689	4.71562e-05	0.00190179
	GOTERM_BP_ALL	GO:0046902~regulation of mitochondrial membrane permeability	6	4.44444	1.13761e-06	596, 637, 598, 581, 578, 664	126	9	4918	26.0212	0.00222269	4.73427e-05	0.00195081
	GOTERM_BP_ALL	GO:0032502~developmental process	58	42.963	1.32082e-06	5578, 3280, 2705, 7124, 200734, 4000, 9826, 1523, 60436, 387, 578, 4618, 2120, 581, 8626, 9351, 836, 274, 5921, 3685, 7345, 10096, 6696, 7074, 4088, 5879, 5932, 4087, 1601, 2932, 2768, 8650, 5663, 10672, 1027, 664, 3897, 9260, 1499, 5465, 3983, 23429, 6900, 695, 596, 598, 3329, 7050, 1020, 7430, 355, 7052, 9138, 7533, 421, 23598, 998, 999	126	1279	4918	1.77001	0.00258019	5.3822e-05	0.00226499
	GOTERM_CC_ALL	GO:0042995~cell projection	23	17.037	7.05019e-07	50855, 4739, 2932, 2768, 5663, 8626, 10672, 664, 3897, 1499, 9260, 5921, 7430, 1020, 7345, 10096, 6696, 3678, 7094, 5962, 5879, 998, 6900	124	281	5077	3.35125	0.000195976	6.53296e-05	0.000931166
	GOTERM_BP_ALL	GO:0010769~regulation of cell morphogenesis involved in differentiation	10	7.40741	1.65269e-06	387, 6696, 10096, 9138, 7074, 4088, 8650, 5663, 7533, 4087	126	46	4918	8.48516	0.00322745	6.59706e-05	0.00283409
	GOTERM_CC_ALL	GO:0005886~plasma membrane	57	42.2222	4.91853e-07	4301, 50855, 5578, 7124, 2705, 200734, 3728, 4000, 9826, 8772, 387, 3678, 708, 9351, 3693, 836, 5921, 6402, 3685, 5590, 10096, 7074, 4088, 1495, 5879, 1457, 2130, 823, 10871, 4739, 965, 2768, 8650, 7414, 5663, 10672, 3897, 921, 6709, 1499, 8795, 5962, 6900, 8718, 598, 914, 5621, 291, 3329, 5339, 7430, 355, 7052, 9138, 7094, 998, 999	124	1273	5077	1.83329	0.000136726	6.83652e-05	0.000649624
	GOTERM_BP_ALL	GO:0006839~mitochondrial transport	9	6.66667	1.84149e-06	596, 637, 598, 3320, 581, 7534, 5663, 578, 664	126	35	4918	10.0367	0.00359548	7.20366e-05	0.00315784
	GOTERM_BP_ALL	GO:0051960~regulation of nervous system development	13	9.62963	2.18192e-06	596, 3280, 5578, 8650, 5663, 60436, 7050, 10096, 6696, 387, 9138, 7074, 7533	126	90	4918	5.63792	0.00425874	8.36795e-05	0.0037416
	GOTERM_BP_ALL	GO:0050767~regulation of neurogenesis	12	8.88889	2.26874e-06	7050, 60436, 596, 387, 6696, 10096, 9138, 3280, 7074, 8650, 5663, 7533	126	75	4918	6.24508	0.00442784	8.53362e-05	0.0038905
	GOTERM_BP_ALL	GO:0001836~release of cytochrome c from mitochondria	7	5.18519	2.35304e-06	596, 637, 598, 581, 4088, 578, 836	126	17	4918	16.0719	0.00459197	8.68367e-05	0.00403504
	GOTERM_MF_ALL	GO:0019899~enzyme binding	24	17.7778	6.86083e-07	6093, 10048, 50855, 596, 5423, 2932, 25998, 7329, 10928, 3728, 274, 5036, 1499, 5921, 8738, 4082, 355, 5590, 5501, 4088, 7533, 5879, 999, 4087	130	288	5058	3.24231	0.000230497	0.000115255	0.000932641
	GOTERM_BP_ALL	GO:0045216~cell-cell junction organization	7	5.18519	3.45648e-06	50855, 7094, 4088, 8650, 7414, 1495, 998	126	18	4918	15.179	0.00673809	0.000120723	0.0059272
	GOTERM_BP_ALL	GO:0006919~activation of caspase activity	8	5.92593	3.36987e-06	842, 54205, 8795, 581, 4088, 7124, 578, 3329	126	27	4918	11.565	0.0065698	0.000122057	0.00577868
	GOTERM_BP_ALL	GO:0031344~regulation of cell projection organization	10	7.40741	3.44935e-06	387, 6696, 10096, 9138, 7074, 8650, 5663, 7533, 5879, 998	126	50	4918	7.80635	0.00672423	0.000122664	0.00591497
	GOTERM_BP_ALL	GO:0048731~system development	48	35.5556	4.23527e-06	3280, 5578, 2932, 2705, 8650, 7124, 5663, 10672, 1027, 3897, 4000, 9260, 1499, 5465, 1523, 60436, 3983, 387, 578, 4618, 6900, 695, 596, 598, 581, 8626, 9351, 836, 5921, 3329, 7050, 1020, 3685, 7430, 355, 7052, 7345, 6696, 10096, 9138, 7074, 4088, 7533, 23598, 5879, 998, 999, 4087	126	995	4918	1.88294	0.00824999	0.000145326	0.00726262
	GOTERM_BP_ALL	GO:0051345~positive regulation of hydrolase activity	12	8.88889	4.35728e-06	842, 54205, 5590, 7052, 8795, 581, 4088, 7124, 10672, 10928, 578, 3329	126	80	4918	5.85476	0.00848664	0.000146935	0.00747184
	GOTERM_CC_ALL	GO:0031252~cell leading edge	12	8.88889	2.12154e-06	7430, 1020, 50855, 10096, 4739, 3678, 7094, 5962, 5879, 1499, 5921, 9260	124	78	5077	6.29901	0.000589616	0.000147437	0.00280204
	GOTERM_BP_ALL	GO:0044087~regulation of cellular component biogenesis	12	8.88889	4.9345e-06	5590, 387, 10096, 5578, 4088, 2932, 1027, 5962, 5879, 6709, 998, 5921	126	81	4918	5.78248	0.00960548	0.000163578	0.00846162
	GOTERM_BP_ALL	GO:0010952~positive regulation of peptidase activity	8	5.92593	5.67725e-06	842, 54205, 8795, 581, 4088, 7124, 578, 3329	126	29	4918	10.7674	0.0110433	0.000185062	0.00973522
	GOTERM_BP_ALL	GO:0043280~positive regulation of caspase activity	8	5.92593	5.67725e-06	842, 54205, 8795, 581, 4088, 7124, 578, 3329	126	29	4918	10.7674	0.0110433	0.000185062	0.00973522
	GOTERM_BP_ALL	GO:0010605~negative regulation of macromolecule metabolic process	27	20	6.8473e-06	5578, 3280, 7124, 5663, 7329, 1027, 664, 665, 1499, 1523, 5465, 8739, 23429, 578, 4618, 6925, 598, 581, 25998, 8626, 5036, 3685, 1020, 7050, 5590, 4088, 4087	126	405	4918	2.60212	0.0133041	0.000219539	0.0117415
	GOTERM_BP_ALL	GO:0070271~protein complex biogenesis	22	16.2963	7.08915e-06	10048, 1434, 581, 2705, 9351, 8626, 3308, 3728, 1499, 3329, 5621, 1020, 355, 8772, 5590, 7052, 3320, 4088, 4150, 5879, 999, 4087	126	284	4918	3.02359	0.0137707	0.000223627	0.0121562
	GOTERM_BP_ALL	GO:0006461~protein complex assembly	22	16.2963	7.08915e-06	10048, 1434, 581, 2705, 9351, 8626, 3308, 3728, 1499, 3329, 5621, 1020, 355, 8772, 5590, 7052, 3320, 4088, 4150, 5879, 999, 4087	126	284	4918	3.02359	0.0137707	0.000223627	0.0121562
	GOTERM_BP_ALL	GO:0051130~positive regulation of cellular component organization	13	9.62963	7.49084e-06	5578, 8650, 7124, 2932, 1027, 10096, 387, 9138, 7074, 4088, 5879, 998, 4087	126	101	4918	5.02389	0.0145453	0.000232547	0.0128449
	GOTERM_CC_ALL	GO:0005911~cell-cell junction	11	8.14815	4.279e-06	4301, 50855, 5590, 3678, 2705, 7094, 7414, 3728, 6709, 999, 1499	124	68	5077	6.62322	0.00118886	0.000237884	0.00565144
	GOTERM_BP_ALL	GO:0032989~cellular component morphogenesis	17	12.5926	8.11097e-06	1601, 596, 5578, 3280, 581, 8650, 3897, 9826, 1499, 7430, 1020, 7345, 387, 578, 5879, 6900, 998	126	177	4918	3.74881	0.0157399	0.000247862	0.0139082
	GOTERM_BP_ALL	GO:0043281~regulation of caspase activity	9	6.66667	9.56519e-06	842, 54205, 8795, 581, 4088, 7124, 578, 999, 3329	126	43	4918	8.16944	0.0185357	0.000287799	0.0164016
	KEGG_PATHWAY	hsa05014:Amyotrophic lateral sclerosis (ALS)	9	6.66667	1.14706e-05	842, 54205, 596, 637, 598, 581, 7124, 5879, 836	89	31	2335	7.61689	0.00118078	0.000295325	0.0128017
	GOTERM_CC_ALL	GO:0005829~cytosol	39	28.8889	6.51272e-06	842, 4301, 8517, 1452, 5578, 2932, 7414, 1027, 3728, 6709, 9826, 1499, 23421, 8772, 3320, 578, 8718, 6093, 596, 637, 598, 581, 11214, 836, 3329, 5339, 1020, 7430, 10576, 355, 54205, 5590, 7345, 7074, 4088, 7094, 5879, 998, 4087	124	771	5077	2.07107	0.0018089	0.000301712	0.00860149
	GOTERM_BP_ALL	GO:0009653~anatomical structure morphogenesis	31	22.963	1.14844e-05	1601, 5578, 3280, 2932, 7124, 8650, 2768, 10672, 5663, 3897, 9826, 1499, 3983, 387, 578, 6900, 4618, 596, 581, 8626, 5921, 7050, 1020, 7430, 7345, 7052, 4088, 5879, 998, 999, 4087	126	523	4918	2.31355	0.0222131	0.000340299	0.0196922
	GOTERM_BP_ALL	GO:0008634~negative regulation of survival gene product expression	5	3.7037	1.31261e-05	8739, 598, 581, 664, 665	126	7	4918	27.8798	0.0253481	0.000383134	0.022507
	GOTERM_BP_ALL	GO:0052548~regulation of endopeptidase activity	9	6.66667	1.36248e-05	842, 54205, 8795, 581, 4088, 7124, 578, 999, 3329	126	45	4918	7.80635	0.0262984	0.00039184	0.0233621
	GOTERM_BP_ALL	GO:0016337~cell-cell adhesion	12	8.88889	1.55274e-05	6093, 7430, 596, 3678, 965, 7124, 914, 5663, 3897, 3728, 999, 1499	126	91	4918	5.14704	0.0299153	0.000440075	0.0266239
	GOTERM_BP_ALL	GO:0009892~negative regulation of metabolic process	27	20	1.85903e-05	5578, 3280, 7124, 5663, 7329, 1027, 664, 665, 1499, 1523, 5465, 8739, 23429, 578, 4618, 6925, 598, 581, 25998, 8626, 5036, 3685, 1020, 7050, 5590, 4088, 4087	126	428	4918	2.46228	0.0357098	0.000519337	0.0318749
	GOTERM_BP_ALL	GO:0032501~multicellular organismal process	61	45.1852	1.90212e-05	5578, 3280, 7124, 2705, 200734, 4000, 9826, 1523, 60436, 387, 3678, 578, 4618, 581, 8626, 9351, 836, 274, 5921, 3685, 7345, 5590, 6696, 10096, 7074, 4088, 5879, 5932, 4087, 1601, 2932, 2768, 8650, 5663, 10672, 1027, 3897, 921, 9260, 1499, 5465, 3983, 23429, 6900, 695, 596, 598, 291, 3329, 7050, 1020, 7430, 355, 7052, 9138, 7534, 7533, 421, 23598, 998, 999	126	1489	4918	1.59902	0.0365221	0.000523888	0.0326135
	GOTERM_BP_ALL	GO:0051094~positive regulation of developmental process	15	11.1111	2.34126e-05	596, 5578, 581, 8650, 7124, 9260, 1499, 60436, 7050, 10096, 387, 9138, 7074, 4088, 4087	126	151	4918	3.87733	0.0447628	0.000635848	0.0401417
	GOTERM_BP_ALL	GO:0052547~regulation of peptidase activity	9	6.66667	2.61759e-05	842, 54205, 8795, 581, 4088, 7124, 578, 999, 3329	126	49	4918	7.1691	0.049912	0.000701133	0.0448783
	GOTERM_BP_ALL	GO:0010629~negative regulation of gene expression	20	14.8148	2.84932e-05	598, 3280, 581, 7124, 8626, 7329, 1027, 664, 665, 5036, 1499, 1523, 8739, 5465, 7050, 4088, 23429, 4618, 6925, 4087	126	263	4918	2.96819	0.0542088	0.000752871	0.0488504
	GOTERM_BP_ALL	GO:0000902~cell morphogenesis	15	11.1111	2.92674e-05	1601, 596, 5578, 3280, 8650, 3897, 9826, 1499, 1020, 7430, 7345, 387, 5879, 6900, 998	126	154	4918	3.80179	0.05564	0.000763014	0.0501775
	GOTERM_BP_ALL	GO:0043254~regulation of protein complex assembly	9	6.66667	3.54173e-05	5590, 10096, 2932, 1027, 5962, 5879, 6709, 998, 5921	126	51	4918	6.88796	0.0669323	0.000911131	0.0607182
	GOTERM_BP_ALL	GO:0051336~regulation of hydrolase activity	14	10.3704	3.94305e-05	842, 581, 7124, 10672, 10928, 3329, 54205, 5590, 5504, 7052, 8795, 4088, 578, 999	126	138	4918	3.95974	0.0742283	0.00100116	0.0675961
	GOTERM_BP_ALL	GO:0001782~B cell homeostasis	5	3.7037	4.5415e-05	8517, 596, 581, 578, 836	126	9	4918	21.6843	0.0850023	0.00110981	0.0778516
	GOTERM_BP_ALL	GO:0010975~regulation of neuron projection development	8	5.92593	4.52841e-05	387, 6696, 10096, 9138, 7074, 8650, 5663, 7533	126	39	4918	8.00651	0.084768	0.00112061	0.0776273
	GOTERM_BP_ALL	GO:0016044~membrane organization	16	11.8519	4.48304e-05	1601, 596, 637, 598, 581, 914, 664, 3308, 4000, 274, 9260, 3685, 1020, 3320, 578, 5879	126	181	4918	3.45032	0.0839554	0.0011236	0.0768498
	GOTERM_BP_ALL	GO:0010720~positive regulation of cell development	8	5.92593	5.37426e-05	596, 387, 10096, 9138, 7074, 4088, 8650, 4087	126	40	4918	7.80635	0.0997866	0.00129698	0.0921208
	GOTERM_BP_ALL	GO:0048513~organ development	38	28.1481	6.07322e-05	3280, 5578, 2932, 8650, 7124, 10672, 5663, 1027, 4000, 1499, 5465, 1523, 60436, 3983, 387, 578, 4618, 695, 596, 598, 581, 8626, 9351, 836, 5921, 7050, 1020, 7430, 3685, 355, 7052, 6696, 4088, 23598, 5879, 998, 999, 4087	126	777	4918	1.90889	0.112011	0.00144768	0.104096
	GOTERM_BP_ALL	GO:0008633~activation of pro-apoptotic gene products	6	4.44444	6.43285e-05	355, 596, 8772, 637, 8795, 4088	126	18	4918	13.0106	0.118236	0.00151488	0.110257
	GOTERM_BP_ALL	GO:0009966~regulation of signal transduction	25	18.5185	6.72851e-05	8517, 5578, 7124, 200734, 5663, 3897, 9826, 1499, 8772, 8837, 387, 8795, 11214, 8626, 10928, 5921, 7050, 5590, 5504, 7052, 9138, 7074, 4088, 5879, 4087	126	407	4918	2.39753	0.123321	0.00156561	0.115321
	GOTERM_CC_ALL	GO:0005912~adherens junction	10	7.40741	6.28936e-05	4301, 4739, 3678, 7094, 7414, 3728, 1495, 6709, 999, 1499	124	74	5077	5.53291	0.017333	0.00158828	0.0830363
	GOTERM_BP_ALL	GO:0031346~positive regulation of cell projection organization	7	5.18519	7.02933e-05	387, 10096, 9138, 7074, 8650, 5879, 998	126	29	4918	9.42146	0.128464	0.00161632	0.120474
	GOTERM_BP_ALL	GO:0043524~negative regulation of neuron apoptosis	7	5.18519	7.02933e-05	6093, 596, 387, 598, 581, 5663, 5921	126	29	4918	9.42146	0.128464	0.00161632	0.120474
	GOTERM_CC_ALL	GO:0044459~plasma membrane part	40	29.6296	6.27071e-05	4301, 50855, 10871, 4739, 965, 2705, 8650, 7414, 7124, 5663, 10672, 200734, 3897, 3728, 6709, 921, 1499, 8772, 387, 3678, 5962, 6900, 8718, 598, 914, 9351, 3693, 291, 3329, 6402, 3685, 7430, 355, 5590, 10096, 7094, 1495, 5879, 998, 999	124	882	5077	1.85685	0.017282	0.00174179	0.0827902
	GOTERM_CC_ALL	GO:0031968~organelle outer membrane	9	6.66667	4.43029e-05	596, 637, 598, 5501, 581, 5663, 578, 664, 291	124	55	5077	6.69985	0.0122409	0.00175795	0.0584982
	GOTERM_CC_ALL	GO:0005737~cytoplasm	96	71.1111	5.95073e-05	5066, 4301, 842, 50855, 5578, 3280, 7124, 2705, 200734, 3728, 9826, 4000, 1523, 8772, 387, 578, 708, 6093, 637, 2120, 581, 8626, 9351, 3308, 1796, 274, 836, 5036, 5921, 10576, 4082, 7345, 5590, 6696, 9215, 10096, 5501, 7074, 4088, 1612, 5879, 1495, 6195, 4087, 1601, 10048, 8517, 2130, 823, 1434, 1452, 4739, 2932, 8650, 7414, 10672, 5663, 1027, 664, 665, 6709, 9260, 1499, 23421, 3983, 10016, 3320,…	124	3078	5077	1.27699	0.0164074	0.00183648	0.0785671
	GOTERM_BP_ALL	GO:0010646~regulation of cell communication	27	20	8.13075e-05	8517, 5578, 7124, 200734, 5663, 3897, 9826, 1499, 8772, 8837, 387, 8795, 11214, 8626, 10928, 5921, 1020, 7050, 5590, 5504, 7052, 9138, 7074, 4088, 7533, 5879, 4087	126	466	4918	2.2615	0.147041	0.00184764	0.139339
	GOTERM_BP_ALL	GO:0042326~negative regulation of phosphorylation	7	5.18519	8.60542e-05	5590, 5578, 581, 25998, 5663, 1027, 578	126	30	4918	9.10741	0.154924	0.00193295	0.147468
	GOTERM_CC_ALL	GO:0019867~outer membrane	9	6.66667	5.77367e-05	596, 637, 598, 5501, 581, 5663, 578, 664, 291	124	57	5077	6.46477	0.0159231	0.0020044	0.0762303
	GOTERM_CC_ALL	GO:0019898~extrinsic to membrane	16	11.8519	8.71113e-05	6093, 695, 5578, 8650, 25998, 9351, 10672, 10928, 3728, 5621, 1499, 7430, 10016, 5962, 5879, 999	124	201	5077	3.25919	0.0239271	0.00201613	0.114993
	GOTERM_BP_ALL	GO:0002260~lymphocyte homeostasis	6	4.44444	0.000111741	8517, 355, 596, 581, 578, 836	126	20	4918	11.7095	0.196339	0.00245292	0.191447
	GOTERM_BP_ALL	GO:0019220~regulation of phosphate metabolic process	18	13.3333	0.000111315	8517, 596, 5578, 581, 7124, 25998, 5663, 200734, 1027, 836, 1020, 5590, 5504, 8795, 4088, 578, 5879, 998	126	242	4918	2.90319	0.195669	0.00247131	0.190718
	GOTERM_BP_ALL	GO:0051174~regulation of phosphorus metabolic process	18	13.3333	0.000111315	8517, 596, 5578, 581, 7124, 25998, 5663, 200734, 1027, 836, 1020, 5590, 5504, 8795, 4088, 578, 5879, 998	126	242	4918	2.90319	0.195669	0.00247131	0.190718
	GOTERM_CC_ALL	GO:0005741~mitochondrial outer membrane	8	5.92593	0.000116102	596, 637, 598, 5501, 581, 578, 664, 291	124	47	5077	6.96911	0.0317628	0.00247986	0.153236
	GOTERM_CC_ALL	GO:0015629~actin cytoskeleton	13	9.62963	0.000125903	7414, 3728, 6709, 274, 9260, 7430, 4082, 3983, 5590, 10096, 1495, 1612, 999	124	140	5077	3.8019	0.0343977	0.00249711	0.166161
	KEGG_PATHWAY	hsa04810:Regulation of actin cytoskeleton	15	11.1111	0.000127613	6093, 2768, 7414, 10672, 3693, 3685, 7430, 387, 9138, 5501, 7074, 3678, 5962, 5879, 998	89	122	2335	3.22573	0.013059	0.00262555	0.142338
	GOTERM_BP_ALL	GO:0051259~protein oligomerization	11	8.14815	0.000127337	355, 5590, 8772, 7052, 581, 2705, 8626, 3728, 999, 1499, 5621	126	95	4918	4.51947	0.220488	0.00273347	0.21814
	GOTERM_BP_ALL	GO:0010563~negative regulation of phosphorus metabolic process	7	5.18519	0.000125972	5590, 5578, 581, 25998, 5663, 1027, 578	126	32	4918	8.53819	0.218404	0.00273422	0.215804
	GOTERM_BP_ALL	GO:0045936~negative regulation of phosphate metabolic process	7	5.18519	0.000125972	5590, 5578, 581, 25998, 5663, 1027, 578	126	32	4918	8.53819	0.218404	0.00273422	0.215804
	KEGG_PATHWAY	hsa04530:Tight junction	11	8.14815	0.000166283	1457, 4301, 50855, 1459, 5590, 387, 5578, 1495, 6709, 998, 1499	89	68	2335	4.24405	0.0169827	0.00285069	0.185433
	GOTERM_CC_ALL	GO:0070161~anchoring junction	10	7.40741	0.000155715	4301, 4739, 3678, 7094, 7414, 3728, 1495, 6709, 999, 1499	124	83	5077	4.93296	0.0423683	0.00288197	0.205468
	GOTERM_CC_ALL	GO:0001726~ruffle	7	5.18519	0.000192139	7430, 50855, 3678, 7094, 5962, 5921, 9260	124	36	5077	7.96125	0.052018	0.00333317	0.253475
	KEGG_PATHWAY	hsa04510:Focal adhesion	15	11.1111	0.000234335	6093, 596, 5578, 7414, 2932, 3693, 1499, 3685, 6696, 387, 5501, 3678, 7094, 5879, 998	89	129	2335	3.05069	0.0238503	0.00344254	0.261232
	KEGG_PATHWAY	hsa04310:Wnt signaling pathway	12	8.88889	0.000277887	6093, 1457, 1459, 387, 1452, 5578, 4088, 2932, 5663, 5879, 1499, 4087	89	86	2335	3.66083	0.0282205	0.0035719	0.309715
	KEGG_PATHWAY	hsa05210:Colorectal cancer	10	7.40741	0.000351666	842, 54205, 596, 581, 4088, 2932, 5879, 836, 1499, 4087	89	61	2335	4.30098	0.0355796	0.00361624	0.391797
	GOTERM_BP_ALL	GO:0001933~negative regulation of protein amino acid phosphorylation	6	4.44444	0.0001822	5590, 5578, 581, 25998, 5663, 578	126	22	4918	10.645	0.299818	0.00386658	0.311987
	KEGG_PATHWAY	hsa05130:Pathogenic Escherichia coli infection	8	5.92593	0.000348111	6093, 7430, 387, 5578, 7534, 998, 999, 1499	89	37	2335	5.67264	0.0352263	0.0039767	0.387844
	GOTERM_CC_ALL	GO:0045177~apical part of cell	9	6.66667	0.000253519	7430, 5590, 6696, 8650, 9351, 5962, 998, 999, 1499	124	70	5077	5.26417	0.0680602	0.00413772	0.334323
	GOTERM_BP_ALL	GO:0065003~macromolecular complex assembly	22	16.2963	0.000213287	10048, 1434, 581, 2705, 9351, 8626, 3308, 3728, 1499, 3329, 5621, 1020, 355, 8772, 5590, 7052, 3320, 4088, 4150, 5879, 999, 4087	126	357	4918	2.40532	0.341134	0.00447634	0.365127
	GOTERM_BP_ALL	GO:0050790~regulation of catalytic activity	24	17.7778	0.000216243	842, 8517, 596, 5578, 581, 7124, 5663, 200734, 10672, 10928, 1027, 836, 3329, 1020, 54205, 5590, 5504, 7052, 8795, 4088, 578, 5879, 998, 999	126	411	4918	2.27923	0.344932	0.00449007	0.370178
	GOTERM_CC_ALL	GO:0030054~cell junction	14	10.3704	0.000293778	4301, 50855, 4739, 7414, 2705, 3728, 6709, 1499, 5590, 10096, 3678, 7094, 1495, 999	124	176	5077	3.25687	0.0784354	0.00452763	0.38732
	GOTERM_BP_ALL	GO:0032879~regulation of localization	19	14.0741	0.000223846	596, 5578, 581, 2932, 7414, 7124, 25998, 10672, 1027, 274, 5465, 3685, 1020, 5590, 387, 4088, 578, 5879, 999	126	281	4918	2.63916	0.354604	0.00455098	0.38317
	GOTERM_BP_ALL	GO:0008283~cell proliferation	17	12.5926	0.00022307	1601, 1434, 596, 581, 8650, 5663, 8626, 274, 5036, 921, 3329, 1499, 1020, 7345, 9138, 578, 5879	126	232	4918	2.86008	0.353624	0.00458288	0.381845
	GOTERM_BP_ALL	GO:0007266~Rho protein signal transduction	6	4.44444	0.000228108	6093, 387, 9138, 2768, 10672, 9826	126	23	4918	10.1822	0.359963	0.00458974	0.390452
	GOTERM_BP_ALL	GO:0007399~nervous system development	25	18.5185	0.000244798	5578, 3280, 8650, 2705, 5663, 3897, 1499, 1523, 60436, 387, 6900, 596, 581, 8626, 1020, 7050, 7345, 10096, 6696, 9138, 7074, 7533, 5879, 998, 999	126	442	4918	2.20768	0.380526	0.00487465	0.418965
	GOTERM_CC_ALL	GO:0044425~membrane part	64	47.4074	0.000338868	5066, 4301, 50855, 5578, 7124, 2705, 200734, 3728, 1523, 8772, 387, 3678, 578, 6093, 581, 7504, 9351, 3693, 6402, 3685, 4082, 5590, 10096, 9215, 1495, 5879, 1601, 10871, 1434, 4739, 965, 2768, 7414, 8650, 5663, 10672, 664, 665, 3897, 921, 6709, 1499, 10016, 8795, 5962, 6900, 8718, 695, 596, 598, 25998, 914, 10928, 5621, 291, 3329, 7430, 355, 54205, 7094, 998, 7367, 7366, 999	124	1828	5077	1.43347	0.0899186	0.00494673	0.446643
	GOTERM_BP_ALL	GO:0051239~regulation of multicellular organismal process	25	18.5185	0.000253363	5578, 3280, 7124, 8650, 5663, 1499, 9260, 60436, 387, 596, 581, 914, 8626, 3329, 1020, 7050, 355, 5590, 10096, 6696, 9138, 7074, 4088, 7533, 4087	126	443	4918	2.20269	0.390819	0.00499396	0.433593
	GOTERM_BP_ALL	GO:0007423~sensory organ development	10	7.40741	0.000267865	1523, 7050, 60436, 596, 3280, 581, 9351, 1027, 578, 1499	126	85	4918	4.59197	0.407861	0.00517482	0.458357
	GOTERM_BP_ALL	GO:0043085~positive regulation of catalytic activity	18	13.3333	0.000266352	842, 8517, 596, 581, 7124, 5663, 10672, 10928, 3329, 1020, 54205, 5590, 7052, 8795, 4088, 578, 5879, 998	126	260	4918	2.7022	0.406106	0.00519699	0.455774
	GOTERM_BP_ALL	GO:0001776~leukocyte homeostasis	6	4.44444	0.000282319	8517, 355, 596, 581, 578, 836	126	24	4918	9.75794	0.424372	0.0054	0.483033
	GOTERM_BP_ALL	GO:0051093~negative regulation of developmental process	12	8.88889	0.000292506	5465, 3685, 596, 387, 6696, 9138, 3280, 4088, 5663, 7533, 8626, 1499	126	125	4918	3.74705	0.435731	0.00554017	0.500422
	GOTERM_BP_ALL	GO:0008635~activation of caspase activity by cytochrome c	4	2.96296	0.000303186	842, 54205, 581, 578	126	6	4918	26.0212	0.447401	0.00568687	0.51865
	GOTERM_BP_ALL	GO:0045596~negative regulation of cell differentiation	11	8.14815	0.000316951	5465, 3685, 387, 6696, 9138, 3280, 4088, 5663, 7533, 8626, 1499	126	106	4918	4.05046	0.462084	0.00588787	0.542136
	GOTERM_BP_ALL	GO:0046824~positive regulation of nucleocytoplasmic transport	5	3.7037	0.00032679	387, 4088, 2932, 7124, 999	126	14	4918	13.9399	0.472341	0.00595701	0.558921
	GOTERM_BP_ALL	GO:0031324~negative regulation of cellular metabolic process	23	17.037	0.000324046	5578, 3280, 581, 25998, 7124, 5663, 8626, 7329, 1027, 5036, 1499, 1523, 5465, 7050, 1020, 3685, 5590, 4088, 23429, 578, 4618, 6925, 4087	126	395	4918	2.27273	0.469501	0.00596269	0.55424
	GOTERM_CC_ALL	GO:0044444~cytoplasmic part	72	53.3333	0.000466907	5066, 4301, 842, 50855, 5578, 7124, 2705, 200734, 3728, 4000, 9826, 1523, 8772, 578, 708, 6093, 637, 581, 1796, 274, 836, 10576, 4082, 7345, 5590, 6696, 10096, 9215, 5501, 7074, 4088, 5879, 4087, 1601, 8517, 1452, 4739, 2932, 7414, 8650, 5663, 10672, 1027, 664, 665, 6709, 1499, 23421, 10016, 3320, 2597, 8718, 695, 596, 598, 11214, 5621, 291, 3329, 5339, 7430, 1020, 54205, 355, 7052, 7818, 7534, 7…	124	2165	5077	1.36163	0.121756	0.00616334	0.614924
	GOTERM_CC_ALL	GO:0005916~fascia adherens	4	2.96296	0.00045239	7414, 3728, 6709, 1499	124	7	5077	23.3963	0.118203	0.00626991	0.595858
	GOTERM_BP_ALL	GO:0045597~positive regulation of cell differentiation	12	8.88889	0.000385026	7050, 60436, 596, 387, 10096, 9138, 7074, 4088, 8650, 1499, 9260, 4087	126	129	4918	3.63086	0.529169	0.00695033	0.658216
	GOTERM_BP_ALL	GO:0030036~actin cytoskeleton organization	12	8.88889	0.000385026	6093, 7430, 1020, 596, 5590, 387, 4739, 7094, 5879, 9826, 998, 9260	126	129	4918	3.63086	0.529169	0.00695033	0.658216
	GOTERM_CC_ALL	GO:0005856~cytoskeleton	27	20	0.000575989	10048, 4739, 7414, 5663, 3728, 6709, 4000, 9260, 1499, 4001, 3983, 387, 5962, 6093, 5423, 274, 5339, 7430, 1020, 4082, 5590, 10096, 7094, 7534, 1495, 1612, 999	124	552	5077	2.00267	0.148002	0.00725407	0.758083
	GOTERM_BP_ALL	GO:0006996~organelle organization	32	23.7037	0.000430757	10048, 4739, 5663, 7329, 664, 9826, 4000, 9260, 1499, 3983, 3320, 387, 578, 6093, 596, 637, 598, 7011, 581, 3308, 836, 291, 1020, 7430, 54205, 7818, 5590, 4088, 7094, 7534, 5879, 998	126	665	4918	1.87822	0.569471	0.00763201	0.736121
	GOTERM_BP_ALL	GO:0043933~macromolecular complex subunit organization	22	16.2963	0.000434804	10048, 1434, 581, 2705, 9351, 8626, 3308, 3728, 1499, 3329, 5621, 1020, 355, 8772, 5590, 7052, 3320, 4088, 4150, 5879, 999, 4087	126	376	4918	2.28377	0.572868	0.00763433	0.743014
	GOTERM_BP_ALL	GO:0000904~cell morphogenesis involved in differentiation	11	8.14815	0.000428254	1601, 1020, 596, 7345, 5578, 3280, 8650, 3897, 5879, 6900, 1499	126	110	4918	3.90317	0.567358	0.00765718	0.73186
	GOTERM_BP_ALL	GO:0048468~cell development	18	13.3333	0.000473332	1601, 695, 596, 598, 5578, 3280, 581, 8650, 5663, 8626, 3897, 1499, 1020, 7345, 4088, 5879, 6900, 999	126	273	4918	2.57352	0.603887	0.00823428	0.808601
	GOTERM_BP_ALL	GO:0007242~intracellular signaling cascade	30	22.2222	0.000486788	8517, 5578, 2932, 7124, 2768, 10672, 200734, 5663, 9826, 1499, 387, 8795, 6093, 695, 11214, 8626, 10928, 1796, 5921, 1020, 5590, 7052, 9138, 7074, 7533, 5879, 1612, 998, 6195, 4087	126	609	4918	1.92275	0.614181	0.0083928	0.831497
	GOTERM_BP_ALL	GO:0045666~positive regulation of neuron differentiation	4	2.96296	0.000520732	7050, 60436, 387, 10096	126	7	4918	22.3039	0.638978	0.00889717	0.889234
	GOTERM_BP_ALL	GO:0032469~endoplasmic reticulum calcium ion homeostasis	4	2.96296	0.000520732	596, 581, 5663, 578	126	7	4918	22.3039	0.638978	0.00889717	0.889234
	KEGG_PATHWAY	hsa05010:Alzheimer's disease	12	8.88889	0.000954948	842, 1020, 54205, 355, 823, 8772, 637, 2597, 2932, 7124, 5663, 836	89	99	2335	3.18012	0.0937197	0.00890616	1.06067
	GOTERM_BP_ALL	GO:0051641~cellular localization	24	17.7778	0.000545606	1434, 596, 637, 598, 581, 2932, 914, 7124, 5663, 664, 1499, 1523, 7430, 1020, 7345, 5590, 3320, 7534, 7094, 7533, 578, 5879, 998, 4087	126	438	4918	2.13873	0.656132	0.00923963	0.931525
	GOTERM_BP_ALL	GO:0043525~positive regulation of neuron apoptosis	5	3.7037	0.000571152	8739, 842, 1020, 581, 7124	126	16	4918	12.1974	0.672901	0.00942557	0.974938
	GOTERM_BP_ALL	GO:0045884~regulation of survival gene product expression	5	3.7037	0.000571152	8739, 598, 581, 664, 665	126	16	4918	12.1974	0.672901	0.00942557	0.974938
	KEGG_PATHWAY	hsa04670:Leukocyte transendothelial migration	10	7.40741	0.00110697	6093, 4301, 7430, 387, 5578, 7414, 1495, 5879, 998, 1499	89	71	2335	3.6952	0.107814	0.0094617	1.22857
	GOTERM_BP_ALL	GO:0051129~negative regulation of cellular component organization	10	7.40741	0.000570937	5590, 387, 6696, 9138, 5663, 7533, 5962, 5879, 6709, 998	126	94	4918	4.15231	0.672763	0.00950218	0.974573
	GOTERM_BP_ALL	GO:0030029~actin filament-based process	12	8.88889	0.000569235	6093, 7430, 1020, 596, 5590, 387, 4739, 7094, 5879, 9826, 998, 9260	126	135	4918	3.46949	0.671671	0.00955527	0.971681
	GOTERM_BP_ALL	GO:0030030~cell projection organization	13	9.62963	0.000605214	6093, 596, 5578, 8650, 7414, 3897, 1020, 7345, 5962, 5879, 6900, 998, 999	126	158	4918	3.21147	0.693996	0.00990156	1.0328
	KEGG_PATHWAY	hsa05412:Arrhythmogenic right ventricular cardiomyopathy (ARVC)	7	5.18519	0.00138686	3685, 3678, 3693, 3728, 1495, 4000, 1499	89	34	2335	5.40152	0.133199	0.0109356	1.53702
	GOTERM_BP_ALL	GO:0065009~regulation of molecular function	25	18.5185	0.000712552	842, 8517, 5578, 7124, 10672, 200734, 5663, 1027, 8795, 578, 596, 581, 10928, 836, 3329, 1020, 54205, 5590, 5504, 7052, 4088, 5879, 998, 4087, 999	126	475	4918	2.0543	0.751981	0.0115515	1.21492
	GOTERM_BP_ALL	GO:0007159~leukocyte adhesion	5	3.7037	0.0007323	6093, 7430, 3678, 7124, 3897	126	17	4918	11.4799	0.761385	0.0117723	1.24839
	GOTERM_CC_ALL	GO:0009898~internal side of plasma membrane	12	8.88889	0.000981161	7430, 387, 598, 7094, 7414, 914, 200734, 5962, 3728, 1495, 5879, 998	124	151	5077	3.25379	0.238829	0.011795	1.28816
	GOTERM_CC_ALL	GO:0014704~intercalated disc	4	2.96296	0.00104774	7414, 3728, 6709, 1499	124	9	5077	18.1971	0.252802	0.0120693	1.37501
	GOTERM_BP_ALL	GO:0042325~regulation of phosphorylation	16	11.8519	0.000772081	8517, 596, 5578, 581, 7124, 25998, 5663, 200734, 1027, 836, 1020, 5590, 8795, 578, 5879, 998	126	234	4918	2.66884	0.779261	0.012307	1.31578
	GOTERM_MF_ALL	GO:0050839~cell adhesion molecule binding	6	4.44444	0.000113792	7430, 8650, 5663, 1495, 999, 1499	130	20	5058	11.6723	0.0375145	0.0126645	0.154575
	GOTERM_BP_ALL	GO:0051881~regulation of mitochondrial membrane potential	4	2.96296	0.000817729	596, 598, 581, 578	126	8	4918	19.5159	0.79813	0.012925	1.39307
	GOTERM_CC_ALL	GO:0005913~cell-cell adherens junction	5	3.7037	0.00117658	7414, 3728, 6709, 999, 1499	124	20	5077	10.2359	0.279119	0.0130059	1.54288
	GOTERM_BP_ALL	GO:0045785~positive regulation of cell adhesion	6	4.44444	0.000837688	5590, 7052, 6696, 4088, 7124, 3897	126	30	4918	7.80635	0.805866	0.013028	1.42684
	GOTERM_BP_ALL	GO:0051049~regulation of transport	14	10.3704	0.000831596	596, 5578, 581, 7124, 2932, 274, 3685, 1020, 5590, 387, 4088, 578, 5879, 999	126	187	4918	2.92216	0.803536	0.0130375	1.41653
	GOTERM_BP_ALL	GO:0051493~regulation of cytoskeleton organization	9	6.66667	0.000870424	387, 10096, 4088, 1027, 5962, 5879, 6709, 1499, 5921	126	80	4918	4.39107	0.817916	0.0134272	1.48221
	GOTERM_BP_ALL	GO:0030900~forebrain development	8	5.92593	0.000891879	1020, 3280, 581, 8650, 5663, 5879, 999, 1499	126	62	4918	5.03635	0.825406	0.0136485	1.51848
	GOTERM_BP_ALL	GO:0044419~interspecies interaction between organisms	14	10.3704	0.000965241	8517, 7329, 664, 665, 274, 291, 3329, 3685, 8772, 8837, 387, 3678, 4088, 708	126	190	4918	2.87602	0.848766	0.0146489	1.64241
	GOTERM_CC_ALL	GO:0019897~extrinsic to plasma membrane	5	3.7037	0.00142643	8650, 10672, 5879, 999, 1499	124	21	5077	9.74846	0.327553	0.0151469	1.86768
	GOTERM_BP_ALL	GO:0045892~negative regulation of transcription, DNA-dependent	14	10.3704	0.00101362	3280, 7124, 8626, 7329, 1027, 5036, 1499, 5465, 1523, 7050, 23429, 4088, 6925, 4087	126	191	4918	2.86097	0.862433	0.0152594	1.72405
	GOTERM_BP_ALL	GO:0051050~positive regulation of transport	10	7.40741	0.0010364	1020, 5590, 387, 5578, 581, 4088, 2932, 7124, 578, 999	126	102	4918	3.82664	0.868435	0.0153636	1.76248
	GOTERM_BP_ALL	GO:0006873~cellular ion homeostasis	13	9.62963	0.0010458	596, 598, 5578, 581, 25998, 10672, 5663, 664, 5621, 1020, 5590, 7052, 578	126	168	4918	3.02031	0.870833	0.0153853	1.77833
	GOTERM_BP_ALL	GO:0042592~homeostatic process	20	14.8148	0.00103225	8517, 596, 598, 5578, 581, 7011, 25998, 5663, 10672, 664, 836, 1499, 5621, 1020, 355, 5590, 7052, 9215, 578, 5879	126	346	4918	2.25617	0.867361	0.0154193	1.75548
	GOTERM_BP_ALL	GO:0007160~cell-matrix adhesion	7	5.18519	0.00109302	1020, 3685, 596, 387, 3693, 6900, 1499	126	47	4918	5.81324	0.882241	0.0159549	1.85792
	GOTERM_BP_ALL	GO:0055082~cellular chemical homeostasis	13	9.62963	0.00110173	596, 598, 5578, 581, 25998, 10672, 5663, 664, 5621, 1020, 5590, 7052, 578	126	169	4918	3.00244	0.884232	0.015962	1.87259
	GOTERM_BP_ALL	GO:0051253~negative regulation of RNA metabolic process	14	10.3704	0.0011165	3280, 7124, 8626, 7329, 1027, 5036, 1499, 5465, 1523, 7050, 23429, 4088, 6925, 4087	126	193	4918	2.83132	0.887532	0.0160556	1.89747
	GOTERM_BP_ALL	GO:0032388~positive regulation of intracellular transport	5	3.7037	0.00114651	387, 4088, 2932, 7124, 999	126	19	4918	10.2715	0.893952	0.0163636	1.94801
	GOTERM_BP_ALL	GO:0042391~regulation of membrane potential	8	5.92593	0.00118546	1020, 596, 5590, 598, 581, 5663, 578, 664	126	65	4918	4.80391	0.90174	0.0167927	2.01355
	GOTERM_BP_ALL	GO:0042993~positive regulation of transcription factor import into nucleus	4	2.96296	0.00120389	387, 4088, 7124, 999	126	9	4918	17.3474	0.905222	0.0169291	2.04454
	GOTERM_BP_ALL	GO:0044093~positive regulation of molecular function	18	13.3333	0.00123126	842, 8517, 596, 581, 7124, 5663, 10672, 10928, 3329, 1020, 54205, 5590, 7052, 8795, 4088, 578, 5879, 998	126	297	4918	2.36556	0.91017	0.0171875	2.09058
	GOTERM_BP_ALL	GO:0002521~leukocyte differentiation	9	6.66667	0.00129976	355, 596, 581, 7124, 5663, 578, 23598, 998, 1499	126	85	4918	4.13277	0.921448	0.0180072	2.20566
	GOTERM_BP_ALL	GO:0009636~response to toxin	6	4.44444	0.00131263	355, 596, 5578, 581, 578, 999	126	33	4918	7.09668	0.923402	0.0180562	2.22727
	GOTERM_BP_ALL	GO:0007010~cytoskeleton organization	15	11.1111	0.00136489	6093, 10048, 596, 4739, 9826, 9260, 1499, 7430, 1020, 3983, 5590, 387, 7094, 5879, 998	126	222	4918	2.63728	0.930855	0.0186379	2.31498
	GOTERM_BP_ALL	GO:0033043~regulation of organelle organization	11	8.14815	0.00140819	387, 10096, 4088, 7124, 1027, 5962, 5879, 6709, 998, 1499, 5921	126	128	4918	3.35429	0.936478	0.0190907	2.38759
	GOTERM_BP_ALL	GO:0033157~regulation of intracellular protein transport	6	4.44444	0.00150803	1020, 387, 4088, 2932, 7124, 999	126	34	4918	6.88796	0.947761	0.0202908	2.5548
	GOTERM_BP_ALL	GO:0042110~T cell activation	9	6.66667	0.00162915	355, 596, 581, 4088, 914, 5663, 23598, 1499, 3329	126	88	4918	3.99188	0.958796	0.0217545	2.75731
	GOTERM_BP_ALL	GO:0009790~embryonic development	16	11.8519	0.00171049	1601, 598, 3280, 2768, 5663, 8626, 10672, 5921, 1499, 7050, 1020, 4088, 4618, 5932, 4087, 999	126	253	4918	2.46841	0.964866	0.0223715	2.89308
	GOTERM_BP_ALL	GO:0048489~synaptic vesicle transport	4	2.96296	0.00168803	1020, 5663, 274, 1499	126	10	4918	15.6127	0.963286	0.0223799	2.85561
	GOTERM_BP_ALL	GO:0042307~positive regulation of protein import into nucleus	4	2.96296	0.00168803	387, 4088, 7124, 999	126	10	4918	15.6127	0.963286	0.0223799	2.85561
	GOTERM_BP_ALL	GO:0031345~negative regulation of cell projection organization	5	3.7037	0.00170203	387, 6696, 9138, 5663, 7533	126	21	4918	9.29327	0.964279	0.0224118	2.87897
	GOTERM_BP_ALL	GO:0001775~cell activation	13	9.62963	0.0017267	596, 581, 914, 7124, 10672, 5663, 3329, 1499, 355, 7534, 4088, 578, 23598	126	178	4918	2.85063	0.965964	0.0224314	2.92011
	KEGG_PATHWAY	hsa04360:Axon guidance	9	6.66667	0.00311252	6093, 1020, 3983, 387, 2932, 3897, 5879, 998, 5921	89	67	2335	3.52423	0.274642	0.022674	3.4195
	GOTERM_BP_ALL	GO:0050801~ion homeostasis	13	9.62963	0.00181132	596, 598, 5578, 581, 25998, 10672, 5663, 664, 5621, 1020, 5590, 7052, 578	126	179	4918	2.83471	0.971165	0.0233638	3.06114
	GOTERM_BP_ALL	GO:0010558~negative regulation of macromolecule biosynthetic process	17	12.5926	0.00189249	5578, 3280, 7124, 8626, 7329, 1027, 5036, 1499, 5465, 1523, 7050, 3685, 4088, 23429, 4618, 6925, 4087	126	282	4918	2.35298	0.975405	0.0239262	3.19622
	GOTERM_BP_ALL	GO:0031589~cell-substrate adhesion	7	5.18519	0.00186861	1020, 3685, 596, 387, 3693, 6900, 1499	126	52	4918	5.25427	0.974227	0.0239368	3.1565
	GOTERM_BP_ALL	GO:0070059~apoptosis in response to endoplasmic reticulum stress	3	2.22222	0.00189086	596, 581, 578	126	3	4918	39.0317	0.975326	0.0240612	3.19351
	GOTERM_BP_ALL	GO:0043497~regulation of protein heterodimerization activity	3	2.22222	0.00189086	596, 581, 578	126	3	4918	39.0317	0.975326	0.0240612	3.19351
	GOTERM_BP_ALL	GO:0032271~regulation of protein polymerization	6	4.44444	0.00196192	10096, 1027, 5962, 5879, 6709, 5921	126	36	4918	6.50529	0.978534	0.0246349	3.31164
	GOTERM_BP_ALL	GO:0030182~neuron differentiation	13	9.62963	0.00199085	596, 3280, 5578, 8650, 5663, 3897, 1523, 1020, 7345, 5879, 6900, 998, 999	126	181	4918	2.80339	0.979717	0.0246774	3.35968
	GOTERM_BP_ALL	GO:0007166~cell surface receptor linked signal transduction	26	19.2593	0.00197936	1457, 8517, 1459, 1452, 4739, 2768, 2932, 5663, 10672, 3897, 9826, 1499, 8795, 3678, 8718, 914, 8626, 1796, 3693, 3685, 1020, 5590, 7052, 7074, 4088, 4087	126	541	4918	1.87583	0.979255	0.024693	3.34061
	GOTERM_BP_ALL	GO:0032990~cell part morphogenesis	10	7.40741	0.00200889	1020, 596, 7345, 5578, 581, 8650, 578, 3897, 5879, 6900	126	112	4918	3.48498	0.980422	0.024742	3.38965
	GOTERM_BP_ALL	GO:0010810~regulation of cell-substrate adhesion	5	3.7037	0.00203977	596, 5590, 6696, 4088, 5921	126	22	4918	8.87085	0.981572	0.0249608	3.44089
	GOTERM_BP_ALL	GO:0034329~cell junction assembly	5	3.7037	0.00203977	596, 3678, 7094, 7414, 1495	126	22	4918	8.87085	0.981572	0.0249608	3.44089
	GOTERM_BP_ALL	GO:0018105~peptidyl-serine phosphorylation	5	3.7037	0.00203977	1020, 596, 5590, 5578, 2932	126	22	4918	8.87085	0.981572	0.0249608	3.44089
	GOTERM_BP_ALL	GO:0032956~regulation of actin cytoskeleton organization	7	5.18519	0.00206403	387, 10096, 4088, 5962, 5879, 6709, 5921	126	53	4918	5.15514	0.982427	0.0250974	3.48113
	GOTERM_CC_ALL	GO:0030027~lamellipodium	6	4.44444	0.00256697	1020, 10096, 4739, 5962, 5879, 1499	124	40	5077	6.14153	0.51058	0.0261171	3.33777
	GOTERM_BP_ALL	GO:0048667~cell morphogenesis involved in neuron differentiation	9	6.66667	0.00216772	1020, 596, 7345, 5578, 3280, 8650, 3897, 5879, 6900	126	92	4918	3.81832	0.985659	0.0261803	3.65297
	GOTERM_BP_ALL	GO:0046822~regulation of nucleocytoplasmic transport	6	4.44444	0.00222296	1020, 387, 4088, 2932, 7124, 999	126	37	4918	6.32947	0.987131	0.0266748	3.7444
	GOTERM_BP_ALL	GO:0035023~regulation of Rho protein signal transduction	6	4.44444	0.00222296	9138, 7074, 11214, 10928, 5879, 9826	126	37	4918	6.32947	0.987131	0.0266748	3.7444
	GOTERM_MF_ALL	GO:0019904~protein domain specific binding	13	9.62963	0.00032498	596, 2120, 581, 8626, 5663, 7329, 5465, 8738, 7052, 3320, 7534, 7094, 7533	130	147	5058	3.44082	0.103459	0.0269334	0.440868
	GOTERM_BP_ALL	GO:0006309~DNA fragmentation involved in apoptosis	4	2.96296	0.00227818	54205, 581, 664, 836	126	11	4918	14.1934	0.988451	0.0269982	3.8357
	GOTERM_BP_ALL	GO:0032970~regulation of actin filament-based process	7	5.18519	0.00227453	387, 10096, 4088, 5962, 5879, 6709, 5921	126	54	4918	5.05967	0.988369	0.0271196	3.82967
	GOTERM_BP_ALL	GO:0035108~limb morphogenesis	6	4.44444	0.00250845	581, 2768, 5663, 8626, 578, 1499	126	38	4918	6.16291	0.992647	0.0293351	4.2156
	GOTERM_BP_ALL	GO:0035107~appendage morphogenesis	6	4.44444	0.00250845	581, 2768, 5663, 8626, 578, 1499	126	38	4918	6.16291	0.992647	0.0293351	4.2156
	GOTERM_BP_ALL	GO:0019725~cellular homeostasis	14	10.3704	0.00250141	596, 598, 5578, 581, 25998, 10672, 5663, 664, 5621, 1020, 5590, 7052, 9215, 578	126	211	4918	2.58978	0.992545	0.0294296	4.20401
	GOTERM_BP_ALL	GO:0030155~regulation of cell adhesion	8	5.92593	0.00253734	596, 5590, 7052, 6696, 4088, 7124, 3897, 5921	126	74	4918	4.21965	0.993052	0.0294922	4.26316
	GOTERM_BP_ALL	GO:0007165~signal transduction	42	31.1111	0.0026217	1457, 4301, 8517, 1452, 4739, 5578, 2932, 2768, 7124, 10672, 200734, 5663, 9826, 1499, 23421, 8738, 10016, 8772, 3320, 387, 8795, 8718, 6093, 695, 11214, 8626, 10928, 1796, 5921, 1020, 355, 7052, 5590, 9138, 7074, 7534, 7533, 1612, 5879, 998, 4087, 6195	126	1072	4918	1.52923	0.994112	0.0301018	4.40191
	GOTERM_BP_ALL	GO:0032535~regulation of cellular component size	11	8.14815	0.00261283	1601, 596, 6696, 10096, 4088, 8626, 1027, 5962, 5879, 6709, 5921	126	139	4918	3.08884	0.994008	0.0301783	4.38733
	GOTERM_BP_ALL	GO:0045165~cell fate commitment	7	5.18519	0.00274368	596, 3280, 5663, 998, 836, 1499, 4087	126	56	4918	4.87897	0.995365	0.0312986	4.60221
	GOTERM_BP_ALL	GO:0051222~positive regulation of protein transport	6	4.44444	0.00281968	5590, 387, 4088, 2932, 7124, 999	126	39	4918	6.00488	0.996007	0.0319667	4.72682
	GOTERM_BP_ALL	GO:0018209~peptidyl-serine modification	5	3.7037	0.00284895	1020, 596, 5590, 5578, 2932	126	24	4918	8.13161	0.996229	0.0321077	4.77475
	GOTERM_BP_ALL	GO:0016481~negative regulation of transcription	15	11.1111	0.00295607	3280, 7124, 8626, 7329, 1027, 5036, 1499, 5465, 1523, 7050, 4088, 23429, 4618, 6925, 4087	126	241	4918	2.42936	0.996944	0.0331061	4.95002
	GOTERM_BP_ALL	GO:0009890~negative regulation of biosynthetic process	17	12.5926	0.00299594	5578, 3280, 7124, 8626, 7329, 1027, 5036, 1499, 5465, 1523, 7050, 3685, 4088, 23429, 4618, 6925, 4087	126	295	4918	2.24929	0.997174	0.033355	5.01518
	KEGG_PATHWAY	hsa04722:Neurotrophin signaling pathway	10	7.40741	0.00540495	596, 387, 581, 2932, 7534, 5663, 7533, 5879, 998, 6195	89	89	2335	2.94786	0.427773	0.0342871	5.86957
	GOTERM_BP_ALL	GO:0048736~appendage development	6	4.44444	0.00315796	581, 2768, 5663, 8626, 578, 1499	126	40	4918	5.85476	0.997943	0.0349313	5.27953
	GOTERM_BP_ALL	GO:0060173~limb development	6	4.44444	0.00315796	581, 2768, 5663, 8626, 578, 1499	126	40	4918	5.85476	0.997943	0.0349313	5.27953
	GOTERM_CC_ALL	GO:0000267~cell fraction	24	17.7778	0.00361443	842, 596, 823, 637, 5578, 11214, 581, 7011, 5663, 8626, 3728, 3897, 4000, 6709, 1499, 5339, 23421, 355, 5590, 3678, 7534, 5879, 7367, 7366	124	529	5077	1.85755	0.634552	0.0353125	4.66993
	GOTERM_BP_ALL	GO:0035295~tube development	9	6.66667	0.00322826	1523, 7050, 596, 3280, 5663, 10672, 8626, 1499, 4087	126	98	4918	3.58455	0.998208	0.0354958	5.39402
	KEGG_PATHWAY	hsa04270:Vascular smooth muscle contraction	8	5.92593	0.00533845	6093, 387, 5578, 9138, 5501, 2768, 10672, 9826	89	58	2335	3.61875	0.423819	0.0360883	5.7993
	GOTERM_BP_ALL	GO:0048666~neuron development	11	8.14815	0.00338256	1020, 596, 7345, 5578, 3280, 8650, 5663, 3897, 5879, 6900, 999	126	144	4918	2.98159	0.998677	0.0369561	5.64485
	KEGG_PATHWAY	hsa04115:p53 signaling pathway	7	5.18519	0.00671713	842, 54205, 355, 637, 8795, 581, 836	89	46	2335	3.99243	0.500526	0.0378324	7.24638
	KEGG_PATHWAY	hsa05212:Pancreatic cancer	8	5.92593	0.00645043	842, 8517, 598, 4088, 10928, 5879, 998, 4087	89	60	2335	3.49813	0.486521	0.0384499	6.96804
	GOTERM_BP_ALL	GO:0032880~regulation of protein localization	8	5.92593	0.00368113	1020, 596, 5590, 387, 4088, 2932, 7124, 999	126	79	4918	3.95258	0.999263	0.0399353	6.12841
	GOTERM_BP_ALL	GO:0051668~localization within membrane	3	2.22222	0.00371876	581, 914, 5879	126	4	4918	29.2738	0.999316	0.040114	6.1892
	GOTERM_BP_ALL	GO:0051131~chaperone-mediated protein complex assembly	3	2.22222	0.00371876	3320, 3308, 3329	126	4	4918	29.2738	0.999316	0.040114	6.1892
	GOTERM_BP_ALL	GO:0006927~transformed cell apoptosis	3	2.22222	0.00371876	355, 581, 7124	126	4	4918	29.2738	0.999316	0.040114	6.1892
	GOTERM_BP_ALL	GO:0021987~cerebral cortex development	4	2.96296	0.00380456	1020, 581, 5663, 5879	126	13	4918	12.0098	0.999422	0.0407976	6.32765
	GOTERM_BP_ALL	GO:0006928~cell motion	15	11.1111	0.00383642	6093, 5578, 581, 7414, 7124, 5663, 10672, 3897, 9826, 1020, 10096, 3678, 7094, 5879, 6900	126	248	4918	2.36079	0.999457	0.0409089	6.379
	GOTERM_CC_ALL	GO:0005626~insoluble fraction	19	14.0741	0.00436396	596, 823, 637, 5578, 11214, 5663, 8626, 3897, 3728, 4000, 6709, 1499, 23421, 5339, 5590, 3678, 5879, 7367, 7366	124	381	5077	2.0418	0.703538	0.0410587	5.61275
	GOTERM_MF_ALL	GO:0008092~cytoskeletal protein binding	16	11.8519	0.000645402	823, 5423, 7414, 3728, 6709, 5621, 5339, 7430, 4082, 3983, 387, 10096, 7094, 7533, 5962, 1495	130	229	5058	2.71844	0.19501	0.0424573	0.873788
	GOTERM_CC_ALL	GO:0005637~nuclear inner membrane	4	2.96296	0.00510246	4088, 5663, 4000, 4001	124	15	5077	10.9183	0.758797	0.0462978	6.53325
	GOTERM_CC_ALL	GO:0009986~cell surface	11	8.14815	0.00534506	6402, 3685, 355, 3678, 7124, 914, 5663, 3897, 921, 6900, 3329	124	161	5077	2.79739	0.774608	0.046925	6.83383
	GOTERM_CC_ALL	GO:0005740~mitochondrial envelope	12	8.88889	0.00671854	54205, 596, 637, 598, 5501, 581, 5663, 578, 664, 665, 291, 3329	124	193	5077	2.54571	0.8465	0.0493889	8.51875
Module 2	KEGG_PATHWAY	hsa03010:Ribosome	32	12.3077	3.57465e-28	6141, 6160, 6143, 6161, 6164, 6204, 6168, 6167, 6188, 6169, 9045, 6210, 2197, 6136, 6171, 6135, 6132, 6133, 6217, 6155, 6152, 6235, 6158, 6156, 6203, 6229, 6228, 6227, 6224, 6129, 6193, 6194	127	51	2335	11.5362	4.21809e-26	4.21809e-26	4.09097e-25
	GOTERM_BP_ALL	GO:0006414~translational elongation	34	13.0769	4.39713e-28	6141, 6160, 1938, 6143, 6161, 6164, 6204, 6168, 6167, 6188, 6169, 9045, 6210, 2197, 6136, 6171, 6135, 6132, 6133, 6217, 6155, 7316, 6152, 6235, 6158, 6156, 6203, 6229, 6228, 6227, 6224, 6129, 6193, 6194	238	62	4918	11.3318	9.00971e-25	9.00971e-25	7.58144e-25
	GOTERM_CC_ALL	GO:0022626~cytosolic ribosome	30	11.5385	3.65814e-26	6141, 6160, 6143, 6161, 6164, 6204, 6167, 6188, 6169, 9045, 6210, 2197, 6171, 6135, 6132, 6217, 7316, 6152, 6235, 6158, 6156, 6203, 6229, 6228, 6227, 6224, 2512, 6129, 6193, 6194	240	51	5077	12.4436	1.33888e-23	1.33888e-23	5.0364e-23
	GOTERM_MF_ALL	GO:0003735~structural constituent of ribosome	32	12.3077	5.47007e-25	6141, 6160, 6143, 6161, 6164, 6168, 6167, 6188, 6169, 9045, 6210, 2197, 6136, 6171, 6135, 6132, 6133, 6217, 6155, 7316, 6152, 6235, 6158, 6156, 6203, 6229, 6228, 6227, 6224, 6129, 6193, 6194	236	65	5058	10.5512	2.60922e-22	2.60922e-22	7.82495e-22
	GOTERM_CC_ALL	GO:0033279~ribosomal subunit	30	11.5385	9.84808e-24	6141, 6160, 6143, 6161, 6164, 6204, 6167, 6188, 6169, 9045, 6210, 2197, 6171, 6135, 6132, 6217, 7316, 6152, 6235, 6158, 6156, 6203, 6229, 6228, 6227, 6224, 2512, 6129, 6193, 6194	240	59	5077	10.7564	3.6044e-21	1.8022e-21	1.35585e-20
	GOTERM_CC_ALL	GO:0005840~ribosome	34	13.0769	3.20304e-23	6141, 6160, 6143, 6161, 6164, 6204, 6168, 6167, 6188, 6169, 9045, 6210, 2197, 6136, 6171, 6135, 6132, 6133, 6217, 6155, 7316, 6152, 6235, 6158, 6156, 6203, 6229, 6228, 6227, 6224, 2512, 6129, 6193, 6194	240	83	5077	8.66556	1.17231e-20	3.90771e-21	4.40983e-20
	REACTOME_PATHWAY	REACT_1762:3' -UTR-mediated translational regulation	34	13.0769	5.26544e-22	6141, 6160, 6143, 6161, 6164, 6204, 6168, 6167, 6188, 6169, 9045, 6210, 1973, 2197, 6136, 6171, 6135, 6132, 6133, 6217, 6155, 7316, 6152, 6235, 6158, 6156, 6203, 6229, 6228, 6227, 6224, 6129, 6193, 6194	115	70	1656	6.99429	2.52741e-20	2.52741e-20	5.02512e-19
	GOTERM_BP_ALL	GO:0010467~gene expression	121	46.5385	4.04628e-21	4208, 4799, 4209, 6160, 6161, 6204, 6164, 5371, 6168, 7490, 6167, 2648, 6169, 9045, 6210, 1973, 7067, 10155, 10153, 6155, 6217, 6152, 6158, 6156, 10001, 6224, 5451, 4791, 6601, 4790, 8295, 3848, 8031, 7799, 2626, 6188, 23013, 3516, 22926, 4807, 4781, 8856, 811, 4172, 7110, 7528, 6171, 8850, 7316, 10284, 4171, 6203, 10499, 22913, 10285, 22916, 5433, 710, 84525, 2000, 6657, 6595, 6599, 5917, 6597, …	238	1147	4918	2.17988	8.29082e-18	4.14541e-18	6.97651e-18
	GOTERM_CC_ALL	GO:0044445~cytosolic part	33	12.6923	5.90504e-20	6141, 6160, 6143, 6161, 6164, 6204, 6167, 6188, 6169, 9045, 6210, 2197, 3416, 6171, 6135, 6132, 6217, 7316, 6152, 6235, 6158, 6156, 6203, 6229, 6228, 6227, 908, 6224, 10287, 2512, 6129, 6193, 6194	240	95	5077	7.34829	2.16125e-17	5.40311e-18	8.12986e-17
	GOTERM_BP_ALL	GO:0009059~macromolecule biosynthetic process	115	44.2308	1.59119e-20	4208, 4799, 4209, 6160, 6161, 6204, 6164, 5371, 6168, 7490, 2339, 6167, 2648, 6169, 9045, 6210, 1973, 7067, 10155, 10153, 6155, 6217, 6152, 6158, 6156, 10001, 6224, 5451, 4791, 6601, 4790, 8295, 8031, 7799, 2626, 6188, 23013, 3516, 22926, 4807, 4781, 8856, 5763, 4172, 7110, 7528, 6171, 8850, 5425, 7316, 10284, 4171, 6203, 10499, 5433, 84525, 2000, 6657, 6595, 6599, 5917, 6597, 1938, 9070, 5914, 8…	238	1067	4918	2.22713	3.26034e-17	1.08678e-17	2.74349e-17
	GOTERM_BP_ALL	GO:0034645~cellular macromolecule biosynthetic process	114	43.8462	2.37571e-20	4208, 4799, 4209, 6160, 6161, 6204, 6164, 5371, 6168, 7490, 2339, 6167, 2648, 6169, 9045, 6210, 1973, 7067, 10155, 10153, 6155, 6217, 6152, 6158, 6156, 10001, 6224, 5451, 4791, 6601, 4790, 8295, 8031, 7799, 2626, 6188, 23013, 3516, 22926, 4807, 4781, 8856, 5763, 4172, 7110, 7528, 6171, 8850, 5425, 7316, 10284, 4171, 6203, 10499, 5433, 84525, 2000, 6657, 6595, 6599, 5917, 6597, 1938, 9070, 5914, 8…	238	1056	4918	2.23076	4.86783e-17	1.21696e-17	4.09615e-17
	REACTOME_PATHWAY	REACT_6167:Influenza Infection	38	14.6154	6.77804e-19	6141, 6160, 6143, 6161, 6164, 6204, 6168, 6167, 6188, 6169, 9045, 6210, 2197, 3192, 4904, 6136, 6171, 6135, 6132, 6133, 6217, 6155, 7316, 6152, 6235, 6158, 6156, 6203, 6229, 6228, 6227, 6224, 22916, 5433, 6129, 6193, 6194, 6426	115	108	1656	5.06667	3.25346e-17	1.62673e-17	6.46867e-16
	GOTERM_BP_ALL	GO:0006412~translation	40	15.3846	1.269e-19	6160, 5917, 6141, 1938, 6143, 6161, 6164, 6204, 6168, 6167, 6188, 6169, 9045, 6210, 1973, 2197, 4677, 6136, 9521, 6171, 6135, 6132, 6133, 2617, 6217, 6155, 7316, 6152, 6235, 6158, 10987, 6156, 6203, 6229, 6228, 6227, 6224, 6129, 6193, 6194	238	147	4918	5.62282	2.60017e-16	5.20035e-17	2.18798e-16
	REACTOME_PATHWAY	REACT_71:Gene Expression	52	20	4.18574e-17	5917, 6160, 1938, 6161, 6164, 6204, 6168, 6167, 2648, 6169, 9045, 6210, 1973, 2197, 3192, 2617, 6217, 6155, 6152, 6158, 6156, 10001, 6224, 6193, 6194, 4331, 6141, 6143, 1025, 6188, 3516, 4677, 4904, 6136, 9521, 6171, 6135, 6132, 6133, 8850, 7316, 6235, 5469, 6203, 6229, 6228, 6227, 22916, 5433, 6129, 902, 6426	115	230	1656	3.25565	2.00915e-15	6.69718e-16	3.99469e-14
	REACTOME_PATHWAY	REACT_17015:Metabolism of proteins	37	14.2308	5.55347e-16	6141, 6160, 1938, 6143, 6161, 6164, 6204, 6168, 6167, 6188, 6169, 9045, 6210, 1973, 2197, 60, 6136, 6171, 6135, 6132, 6133, 6217, 6155, 7316, 6152, 6235, 6158, 6156, 6203, 6229, 6228, 6227, 908, 6224, 6129, 6193, 6194	115	121	1656	4.40331	2.66454e-14	6.66134e-15	5.32907e-13
	GOTERM_CC_ALL	GO:0032991~macromolecular complex	126	48.4615	9.9947e-17	22976, 6160, 2643, 6161, 6204, 6164, 1314, 3861, 6168, 2339, 6167, 2648, 6169, 9045, 10484, 6210, 7168, 1973, 3858, 8493, 6155, 6217, 6152, 6158, 6156, 10001, 6224, 7341, 6602, 6601, 5451, 4791, 4790, 8295, 3848, 6188, 8655, 4636, 3416, 3133, 10802, 811, 595, 4172, 7528, 6171, 8850, 4436, 5566, 324, 7316, 10284, 4171, 6203, 57405, 22913, 908, 7324, 10285, 22916, 10287, 5433, 526, 4005, 6657, 6595…	240	1405	5077	1.8971	4.06342e-14	8.10463e-15	1.55431e-13
	GOTERM_BP_ALL	GO:0044249~cellular biosynthetic process	125	48.0769	2.59477e-17	4208, 4799, 4209, 6160, 2643, 6161, 6204, 6164, 5371, 6168, 7490, 2339, 6167, 2648, 6169, 9045, 7357, 6210, 1973, 7067, 10155, 10153, 6155, 6217, 6152, 6158, 6156, 10001, 6224, 51761, 6601, 5451, 4791, 4790, 8295, 55312, 8031, 7799, 2626, 6188, 23013, 3516, 22926, 4807, 4946, 4781, 8856, 5763, 4172, 7110, 7528, 6171, 8850, 5425, 4436, 7316, 10284, 4171, 10499, 6203, 5433, 526, 84525, 2000, 6657, …	238	1337	4918	1.93192	5.31669e-14	8.86116e-15	4.47386e-14
	GOTERM_BP_ALL	GO:0009058~biosynthetic process	126	48.4615	2.51059e-16	4208, 4799, 4209, 6160, 2643, 6161, 6204, 6164, 5371, 6168, 7490, 2339, 6167, 2648, 6169, 9045, 7357, 6210, 1973, 7067, 10155, 10153, 6155, 6217, 6152, 6158, 6156, 10001, 6224, 51761, 6601, 5451, 4791, 4790, 8295, 55312, 8031, 7799, 2626, 6188, 23013, 3516, 22926, 4807, 4946, 4781, 8856, 5763, 4172, 7110, 7528, 6171, 8850, 5425, 4436, 7316, 10284, 4171, 10499, 6203, 5433, 526, 84525, 2000, 6657, …	238	1381	4918	1.88533	4.54969e-13	6.4948e-14	3.77476e-13
	GOTERM_BP_ALL	GO:0044260~cellular macromolecule metabolic process	163	62.6923	3.65839e-16	4208, 4209, 4799, 6160, 6161, 6204, 6164, 1314, 5371, 6168, 2339, 2288, 7490, 6167, 2648, 6169, 9045, 9140, 6210, 1973, 7067, 23135, 7803, 10155, 10153, 8493, 5747, 6155, 6217, 6152, 6158, 6156, 10001, 6224, 7341, 6601, 5451, 8536, 4791, 4790, 8295, 8031, 7799, 2626, 6188, 23013, 3516, 22926, 4807, 3416, 4781, 8856, 5763, 811, 595, 4172, 694, 6171, 7110, 7528, 5156, 8850, 5425, 4436, 5566, 7316, …	238	2105	4918	1.6001	6.82454e-13	8.52651e-14	5.77316e-13
	GOTERM_CC_ALL	GO:0030529~ribonucleoprotein complex	44	16.9231	7.0188e-15	27044, 6160, 6141, 1938, 6143, 6161, 6164, 6204, 6168, 6167, 6188, 6169, 9045, 6210, 1665, 2197, 3192, 60, 4904, 6136, 811, 6171, 6135, 6132, 6133, 6155, 6217, 7316, 6152, 6235, 6158, 6156, 6203, 6229, 6228, 6227, 22913, 10285, 6224, 2512, 6129, 6193, 6194, 6426	240	242	5077	3.84621	2.55995e-12	4.26659e-13	9.62563e-12
	GOTERM_BP_ALL	GO:0043170~macromolecule metabolic process	169	65	2.45966e-15	4208, 4209, 4799, 6160, 6161, 6204, 6164, 3003, 1314, 5371, 6168, 2339, 2288, 7490, 6167, 2648, 6169, 9045, 9140, 6210, 1973, 7067, 23135, 7803, 10155, 10153, 8493, 5747, 6155, 6217, 6152, 6158, 6156, 164656, 10001, 6224, 3001, 7341, 6601, 5451, 8536, 4791, 4790, 8295, 3848, 8031, 7799, 2626, 6188, 23013, 3516, 22926, 4807, 3416, 4781, 8856, 5763, 811, 595, 4172, 694, 6171, 7110, 7528, 5156, 8850…	238	2269	4918	1.53909	5.00466e-12	5.56111e-13	4.20775e-12
	GOTERM_MF_ALL	GO:0005198~structural molecule activity	44	16.9231	1.2284e-14	6160, 6141, 6143, 3848, 6161, 6164, 1314, 3861, 6168, 6167, 6188, 6169, 9045, 6210, 286, 7168, 2197, 4636, 2125, 60, 6136, 3858, 6171, 6135, 6132, 6133, 9276, 6155, 6217, 7316, 6152, 6235, 6158, 6156, 6203, 6229, 6228, 6227, 6224, 1211, 6602, 6193, 6129, 6194	236	249	5058	3.78722	5.8783e-12	2.93909e-12	1.76303e-11
	GOTERM_CC_ALL	GO:0005829~cytosol	82	31.5385	1.18121e-13	6160, 5917, 2643, 7295, 6161, 6204, 6164, 7296, 1314, 6168, 6167, 5685, 2339, 6169, 9045, 6210, 10484, 2197, 1973, 7067, 573, 10134, 5747, 2617, 2908, 6155, 6217, 8065, 372, 6152, 5700, 6158, 9814, 6156, 23262, 2885, 6224, 4791, 4790, 6193, 2512, 6194, 6141, 55312, 2934, 6143, 5664, 6188, 8655, 5716, 2273, 4677, 3416, 60, 8895, 5763, 6136, 811, 595, 9521, 8505, 6171, 6135, 6132, 6133, 9276, 5566,…	240	771	5077	2.24986	4.32347e-11	6.17639e-12	1.62637e-10
	GOTERM_CC_ALL	GO:0022625~cytosolic large ribosomal subunit	15	5.76923	5.06984e-13	6171, 6135, 6141, 6160, 6132, 6143, 6161, 6164, 6152, 6158, 6167, 6156, 6169, 9045, 6129	240	25	5077	12.6925	1.85576e-10	2.3197e-11	6.98075e-10
	GOTERM_CC_ALL	GO:0043229~intracellular organelle	212	81.5385	5.70724e-13	4208, 4799, 4209, 6204, 1314, 5371, 3861, 2339, 7490, 10484, 7357, 6210, 7168, 23135, 7067, 3858, 5747, 6217, 6224, 81855, 7341, 6602, 6601, 4791, 4790, 7170, 5253, 3848, 8031, 23013, 4636, 22926, 4781, 8856, 5763, 811, 5244, 8850, 324, 7316, 10499, 6203, 22913, 7324, 22916, 710, 526, 2000, 6595, 5917, 6599, 11221, 6597, 9070, 5914, 8467, 10589, 4968, 4152, 573, 86, 9612, 5927, 8065, 5925, 56890,…	240	3498	5077	1.28207	2.089e-10	2.32111e-11	7.85805e-10
	GOTERM_CC_ALL	GO:0043226~organelle	212	81.5385	7.79686e-13	4208, 4799, 4209, 6204, 1314, 5371, 3861, 2339, 7490, 10484, 7357, 6210, 7168, 23135, 7067, 3858, 5747, 6217, 6224, 81855, 7341, 6602, 6601, 4791, 4790, 7170, 5253, 3848, 8031, 23013, 4636, 22926, 4781, 8856, 5763, 811, 5244, 8850, 324, 7316, 10499, 6203, 22913, 7324, 22916, 710, 526, 2000, 6595, 5917, 6599, 11221, 6597, 9070, 5914, 8467, 10589, 4968, 4152, 573, 86, 9612, 5927, 8065, 5925, 56890,…	240	3505	5077	1.27951	2.85374e-10	2.85374e-11	1.07347e-09
	GOTERM_CC_ALL	GO:0022627~cytosolic small ribosomal subunit	15	5.76923	1.053e-12	6204, 6217, 7316, 6235, 6188, 6203, 6229, 6228, 6227, 6210, 2197, 6224, 6193, 2512, 6194	240	26	5077	12.2043	3.85415e-10	3.50378e-11	1.4498e-09
	GOTERM_CC_ALL	GO:0015934~large ribosomal subunit	15	5.76923	7.44713e-12	6171, 6135, 6141, 6160, 6132, 6143, 6161, 6164, 6152, 6158, 6167, 6156, 6169, 9045, 6129	240	29	5077	10.9418	2.72566e-09	2.27138e-10	1.0253e-08
	GOTERM_CC_ALL	GO:0015935~small ribosomal subunit	15	5.76923	2.33947e-11	6204, 6217, 7316, 6235, 6188, 6203, 6229, 6228, 6227, 6210, 2197, 6224, 6193, 2512, 6194	240	31	5077	10.2359	8.56247e-09	6.58652e-10	3.2209e-08
	GOTERM_MF_ALL	GO:0003676~nucleic acid binding	103	39.6154	1.24324e-11	4208, 4799, 4209, 6160, 6164, 5371, 7490, 6167, 6169, 9045, 6210, 1973, 23135, 7067, 10155, 10153, 6217, 6152, 6158, 4299, 6156, 6224, 5451, 4791, 6601, 4790, 7799, 2626, 6188, 23013, 3516, 22926, 4807, 4781, 8856, 811, 4172, 7110, 7528, 6171, 5425, 4436, 4171, 6203, 10499, 22913, 10285, 22916, 4005, 84525, 2000, 6657, 6595, 6599, 6597, 1938, 9070, 5914, 8467, 10589, 2197, 1665, 4968, 4152, 3192,…	236	1209	5058	1.8259	5.93025e-09	1.97675e-09	1.77846e-08
	GOTERM_CC_ALL	GO:0043232~intracellular non-membrane-bounded organelle	95	36.5385	2.2274e-10	4209, 6160, 6599, 5917, 6597, 6161, 6204, 6164, 1104, 3861, 5371, 6168, 10397, 6167, 2288, 2339, 6169, 9045, 8467, 6521, 6210, 286, 7168, 2197, 7803, 573, 10155, 9612, 3858, 5747, 29780, 5927, 2908, 6155, 6217, 5925, 6152, 5700, 9814, 6158, 6156, 6224, 9112, 6602, 6601, 6193, 2512, 7170, 6194, 5253, 6141, 2355, 2934, 3848, 6143, 57050, 9262, 1029, 1025, 6188, 9095, 8655, 5716, 23013, 3516, 9126, …	240	1105	5077	1.81868	8.15227e-08	5.82305e-09	3.0666e-07
	GOTERM_CC_ALL	GO:0043228~non-membrane-bounded organelle	95	36.5385	2.2274e-10	4209, 6160, 6599, 5917, 6597, 6161, 6204, 6164, 1104, 3861, 5371, 6168, 10397, 6167, 2288, 2339, 6169, 9045, 8467, 6521, 6210, 286, 7168, 2197, 7803, 573, 10155, 9612, 3858, 5747, 29780, 5927, 2908, 6155, 6217, 5925, 6152, 5700, 9814, 6158, 6156, 6224, 9112, 6602, 6601, 6193, 2512, 7170, 6194, 5253, 6141, 2355, 2934, 3848, 6143, 57050, 9262, 1029, 1025, 6188, 9095, 8655, 5716, 23013, 3516, 9126, …	240	1105	5077	1.81868	8.15227e-08	5.82305e-09	3.0666e-07
	GOTERM_BP_ALL	GO:0044238~primary metabolic process	182	70	6.24452e-11	4208, 4209, 4799, 6160, 2643, 6161, 6204, 6164, 3003, 1314, 5371, 6168, 2339, 2288, 7490, 6167, 2648, 6169, 9045, 9140, 7357, 6210, 1973, 7067, 23135, 7803, 10155, 10153, 8493, 5747, 6155, 6217, 6152, 6158, 6156, 164656, 10001, 23262, 6224, 3001, 7341, 51761, 6601, 5451, 8536, 4791, 8295, 4790, 3848, 8031, 7799, 2626, 6188, 23013, 3516, 22926, 4807, 3416, 4946, 4781, 8856, 5763, 811, 595, 4172, 6…	238	2782	4918	1.35184	1.2795e-07	1.2795e-08	1.07667e-07
	GOTERM_MF_ALL	GO:0016563~transcription activator activity	36	13.8462	1.39374e-10	6595, 4209, 6599, 865, 6597, 8031, 5914, 5371, 2626, 8202, 7490, 2648, 8467, 23013, 22926, 7067, 4781, 8856, 10155, 7528, 5927, 8850, 5925, 10987, 5469, 4299, 10499, 10001, 468, 6602, 3066, 4791, 6601, 5451, 8295, 2000	236	227	5058	3.39894	6.64814e-08	1.32963e-08	1.99375e-07
	GOTERM_MF_ALL	GO:0008134~transcription factor binding	42	16.1538	1.85987e-10	27044, 6595, 6599, 865, 6597, 2354, 8031, 5914, 1029, 2626, 5371, 8202, 6188, 2648, 10589, 23013, 22926, 4152, 9320, 8856, 10155, 221037, 9612, 7110, 694, 7528, 8850, 9734, 10284, 5925, 10987, 5469, 10001, 10499, 467, 6602, 3066, 4791, 6601, 8295, 5591, 142	236	302	5058	2.98064	8.87158e-08	1.4786e-08	2.66055e-07
	GOTERM_BP_ALL	GO:0008152~metabolic process	192	73.8462	8.32303e-11	4208, 4209, 4799, 6160, 2643, 7295, 6161, 6204, 6164, 3003, 7296, 1314, 5371, 6168, 2339, 2288, 7490, 6167, 2648, 6169, 9045, 9140, 7357, 6210, 1973, 7067, 23135, 7803, 10155, 10153, 8493, 5747, 6155, 6217, 6152, 6158, 6156, 164656, 10001, 23262, 6224, 3001, 7341, 51761, 6601, 5451, 8536, 4791, 8295, 4790, 55312, 3848, 8031, 7799, 2626, 6188, 23013, 3516, 22926, 4807, 3416, 4946, 4781, 8856, 5763…	238	3027	4918	1.31069	1.70539e-07	1.55035e-08	1.43504e-07
	GOTERM_MF_ALL	GO:0030528~transcription regulator activity	68	26.1538	1.3272e-10	6657, 4208, 6595, 4209, 4799, 6599, 6597, 5914, 9070, 5371, 7490, 2648, 8467, 10589, 4152, 7067, 10155, 9612, 5927, 6940, 2908, 5925, 4299, 10001, 9112, 6602, 4791, 5451, 6601, 4790, 8295, 27044, 865, 2355, 2354, 8031, 1029, 7799, 2626, 10362, 8202, 9095, 23013, 5463, 3516, 22926, 4807, 4781, 8856, 4904, 811, 694, 7528, 7110, 8850, 9734, 7316, 10284, 4487, 10987, 5469, 10499, 467, 468, 3066, 6129…	236	665	5058	2.19156	6.33072e-08	1.58268e-08	1.89856e-07
	GOTERM_BP_ALL	GO:0044237~cellular metabolic process	179	68.8462	1.07626e-10	4208, 4209, 4799, 6160, 2643, 7295, 6161, 6204, 6164, 7296, 1314, 5371, 6168, 2339, 2288, 7490, 6167, 2648, 6169, 9045, 9140, 7357, 6210, 1973, 7067, 23135, 7803, 10155, 10153, 8493, 5747, 6155, 6217, 6152, 6158, 6156, 10001, 23262, 6224, 7341, 51761, 6601, 5451, 8536, 4791, 8295, 4790, 55312, 8031, 7799, 2626, 6188, 23013, 3516, 22926, 4807, 3416, 4946, 4781, 8856, 5763, 811, 595, 4172, 694, 617…	238	2726	4918	1.35687	2.20525e-07	1.83771e-08	1.85566e-07
	GOTERM_CC_ALL	GO:0044422~organelle part	138	53.0769	9.58999e-10	4208, 4209, 22976, 6160, 6161, 6204, 6164, 1104, 1314, 3861, 5371, 2339, 2288, 7490, 6167, 2648, 6169, 9045, 10484, 6210, 7168, 7803, 10155, 10134, 3858, 6217, 6152, 6158, 6156, 10001, 6224, 7341, 6602, 6601, 5451, 4791, 4790, 8295, 7170, 5253, 3848, 57050, 6188, 8655, 23013, 3516, 4636, 22926, 3416, 4781, 10802, 811, 595, 4172, 7110, 57142, 7528, 6171, 5244, 8850, 5425, 4436, 324, 7316, 10284, 4…	240	1948	5077	1.4986	3.50994e-07	2.33996e-08	1.32032e-06
	GOTERM_BP_ALL	GO:0044267~cellular protein metabolic process	93	35.7692	1.58162e-10	4799, 6160, 5917, 11221, 2050, 1938, 6161, 6204, 6164, 1314, 5371, 6168, 6167, 2288, 5685, 2339, 6169, 2648, 9045, 9140, 6210, 2197, 1973, 7803, 23135, 10155, 86, 8493, 5747, 2617, 6155, 6217, 8065, 6152, 5700, 6158, 6156, 6224, 7341, 6305, 8536, 4790, 8295, 5591, 6193, 5788, 6194, 6141, 6143, 5664, 9262, 1950, 1025, 6188, 5716, 6850, 28951, 22926, 4677, 3416, 9320, 5110, 2125, 10461, 8898, 6136,…	238	1041	4918	1.84605	3.24074e-07	2.49288e-08	2.727e-07
	GOTERM_CC_ALL	GO:0044446~intracellular organelle part	137	52.6923	1.18675e-09	4208, 4209, 22976, 6160, 6161, 6204, 6164, 1104, 1314, 3861, 5371, 2339, 2288, 7490, 6167, 2648, 6169, 9045, 10484, 6210, 7168, 7803, 10155, 10134, 3858, 6217, 6152, 6158, 6156, 10001, 6224, 7341, 6602, 6601, 5451, 4791, 4790, 8295, 7170, 5253, 3848, 57050, 6188, 8655, 23013, 3516, 4636, 22926, 3416, 4781, 10802, 811, 595, 4172, 7110, 57142, 7528, 6171, 5244, 8850, 5425, 4436, 324, 7316, 10284, 4…	240	1933	5077	1.49929	4.34349e-07	2.71468e-08	1.63387e-06
	GOTERM_CC_ALL	GO:0031981~nuclear lumen	73	28.0769	1.36467e-09	6657, 6595, 4208, 4209, 22976, 6599, 5917, 9070, 5371, 7490, 2288, 2648, 8467, 4968, 4152, 10155, 86, 9612, 5927, 2908, 5925, 5700, 10001, 9112, 7341, 6602, 4791, 5451, 6601, 4790, 8295, 5591, 6194, 5253, 4331, 2355, 57050, 1029, 1025, 9095, 23013, 3516, 9126, 22926, 4781, 60, 595, 4172, 7528, 6135, 8850, 6133, 5425, 7150, 9734, 7316, 10284, 4171, 10987, 5469, 6203, 994, 10285, 7324, 467, 22916, …	240	770	5077	2.00552	4.99468e-07	2.93805e-08	1.87883e-06
	GOTERM_CC_ALL	GO:0005634~nucleus	142	54.6154	4.27704e-09	4208, 4209, 4799, 22976, 2643, 1104, 7296, 3861, 5371, 2288, 7490, 2648, 7067, 23135, 7803, 10155, 10153, 8493, 4299, 10001, 3001, 7341, 6602, 6601, 5451, 8536, 4791, 4790, 8295, 5253, 8031, 57050, 7799, 2626, 6188, 23013, 3516, 2273, 22926, 4807, 3416, 4781, 8856, 5763, 811, 595, 4172, 7110, 57142, 7528, 694, 8850, 5425, 4436, 5566, 324, 7316, 10284, 4171, 10499, 6203, 57405, 994, 22913, 7324, 1…	240	2068	5077	1.45256	1.56539e-06	8.69664e-08	5.88847e-06
	GOTERM_CC_ALL	GO:0044428~nuclear part	82	31.5385	8.88293e-09	6657, 6595, 4208, 4209, 22976, 6599, 5917, 6597, 9070, 1104, 5371, 7490, 2288, 2648, 8467, 1665, 4968, 4152, 3192, 10155, 86, 9612, 5927, 2908, 5925, 5700, 10001, 9112, 7341, 6602, 4791, 6601, 5451, 4790, 8295, 5591, 6194, 5253, 4331, 2355, 57050, 1029, 1025, 9095, 23013, 3516, 9126, 22926, 4781, 60, 595, 4172, 7528, 57142, 6135, 8850, 10980, 6133, 5425, 7150, 4436, 9734, 7316, 10284, 10987, 4171…	240	953	5077	1.82019	3.25115e-06	1.71113e-07	1.22297e-05
	GOTERM_MF_ALL	GO:0003712~transcription cofactor activity	32	12.3077	2.89596e-09	27044, 6595, 6599, 865, 8031, 5914, 5371, 8202, 2648, 10589, 23013, 22926, 4152, 8856, 10155, 9612, 7110, 7528, 694, 8850, 9734, 10284, 5925, 10987, 5469, 10499, 10001, 467, 6602, 6601, 4791, 8295	236	205	5058	3.34551	1.38137e-06	1.97339e-07	4.14269e-06
	GOTERM_BP_ALL	GO:0019538~protein metabolic process	99	38.0769	2.08257e-09	4799, 6160, 6161, 6164, 6204, 1314, 3003, 5371, 6168, 6167, 2288, 2339, 6169, 2648, 9140, 9045, 6210, 1973, 7803, 23135, 10155, 5747, 8493, 6217, 6155, 6152, 6158, 164656, 6156, 6224, 7341, 3001, 8536, 4790, 8295, 3848, 6188, 22926, 3416, 595, 811, 6171, 694, 8850, 5156, 5566, 7316, 6203, 994, 7324, 908, 710, 5917, 11221, 2050, 1938, 5685, 2197, 86, 2617, 8065, 5700, 6305, 5591, 6193, 6194, 5788,…	238	1194	4918	1.71334	4.26718e-06	3.04799e-07	3.59073e-06
	GOTERM_CC_ALL	GO:0005654~nucleoplasm	53	20.3846	4.94199e-08	4208, 6595, 6657, 22976, 6599, 9070, 5371, 7490, 2648, 8467, 4968, 4152, 86, 10155, 9612, 5925, 10001, 9112, 7341, 6602, 5451, 6601, 4791, 8295, 4790, 5591, 4331, 1029, 1025, 22926, 60, 595, 4172, 7528, 8850, 5425, 7150, 9734, 10284, 7316, 4171, 5469, 994, 10285, 7324, 468, 22916, 3066, 5433, 902, 142, 2000, 6426	240	517	5077	2.16861	1.80875e-05	9.04384e-07	6.80396e-05
	GOTERM_BP_ALL	GO:0006350~transcription	70	26.9231	9.74386e-09	6657, 6595, 4208, 4209, 4799, 6599, 6597, 5914, 9070, 5371, 7490, 2648, 8467, 10589, 4152, 7067, 10155, 86, 10153, 9612, 5927, 6940, 2908, 5925, 10001, 4791, 5451, 6601, 4790, 8295, 27044, 4331, 865, 8031, 5187, 1029, 7799, 2626, 10362, 8202, 1025, 9095, 23013, 5463, 3516, 22926, 4807, 4781, 8856, 221037, 4904, 4172, 7528, 7110, 8850, 9734, 10284, 4487, 4171, 10987, 5469, 10499, 467, 468, 3066, 5…	238	739	4918	1.95734	1.9965e-05	1.33101e-06	1.68002e-05
	GOTERM_BP_ALL	GO:0006355~regulation of transcription, DNA-dependent	65	25	1.24725e-08	6657, 4208, 6595, 4209, 4799, 6599, 6597, 5914, 9070, 7490, 22937, 2648, 8467, 10589, 23135, 7067, 10155, 9612, 6940, 2908, 5925, 4299, 10001, 9112, 6602, 4791, 5451, 6601, 4790, 5591, 4331, 865, 2355, 2354, 8031, 5187, 1029, 7799, 2626, 10362, 8202, 9095, 5463, 23013, 3516, 22926, 4781, 8856, 4904, 221037, 811, 7528, 7110, 8850, 9734, 10284, 4487, 5469, 10499, 467, 468, 3066, 84525, 902, 2000	238	665	4918	2.01978	2.55559e-05	1.59726e-06	2.15049e-05
	GOTERM_CC_ALL	GO:0031974~membrane-enclosed lumen	79	30.3846	1.18916e-07	6657, 6595, 4208, 4209, 22976, 6599, 5917, 9070, 5371, 7490, 2288, 2648, 8467, 4968, 4152, 10155, 86, 9612, 5927, 2617, 2908, 5925, 5700, 10001, 9112, 7341, 6602, 4791, 6601, 5451, 4790, 8295, 5591, 6194, 5253, 4331, 2355, 57050, 1029, 1950, 1025, 9095, 23013, 3516, 9126, 22926, 3416, 4781, 60, 811, 595, 4172, 7528, 6135, 8850, 6133, 5425, 7150, 9734, 7316, 10284, 10987, 4171, 5469, 6203, 994, 10…	240	955	5077	1.74993	4.35222e-05	2.07253e-06	0.000163719
	GOTERM_CC_ALL	GO:0043233~organelle lumen	78	30	1.26016e-07	6657, 6595, 4208, 4209, 22976, 6599, 5917, 9070, 5371, 7490, 2288, 2648, 8467, 4968, 4152, 10155, 86, 9612, 5927, 2617, 2908, 5925, 5700, 10001, 9112, 7341, 6602, 4791, 6601, 5451, 4790, 8295, 5591, 6194, 5253, 4331, 2355, 57050, 1029, 1950, 1025, 9095, 23013, 3516, 9126, 22926, 3416, 4781, 60, 811, 595, 4172, 7528, 6135, 8850, 6133, 5425, 7150, 9734, 7316, 10284, 10987, 4171, 5469, 6203, 994, 10…	240	939	5077	1.75722	4.61207e-05	2.09644e-06	0.000173494
	GOTERM_BP_ALL	GO:0051252~regulation of RNA metabolic process	66	25.3846	1.83687e-08	6657, 4208, 6595, 4209, 4799, 6599, 6597, 5914, 9070, 7490, 22937, 2648, 8467, 10589, 23135, 3192, 7067, 10155, 9612, 6940, 2908, 5925, 4299, 10001, 9112, 6602, 4791, 5451, 6601, 4790, 5591, 4331, 865, 2355, 2354, 8031, 5187, 1029, 7799, 2626, 10362, 8202, 9095, 23013, 5463, 3516, 22926, 4781, 8856, 4904, 221037, 811, 7528, 7110, 8850, 9734, 10284, 4487, 5469, 10499, 467, 468, 3066, 84525, 902, 2…	238	687	4918	1.98517	3.76368e-05	2.21397e-06	3.1671e-05
	GOTERM_CC_ALL	GO:0044424~intracellular part	223	85.7692	1.54663e-07	4208, 4799, 4209, 6204, 1314, 3861, 5371, 2339, 7490, 10484, 7357, 6210, 7168, 1973, 23135, 7067, 3858, 5747, 6217, 23262, 6224, 81855, 7341, 6602, 6601, 4791, 4790, 7170, 5253, 3848, 8031, 23013, 4636, 22926, 4781, 8856, 5763, 811, 5244, 8850, 324, 7316, 10499, 6203, 22913, 908, 7324, 22916, 66036, 710, 526, 2000, 6595, 5917, 6599, 11221, 6597, 9070, 5914, 8467, 10589, 4968, 4152, 573, 86, 9612,…	240	4125	5077	1.14361	5.66052e-05	2.46116e-06	0.000212935
	GOTERM_CC_ALL	GO:0070013~intracellular organelle lumen	76	29.2308	1.86252e-07	6657, 6595, 4208, 4209, 22976, 6599, 5917, 9070, 5371, 7490, 2288, 2648, 8467, 4968, 4152, 10155, 86, 9612, 5927, 2617, 2908, 5925, 5700, 10001, 9112, 7341, 6602, 4791, 5451, 6601, 4790, 8295, 5591, 6194, 5253, 4331, 2355, 57050, 1029, 1025, 9095, 23013, 3516, 9126, 22926, 3416, 4781, 60, 595, 811, 4172, 7528, 6135, 8850, 6133, 5425, 7150, 9734, 7316, 10284, 10987, 4171, 5469, 6203, 994, 10285, 7…	240	913	5077	1.76092	6.8166e-05	2.84034e-06	0.000256425
	GOTERM_BP_ALL	GO:0060255~regulation of macromolecule metabolic process	100	38.4615	4.45118e-08	4208, 4799, 4209, 5371, 7490, 2339, 2648, 23135, 7067, 10155, 10153, 4299, 10001, 7341, 6602, 4791, 5451, 6601, 4790, 8295, 8031, 57050, 7799, 2626, 6188, 23013, 3516, 22926, 3416, 4807, 4781, 8856, 595, 811, 4172, 7110, 7528, 694, 8850, 5156, 4436, 324, 10284, 7316, 4171, 10499, 7324, 22916, 710, 84525, 2000, 6595, 6657, 6599, 6597, 5914, 9070, 5685, 22937, 8467, 10589, 4152, 3192, 86, 9612, 694…	238	1279	4918	1.61563	9.12005e-05	5.06692e-06	7.67463e-05
	GOTERM_BP_ALL	GO:0045449~regulation of transcription	80	30.7692	6.40304e-08	6657, 6595, 4208, 4799, 4209, 6599, 6597, 5914, 9070, 5371, 7490, 22937, 2648, 8467, 10589, 4152, 23135, 7067, 10155, 86, 10153, 9612, 6940, 5927, 2908, 5925, 4299, 10001, 9112, 7341, 6602, 4791, 5451, 6601, 4790, 8295, 5591, 27044, 4331, 865, 2355, 2354, 8031, 5187, 1029, 7799, 10362, 2626, 8202, 1025, 6188, 9095, 23013, 5463, 3516, 22926, 4807, 4781, 8856, 221037, 4904, 811, 4172, 7528, 694, 71…	238	938	4918	1.76238	0.00013119	6.90515e-06	0.0001104
	GOTERM_MF_ALL	GO:0003677~DNA binding	71	27.3077	1.20233e-07	6657, 6595, 4208, 4799, 4209, 6599, 6597, 5914, 9070, 5371, 7490, 8467, 10589, 4968, 4152, 3192, 23135, 7067, 10155, 10153, 9612, 6940, 5927, 2908, 5925, 4299, 9112, 4791, 5451, 6601, 4790, 5591, 865, 2355, 2354, 1029, 7799, 2626, 10362, 1025, 6188, 9095, 23013, 5463, 3516, 22926, 4807, 4781, 8347, 8856, 8344, 4904, 811, 4172, 7528, 7110, 5425, 7150, 4436, 4487, 4171, 5469, 10499, 5395, 467, 468,…	236	831	5058	1.83115	5.73497e-05	7.16889e-06	0.000171994
	GOTERM_CC_ALL	GO:0016585~chromatin remodeling complex	13	5	4.95455e-07	6595, 6599, 8850, 6597, 9734, 10284, 5925, 8467, 9112, 3066, 6602, 6601, 86	240	44	5077	6.25009	0.00018132	7.25343e-06	0.000682123
	GOTERM_MF_ALL	GO:0003713~transcription coactivator activity	22	8.46154	1.50596e-07	6595, 7528, 6599, 865, 8850, 8031, 5914, 5925, 5371, 8202, 10987, 2648, 5469, 10499, 10001, 22926, 6602, 4791, 6601, 8295, 10155, 8856	236	123	5058	3.8334	7.18319e-05	7.98158e-06	0.000215429
	GOTERM_BP_ALL	GO:0080090~regulation of primary metabolic process	99	38.0769	8.07241e-08	4208, 4799, 4209, 5371, 7490, 2339, 2648, 23135, 7067, 10155, 10153, 4299, 10001, 7341, 6602, 4791, 5451, 6601, 4790, 8295, 8031, 7799, 2626, 6188, 23013, 3516, 22926, 3416, 4807, 4781, 8856, 595, 811, 4172, 7110, 7528, 694, 8850, 5156, 4436, 324, 10284, 7316, 4171, 10499, 7324, 22916, 710, 84525, 2000, 6595, 6657, 6599, 6597, 5914, 9070, 5685, 22937, 8467, 10589, 4152, 3192, 86, 9612, 6940, 5927…	238	1275	4918	1.60449	0.00016539	8.27015e-06	0.000139183
	GOTERM_BP_ALL	GO:0031323~regulation of cellular metabolic process	103	39.6154	8.88755e-08	4208, 4799, 4209, 5371, 7490, 2339, 2648, 23135, 7067, 10155, 10153, 4299, 10001, 7341, 6602, 4791, 5451, 6601, 4790, 8295, 8031, 7799, 2626, 6188, 8655, 23013, 3516, 22926, 3416, 4807, 4781, 8856, 595, 811, 4172, 7110, 7528, 694, 8850, 5156, 4436, 5566, 324, 7316, 10284, 4171, 10499, 994, 7324, 22916, 710, 84525, 2000, 6657, 6595, 6599, 6597, 5914, 9070, 5685, 22937, 8467, 10589, 4152, 3192, 86,…	238	1350	4918	1.57658	0.000182089	8.67167e-06	0.000153237
	GOTERM_BP_ALL	GO:0006357~regulation of transcription from RNA polymerase II promoter	44	16.9231	1.48339e-07	6657, 4208, 6595, 4799, 4331, 6599, 865, 2355, 6597, 2354, 2626, 7490, 9095, 22937, 2648, 8467, 10589, 23013, 22926, 7067, 23135, 4781, 10155, 811, 9612, 7528, 6940, 9734, 10284, 5925, 4487, 5469, 10001, 10499, 468, 6602, 3066, 6601, 5451, 4790, 5591, 84525, 902, 2000	238	392	4918	2.31941	0.0003039	1.38157e-05	0.000255763
	GOTERM_BP_ALL	GO:0051171~regulation of nitrogen compound metabolic process	85	32.6923	1.89972e-07	6657, 6595, 4208, 4799, 4209, 6599, 6597, 5914, 9070, 5371, 7490, 22937, 2648, 8467, 10589, 4152, 3192, 23135, 7067, 10155, 86, 10153, 9612, 6940, 5927, 2908, 5925, 4299, 10001, 9112, 7341, 6602, 4791, 5451, 6601, 4790, 8295, 5591, 5788, 27044, 4331, 865, 2355, 2354, 8031, 5187, 1029, 7799, 10362, 2626, 8202, 1025, 6188, 9095, 23013, 5463, 3516, 22926, 4807, 4781, 8856, 221037, 4904, 811, 4172, 7…	238	1047	4918	1.67758	0.000389176	1.69238e-05	0.000327545
	GOTERM_BP_ALL	GO:0019219~regulation of nucleobase, nucleoside, nucleotide and nucleic acid metabolic process	84	32.3077	2.30272e-07	6657, 6595, 4208, 4799, 4209, 6599, 6597, 5914, 9070, 5371, 7490, 22937, 2648, 8467, 10589, 4152, 3192, 23135, 7067, 10155, 86, 10153, 9612, 6940, 5927, 2908, 5925, 4299, 10001, 9112, 7341, 6602, 4791, 5451, 6601, 4790, 8295, 5591, 5788, 27044, 4331, 865, 2355, 2354, 8031, 5187, 1029, 7799, 10362, 2626, 8202, 1025, 6188, 9095, 23013, 5463, 3516, 22926, 4807, 4781, 8856, 221037, 4904, 811, 4172, 7…	238	1034	4918	1.67869	0.000471715	1.96593e-05	0.000397029
	GOTERM_BP_ALL	GO:0010556~regulation of macromolecule biosynthetic process	85	32.6923	2.58539e-07	6657, 6595, 4208, 4799, 4209, 6599, 6597, 5914, 9070, 5371, 7490, 2339, 22937, 2648, 8467, 10589, 4152, 23135, 7067, 10155, 86, 10153, 9612, 6940, 5927, 2908, 5925, 4299, 10001, 9112, 7341, 6602, 4791, 5451, 6601, 4790, 8295, 5591, 6193, 27044, 4331, 865, 2355, 2354, 8031, 5187, 1029, 7799, 10362, 2626, 8202, 1025, 6188, 9095, 23013, 5463, 6850, 3516, 22926, 4807, 4781, 8856, 221037, 4904, 811, 4…	238	1054	4918	1.66644	0.000529607	2.03747e-05	0.000445767
	GOTERM_BP_ALL	GO:0009892~negative regulation of metabolic process	46	17.6923	2.54631e-07	6657, 4208, 27044, 6595, 4799, 6597, 2354, 57050, 5187, 5664, 1029, 5371, 2339, 5685, 7490, 6188, 22937, 5716, 8655, 10589, 23013, 3516, 4152, 7067, 23135, 3416, 8856, 10155, 811, 9612, 9734, 4436, 7316, 5925, 5700, 4487, 10499, 7324, 7341, 3066, 6601, 5451, 4790, 710, 84525, 5788	238	428	4918	2.22088	0.000521603	2.08693e-05	0.000439029
	GOTERM_BP_ALL	GO:0010605~negative regulation of macromolecule metabolic process	44	16.9231	3.77356e-07	6657, 4208, 27044, 6595, 4799, 6597, 2354, 57050, 5187, 5664, 1029, 5371, 2339, 5685, 7490, 6188, 5716, 10589, 23013, 3516, 4152, 7067, 23135, 3416, 8856, 10155, 811, 9612, 9734, 4436, 7316, 5925, 5700, 4487, 10499, 7324, 7341, 3066, 6601, 5451, 4790, 710, 84525, 5788	238	405	4918	2.24496	0.000772904	2.86367e-05	0.000650628
	GOTERM_BP_ALL	GO:0010468~regulation of gene expression	85	32.6923	4.92974e-07	6657, 6595, 4208, 4799, 4209, 6599, 6597, 5914, 9070, 5371, 7490, 22937, 2648, 8467, 10589, 4152, 3192, 23135, 7067, 10155, 86, 10153, 9612, 6940, 5927, 2908, 5925, 4299, 10001, 9112, 7341, 6602, 4791, 5451, 6601, 4790, 8295, 5591, 6193, 27044, 4331, 865, 2355, 2354, 8031, 5187, 57050, 1029, 7799, 10362, 2626, 8202, 1025, 6188, 9095, 23013, 5463, 3516, 22926, 4807, 4781, 8856, 221037, 4904, 811, …	238	1069	4918	1.64306	0.00100959	3.60745e-05	0.000849973
	GOTERM_CC_ALL	GO:0043234~protein complex	86	33.0769	2.57214e-06	6657, 6595, 3111, 22976, 6599, 2643, 6597, 9070, 1314, 3861, 5685, 2339, 22937, 2648, 8467, 10484, 7168, 1973, 3192, 86, 9612, 3858, 8493, 5927, 8065, 372, 5925, 5700, 10001, 2885, 9112, 7341, 6602, 4791, 6601, 5451, 4790, 8295, 5591, 2512, 4331, 2934, 3848, 1025, 8655, 5716, 6850, 9126, 4636, 3416, 9320, 60, 3133, 4904, 10802, 811, 595, 4172, 7528, 8850, 10980, 9276, 4436, 5566, 9734, 324, 10284…	240	1153	5077	1.57785	0.000940961	3.62072e-05	0.00354117
	GOTERM_CC_ALL	GO:0044451~nucleoplasm part	34	13.0769	2.94398e-06	6657, 4208, 22976, 4331, 9070, 5371, 1025, 7490, 2648, 4152, 86, 60, 9612, 7528, 8850, 9734, 10284, 5925, 5469, 10001, 10285, 9112, 468, 7341, 3066, 6601, 5451, 5433, 8295, 5591, 902, 142, 2000, 6426	240	300	5077	2.39747	0.00107692	3.99065e-05	0.00405309
	GOTERM_CC_ALL	GO:0005622~intracellular	223	85.7692	3.56591e-06	4208, 4799, 4209, 6204, 1314, 3861, 5371, 2339, 7490, 10484, 7357, 6210, 7168, 1973, 23135, 7067, 3858, 5747, 6217, 23262, 6224, 81855, 7341, 6602, 6601, 4791, 4790, 7170, 5253, 3848, 8031, 23013, 4636, 22926, 4781, 8856, 5763, 811, 5244, 8850, 324, 7316, 10499, 6203, 22913, 908, 7324, 22916, 66036, 710, 526, 2000, 6595, 5917, 6599, 11221, 6597, 9070, 5914, 8467, 10589, 4968, 4152, 573, 86, 9612,…	240	4211	5077	1.12025	0.00130427	4.66105e-05	0.00490931
	GOTERM_CC_ALL	GO:0016514~SWI/SNF complex	7	2.69231	3.87324e-06	6595, 6599, 6597, 6602, 6601, 5925, 86	240	11	5077	13.4617	0.0014166	4.88818e-05	0.00533241
	GOTERM_CC_ALL	GO:0070603~SWI/SNF-type complex	7	2.69231	3.87324e-06	6595, 6599, 6597, 6602, 6601, 5925, 86	240	11	5077	13.4617	0.0014166	4.88818e-05	0.00533241
	GOTERM_BP_ALL	GO:0019222~regulation of metabolic process	104	40	8.00294e-07	4208, 4799, 4209, 5371, 7490, 2339, 2648, 23135, 7067, 10155, 10153, 4299, 10001, 7341, 6602, 4791, 5451, 6601, 4790, 8295, 8031, 57050, 7799, 2626, 6188, 8655, 23013, 3516, 22926, 3416, 4807, 4781, 8856, 595, 811, 4172, 7110, 7528, 694, 8850, 5156, 4436, 5566, 324, 7316, 10284, 4171, 10499, 994, 7324, 22916, 710, 84525, 2000, 6657, 6595, 6599, 6597, 9070, 5914, 5685, 22937, 8467, 10589, 4152, 31…	238	1425	4918	1.5081	0.00163846	5.65433e-05	0.00137984
	GOTERM_BP_ALL	GO:0010604~positive regulation of macromolecule metabolic process	46	17.6923	1.15505e-06	6657, 4208, 6595, 4331, 865, 6599, 6597, 8031, 2626, 5371, 8202, 2339, 5685, 7490, 9095, 22937, 5716, 6850, 22926, 7067, 4781, 10155, 811, 595, 5156, 5927, 324, 7316, 5925, 5700, 5469, 4299, 10001, 10499, 7324, 468, 6602, 3066, 6601, 5451, 4790, 5591, 4067, 902, 5788, 2000	238	451	4918	2.10762	0.0023639	7.88868e-05	0.00199149
	GOTERM_MF_ALL	GO:0005515~protein binding	196	75.3846	1.8248e-06	4208, 4799, 4209, 6204, 1314, 5371, 3861, 2339, 7490, 10484, 6210, 7168, 1973, 7067, 3858, 5747, 6217, 6362, 6224, 7341, 6602, 6601, 4791, 4790, 7170, 5253, 3848, 8031, 23013, 22926, 8856, 811, 5244, 8850, 324, 7316, 10499, 6203, 908, 7324, 22916, 66036, 710, 2000, 6595, 5917, 6599, 6597, 9070, 5914, 8467, 10589, 4968, 4152, 573, 86, 9612, 5927, 8065, 5925, 3612, 5700, 10663, 2885, 6194, 27044, 4…	236	3534	5058	1.18866	0.00087005	8.70391e-05	0.00261035
	GOTERM_BP_ALL	GO:0031325~positive regulation of cellular metabolic process	46	17.6923	1.39268e-06	6657, 4208, 6595, 4331, 865, 6599, 6597, 8031, 2626, 5371, 8202, 1950, 2339, 5685, 7490, 9095, 22937, 5716, 6850, 22926, 7067, 4781, 10155, 595, 811, 5156, 5927, 7316, 5925, 5700, 5469, 4299, 10001, 10499, 7324, 468, 6602, 3066, 6601, 5451, 4790, 5591, 4067, 902, 5788, 2000	238	454	4918	2.0937	0.00284954	8.91713e-05	0.00240121
	GOTERM_BP_ALL	GO:0031324~negative regulation of cellular metabolic process	42	16.1538	1.35612e-06	6657, 4208, 6595, 4799, 6597, 2354, 5187, 5664, 1029, 5371, 5685, 7490, 6188, 5716, 8655, 10589, 23013, 3516, 4152, 7067, 23135, 3416, 8856, 10155, 811, 9612, 9734, 4436, 7316, 5925, 5700, 4487, 10499, 7324, 7341, 3066, 6601, 5451, 4790, 710, 84525, 5788	238	395	4918	2.19717	0.00277483	8.9631e-05	0.00233816
	GOTERM_BP_ALL	GO:0009889~regulation of biosynthetic process	85	32.6923	1.7574e-06	6657, 6595, 4208, 4799, 4209, 6599, 6597, 5914, 9070, 5371, 7490, 2339, 22937, 2648, 8467, 10589, 4152, 23135, 7067, 10155, 86, 10153, 9612, 6940, 5927, 2908, 5925, 4299, 10001, 9112, 7341, 6602, 4791, 5451, 6601, 4790, 8295, 5591, 6193, 27044, 4331, 865, 2355, 2354, 8031, 5187, 1029, 7799, 10362, 2626, 8202, 1025, 6188, 9095, 23013, 5463, 6850, 3516, 22926, 4807, 4781, 8856, 221037, 4904, 811, 4…	238	1100	4918	1.59675	0.00359445	0.000109113	0.00303004
	GOTERM_BP_ALL	GO:0009893~positive regulation of metabolic process	47	18.0769	1.89325e-06	6657, 4208, 6595, 4331, 865, 6599, 6597, 8031, 2626, 5371, 8202, 1950, 2339, 5685, 7490, 9095, 22937, 5716, 6850, 22926, 7067, 4781, 10155, 595, 811, 5156, 5927, 324, 7316, 5925, 5700, 5469, 4299, 10001, 10499, 7324, 468, 3066, 6602, 6601, 5451, 4790, 5591, 4067, 902, 5788, 2000	238	474	4918	2.04895	0.00387176	0.00011409	0.00326426
	GOTERM_BP_ALL	GO:0031326~regulation of cellular biosynthetic process	84	32.3077	2.38539e-06	6657, 6595, 4208, 4799, 4209, 6599, 6597, 5914, 9070, 5371, 7490, 22937, 2648, 8467, 10589, 4152, 23135, 7067, 10155, 86, 10153, 9612, 6940, 5927, 2908, 5925, 4299, 10001, 9112, 7341, 6602, 4791, 5451, 6601, 4790, 8295, 5591, 6193, 27044, 4331, 865, 2355, 2354, 8031, 5187, 1029, 7799, 10362, 2626, 8202, 1025, 6188, 9095, 23013, 5463, 6850, 3516, 22926, 4807, 4781, 8856, 221037, 4904, 811, 4172, 7…	238	1090	4918	1.59244	0.00487574	0.000139638	0.00411276
	GOTERM_MF_ALL	GO:0003700~transcription factor activity	40	15.3846	3.88152e-06	6657, 4208, 4799, 4209, 865, 2355, 2354, 5914, 1029, 7799, 10362, 2626, 7490, 9095, 10589, 5463, 23013, 3516, 22926, 4152, 7067, 4781, 8856, 10155, 4904, 7528, 5927, 2908, 5925, 4487, 4299, 467, 9112, 468, 3066, 4791, 5451, 4790, 84525, 2000	236	396	5058	2.16487	0.00184978	0.000168303	0.00555239
	GOTERM_BP_ALL	GO:0045935~positive regulation of nucleobase, nucleoside, nucleotide and nucleic acid metabolic process	36	13.8462	3.16751e-06	6657, 4208, 6595, 4331, 6599, 865, 6597, 8031, 2626, 8202, 7490, 9095, 22937, 22926, 7067, 4781, 10155, 811, 5156, 5927, 7316, 5925, 5469, 4299, 10499, 10001, 468, 6602, 3066, 6601, 5451, 4790, 5591, 902, 5788, 2000	238	322	4918	2.31025	0.00646921	0.000180268	0.00546121
	GOTERM_BP_ALL	GO:0006338~chromatin remodeling	11	4.23077	3.53646e-06	8467, 6595, 6599, 8850, 6597, 6602, 3066, 6601, 5925, 86, 2648	238	35	4918	6.49436	0.00722004	0.000195825	0.00609733
	GOTERM_BP_ALL	GO:0006139~nucleobase, nucleoside, nucleotide and nucleic acid metabolic process	99	38.0769	3.76706e-06	4208, 4799, 4209, 2643, 5371, 7490, 2648, 9045, 7067, 10155, 10153, 6217, 10001, 7341, 51761, 4791, 5451, 6601, 4790, 8295, 8031, 7799, 2626, 23013, 3516, 22926, 4807, 4781, 8856, 5763, 4172, 7110, 7528, 8850, 5425, 4436, 10284, 4171, 10499, 22913, 10285, 22916, 5433, 526, 84525, 2000, 6595, 6657, 6599, 5917, 6597, 9070, 5914, 8467, 10589, 1665, 4968, 4152, 3192, 86, 29896, 9612, 6940, 5927, 2617…	238	1375	4918	1.4878	0.00768901	0.000203104	0.00649489
	GOTERM_BP_ALL	GO:0045893~positive regulation of transcription, DNA-dependent	31	11.9231	4.78674e-06	6657, 6595, 4208, 4331, 6599, 865, 6597, 8031, 2626, 8202, 7490, 9095, 22937, 22926, 7067, 4781, 10155, 5925, 4299, 5469, 10499, 10001, 468, 6602, 3066, 6601, 5451, 4790, 5591, 902, 2000	238	259	4918	2.47328	0.00976011	0.000251457	0.00825288
	GOTERM_BP_ALL	GO:0010557~positive regulation of macromolecule biosynthetic process	37	14.2308	5.11742e-06	6657, 4208, 6595, 4331, 6599, 865, 6597, 8031, 2626, 8202, 2339, 7490, 9095, 22937, 6850, 22926, 7067, 4781, 10155, 811, 5156, 5927, 7316, 5925, 5469, 4299, 10499, 10001, 468, 6602, 3066, 6601, 5451, 4790, 5591, 902, 2000	238	343	4918	2.22905	0.0104308	0.000262106	0.00882298
	GOTERM_BP_ALL	GO:0051254~positive regulation of RNA metabolic process	31	11.9231	5.62063e-06	6657, 6595, 4208, 4331, 6599, 865, 6597, 8031, 2626, 8202, 7490, 9095, 22937, 22926, 7067, 4781, 10155, 5925, 4299, 5469, 10499, 10001, 468, 6602, 3066, 6601, 5451, 4790, 5591, 902, 2000	238	261	4918	2.45433	0.0114506	0.000280856	0.00969053
	GOTERM_MF_ALL	GO:0003723~RNA binding	36	13.8462	7.21029e-06	6160, 6141, 6143, 6164, 6167, 1025, 7490, 6188, 6169, 9045, 6210, 23013, 1973, 2197, 7067, 3192, 29896, 4904, 6136, 811, 6171, 6135, 6132, 6133, 6217, 6152, 6158, 6156, 6203, 22913, 10285, 6224, 22916, 6129, 6193, 6426	236	346	5058	2.22994	0.00343341	0.000286569	0.0103139
	GOTERM_BP_ALL	GO:0010629~negative regulation of gene expression	31	11.9231	6.56046e-06	6657, 4208, 6595, 27044, 4799, 6597, 2354, 57050, 5187, 5371, 7490, 10589, 23013, 3516, 4152, 7067, 23135, 10155, 8856, 811, 9612, 9734, 5925, 4487, 10499, 7341, 3066, 6601, 5451, 4790, 84525	238	263	4918	2.43566	0.0133525	0.000320007	0.0113108
	GOTERM_BP_ALL	GO:0051173~positive regulation of nitrogen compound metabolic process	36	13.8462	7.29684e-06	6657, 4208, 6595, 4331, 6599, 865, 6597, 8031, 2626, 8202, 7490, 9095, 22937, 22926, 7067, 4781, 10155, 811, 5156, 5927, 7316, 5925, 5469, 4299, 10499, 10001, 468, 6602, 3066, 6601, 5451, 4790, 5591, 902, 5788, 2000	238	334	4918	2.22724	0.0148401	0.000347644	0.0125803
	GOTERM_BP_ALL	GO:0048518~positive regulation of biological process	79	30.3846	8.38833e-06	6657, 6595, 4208, 6599, 2643, 6597, 5914, 5371, 7490, 5685, 2339, 22937, 6210, 7168, 7803, 7067, 10155, 3576, 5927, 2908, 8065, 5925, 5700, 4299, 10001, 7341, 6602, 8536, 5451, 6601, 4790, 5591, 5788, 6194, 4331, 865, 760, 2355, 3848, 8031, 5664, 9262, 1029, 2626, 8202, 1950, 6188, 9095, 1604, 8655, 5716, 6850, 22926, 4781, 595, 811, 9521, 694, 6135, 5156, 9734, 5566, 324, 7316, 5469, 6203, 10499…	238	1034	4918	1.57877	0.0170409	0.000390554	0.014462
	GOTERM_BP_ALL	GO:0016481~negative regulation of transcription	29	11.1538	9.64189e-06	6657, 6595, 4208, 4799, 6597, 2354, 5187, 5371, 7490, 10589, 23013, 3516, 4152, 7067, 23135, 10155, 8856, 811, 9612, 9734, 5925, 4487, 10499, 7341, 3066, 6601, 5451, 4790, 84525	238	241	4918	2.48652	0.0195625	0.000438933	0.0166231
	GOTERM_BP_ALL	GO:0045941~positive regulation of transcription	33	12.6923	1.06409e-05	6657, 6595, 4208, 4331, 6599, 865, 6597, 8031, 2626, 8202, 7490, 9095, 22937, 22926, 7067, 4781, 10155, 5927, 7316, 5925, 4299, 5469, 10499, 10001, 468, 6602, 3066, 6601, 5451, 4790, 5591, 902, 2000	238	297	4918	2.29599	0.0215673	0.000473871	0.0183452
	GOTERM_BP_ALL	GO:0045934~negative regulation of nucleobase, nucleoside, nucleotide and nucleic acid metabolic process	31	11.9231	1.11734e-05	6657, 4208, 6595, 4799, 6597, 2354, 5187, 5371, 7490, 6188, 10589, 23013, 3516, 4152, 7067, 23135, 8856, 10155, 811, 9612, 9734, 4436, 5925, 4487, 10499, 7341, 3066, 6601, 5451, 4790, 84525	238	270	4918	2.37252	0.0226343	0.000486997	0.0192632
	GOTERM_BP_ALL	GO:0009891~positive regulation of biosynthetic process	37	14.2308	1.20092e-05	6657, 4208, 6595, 4331, 6599, 865, 6597, 8031, 2626, 8202, 2339, 7490, 9095, 22937, 6850, 22926, 7067, 4781, 10155, 811, 5156, 5927, 7316, 5925, 5469, 4299, 10499, 10001, 468, 6602, 3066, 6601, 5451, 4790, 5591, 902, 2000	238	356	4918	2.14765	0.0243067	0.000512514	0.020704
	GOTERM_BP_ALL	GO:0051172~negative regulation of nitrogen compound metabolic process	31	11.9231	1.61023e-05	6657, 4208, 6595, 4799, 6597, 2354, 5187, 5371, 7490, 6188, 10589, 23013, 3516, 4152, 7067, 23135, 8856, 10155, 811, 9612, 9734, 4436, 5925, 4487, 10499, 7341, 3066, 6601, 5451, 4790, 84525	238	275	4918	2.32938	0.0324556	0.000673119	0.0277597
	GOTERM_BP_ALL	GO:0010628~positive regulation of gene expression	33	12.6923	1.72061e-05	6657, 6595, 4208, 4331, 6599, 865, 6597, 8031, 2626, 8202, 7490, 9095, 22937, 22926, 7067, 4781, 10155, 5927, 7316, 5925, 4299, 5469, 10499, 10001, 468, 6602, 3066, 6601, 5451, 4790, 5591, 902, 2000	238	304	4918	2.24312	0.0346414	0.000704864	0.0296623
	GOTERM_BP_ALL	GO:0031328~positive regulation of cellular biosynthetic process	36	13.8462	2.06004e-05	6657, 4208, 6595, 4331, 6599, 865, 6597, 8031, 2626, 8202, 7490, 9095, 22937, 6850, 22926, 7067, 4781, 10155, 811, 5156, 5927, 7316, 5925, 5469, 4299, 10499, 10001, 468, 6602, 3066, 6601, 5451, 4790, 5591, 902, 2000	238	350	4918	2.12543	0.0413322	0.000811413	0.0355128
	GOTERM_BP_ALL	GO:0051276~chromosome organization	28	10.7692	2.02259e-05	6595, 6657, 6599, 6597, 57050, 10362, 2648, 8467, 9126, 23135, 8347, 86, 8344, 221037, 5927, 8850, 2908, 9734, 4436, 324, 5925, 4171, 7324, 6602, 3066, 6601, 8295, 5591, 142	238	237	4918	2.4413	0.0405962	0.000812282	0.0348673
	GOTERM_BP_ALL	GO:0034641~cellular nitrogen compound metabolic process	102	39.2308	2.43183e-05	4208, 4799, 4209, 2643, 5371, 7490, 2648, 9045, 7067, 10155, 10153, 6217, 10001, 7341, 51761, 5451, 4791, 6601, 4790, 8295, 55312, 8031, 7799, 2626, 23013, 3516, 22926, 4946, 4807, 4781, 8856, 5763, 4172, 7110, 7528, 8850, 5425, 4436, 10284, 4171, 10499, 22913, 10285, 22916, 5433, 526, 84525, 2000, 6595, 6657, 6599, 5917, 6597, 9070, 5914, 8467, 10589, 1665, 4968, 4152, 3192, 86, 29896, 9612, 694…	238	1488	4918	1.41647	0.0486077	0.000939723	0.0419208
	GOTERM_BP_ALL	GO:0048522~positive regulation of cellular process	72	27.6923	2.92985e-05	6657, 4208, 6595, 2643, 6599, 6597, 5914, 5371, 5685, 7490, 2339, 22937, 6210, 7168, 7803, 7067, 10155, 5927, 2908, 8065, 5925, 5700, 4299, 10001, 6602, 8536, 5451, 6601, 4790, 5591, 5788, 6194, 4331, 865, 760, 2355, 8031, 5664, 9262, 1029, 2626, 8202, 1950, 9095, 6188, 8655, 5716, 6850, 22926, 4781, 595, 811, 9521, 694, 6135, 5156, 9734, 324, 7316, 5469, 6203, 10499, 994, 10285, 7324, 467, 468, …	238	944	4918	1.57606	0.058267	0.00111111	0.0505038
	GOTERM_MF_ALL	GO:0043565~sequence-specific DNA binding	28	10.7692	3.24041e-05	4208, 6657, 4209, 2355, 2354, 5914, 2626, 7490, 10589, 5463, 22926, 4152, 23135, 7067, 10155, 8856, 2908, 4436, 4487, 4171, 467, 468, 9112, 3066, 5451, 4790, 84525, 2000	236	252	5058	2.38136	0.0153382	0.00118829	0.0463442
	GOTERM_BP_ALL	GO:0016568~chromatin modification	20	7.69231	3.36635e-05	6595, 6599, 8850, 5927, 6597, 2908, 57050, 9734, 5925, 10362, 2648, 8467, 7324, 3066, 6602, 23135, 6601, 8295, 86, 221037	238	140	4918	2.95198	0.0666525	0.00125335	0.0580261
	GOTERM_BP_ALL	GO:0006325~chromatin organization	23	8.84615	4.23467e-05	6657, 6595, 6599, 8850, 5927, 6597, 2908, 57050, 9734, 5925, 10362, 4171, 2648, 8467, 7324, 3066, 6602, 23135, 6601, 8347, 8295, 86, 8344, 221037	238	180	4918	2.64038	0.0831122	0.00154827	0.0729882
	GOTERM_BP_ALL	GO:0006366~transcription from RNA polymerase II promoter	20	7.69231	5.52641e-05	4799, 7110, 4331, 865, 5927, 2908, 9070, 2626, 1025, 10987, 2648, 5469, 4152, 7067, 5433, 4790, 142, 902, 4904, 10153	238	145	4918	2.85019	0.107063	0.0019505	0.0952425
	GOTERM_BP_ALL	GO:0006351~transcription, DNA-dependent	22	8.46154	5.43422e-05	4799, 7110, 4331, 865, 5927, 2908, 1029, 9070, 2626, 1025, 10987, 2648, 5469, 8467, 4152, 7067, 5433, 4790, 142, 902, 4904, 10153	238	170	4918	2.67415	0.105375	0.00195161	0.0936545
	GOTERM_BP_ALL	GO:0009890~negative regulation of biosynthetic process	31	11.9231	6.24436e-05	6657, 4208, 6595, 4799, 6597, 2354, 5187, 5371, 7490, 2339, 22937, 10589, 23013, 3516, 4152, 7067, 23135, 8856, 10155, 811, 9612, 9734, 5925, 4487, 10499, 7341, 3066, 6601, 5451, 4790, 84525	238	295	4918	2.17146	0.120103	0.00216631	0.107609
	GOTERM_BP_ALL	GO:0006807~nitrogen compound metabolic process	102	39.2308	6.55583e-05	4208, 4799, 4209, 2643, 5371, 7490, 2648, 9045, 7067, 10155, 10153, 6217, 10001, 7341, 51761, 5451, 4791, 6601, 4790, 8295, 55312, 8031, 7799, 2626, 23013, 3516, 22926, 4946, 4807, 4781, 8856, 5763, 4172, 7110, 7528, 8850, 5425, 4436, 10284, 4171, 10499, 22913, 10285, 22916, 5433, 526, 84525, 2000, 6595, 6657, 6599, 5917, 6597, 9070, 5914, 8467, 10589, 1665, 4968, 4152, 3192, 86, 29896, 9612, 694…	238	1521	4918	1.38574	0.125701	0.00219976	0.112974
	GOTERM_BP_ALL	GO:0032774~RNA biosynthetic process	22	8.46154	6.46913e-05	4799, 7110, 4331, 865, 5927, 2908, 1029, 9070, 2626, 1025, 10987, 2648, 5469, 8467, 4152, 7067, 5433, 4790, 142, 902, 4904, 10153	238	172	4918	2.64305	0.124147	0.00220684	0.111481
	GOTERM_BP_ALL	GO:0010558~negative regulation of macromolecule biosynthetic process	30	11.5385	6.82219e-05	6657, 4208, 6595, 4799, 6597, 2354, 5187, 5371, 7490, 2339, 10589, 23013, 3516, 4152, 7067, 23135, 10155, 8856, 811, 9612, 9734, 5925, 4487, 10499, 7341, 3066, 6601, 5451, 4790, 84525	238	282	4918	2.19828	0.13046	0.00225216	0.117562
	GOTERM_BP_ALL	GO:0009987~cellular process	220	84.6154	8.26061e-05	4208, 4799, 4209, 6204, 1314, 5371, 3861, 2339, 7490, 10484, 7357, 6210, 7168, 1973, 23135, 7067, 5747, 6217, 164656, 6362, 23262, 6224, 81855, 7341, 51761, 6602, 6601, 4791, 4790, 7170, 8031, 23013, 22926, 4781, 8856, 5763, 811, 5244, 8850, 324, 7316, 10499, 6203, 22913, 908, 7324, 22916, 66036, 526, 2000, 6595, 5917, 6599, 11221, 6597, 9070, 5914, 8467, 10589, 4968, 4152, 573, 86, 9612, 5927, 8…	238	4137	4918	1.09888	0.155717	0.00268317	0.142332
	GOTERM_BP_ALL	GO:0045944~positive regulation of transcription from RNA polymerase II promoter	24	9.23077	9.3934e-05	6657, 4208, 6595, 4331, 865, 6597, 5925, 2626, 7490, 9095, 22937, 5469, 10499, 10001, 468, 22926, 7067, 3066, 5451, 4781, 4790, 5591, 902, 2000	238	203	4918	2.44302	0.175089	0.00300298	0.161836
	GOTERM_BP_ALL	GO:0045892~negative regulation of transcription, DNA-dependent	23	8.84615	0.000104894	6657, 4208, 811, 6595, 9612, 4799, 6597, 2354, 9734, 5925, 7490, 4487, 10499, 10589, 23013, 3516, 23135, 3066, 5451, 6601, 4790, 10155, 84525	238	191	4918	2.48832	0.193409	0.00330128	0.180701
	GOTERM_BP_ALL	GO:0051253~negative regulation of RNA metabolic process	23	8.84615	0.000122576	6657, 4208, 811, 6595, 9612, 4799, 6597, 2354, 9734, 5925, 7490, 4487, 10499, 10589, 23013, 3516, 23135, 3066, 5451, 6601, 4790, 10155, 84525	238	193	4918	2.46253	0.222113	0.00379843	0.211133
	GOTERM_MF_ALL	GO:0016564~transcription repressor activity	21	8.07692	0.000117156	811, 9612, 7528, 9734, 10284, 5925, 5371, 4487, 10499, 10589, 23013, 467, 4152, 7067, 3066, 5451, 4790, 8856, 10155, 84525, 4904	236	172	5058	2.61672	0.0543538	0.00398395	0.167462
	GOTERM_BP_ALL	GO:0048519~negative regulation of biological process	69	26.5385	0.000148388	6657, 4208, 6595, 4799, 6597, 5914, 5371, 2339, 5685, 7490, 22937, 10589, 7168, 4152, 23135, 7067, 573, 10155, 3576, 9612, 8493, 5747, 8065, 5925, 5700, 164656, 7341, 51761, 5451, 6601, 4790, 5788, 27044, 4331, 2934, 3848, 2354, 5187, 5664, 57050, 1029, 1950, 6188, 8655, 5716, 23013, 3516, 3416, 4781, 8856, 595, 811, 9521, 694, 57142, 8850, 4436, 9734, 324, 7316, 4487, 10499, 5997, 7324, 10287, 3…	238	937	4918	1.52167	0.26219	0.00452807	0.255539
	GOTERM_BP_ALL	GO:0000122~negative regulation of transcription from RNA polymerase II promoter	19	7.30769	0.000192881	6657, 6595, 811, 4208, 9612, 4799, 6597, 2354, 9734, 5925, 7490, 4487, 10499, 10589, 23135, 3066, 4790, 10155, 84525	238	146	4918	2.68913	0.32649	0.00579567	0.332042
	GOTERM_BP_ALL	GO:0031327~negative regulation of cellular biosynthetic process	29	11.1538	0.000229916	6657, 6595, 4208, 4799, 6597, 2354, 5187, 5371, 7490, 10589, 23013, 3516, 4152, 7067, 23135, 10155, 8856, 811, 9612, 9734, 5925, 4487, 10499, 7341, 3066, 6601, 5451, 4790, 84525	238	287	4918	2.08799	0.375718	0.00680503	0.395677
	GOTERM_CC_ALL	GO:0005730~nucleolus	30	11.5385	0.000574487	5253, 4209, 5917, 2355, 57050, 1029, 5371, 1025, 2288, 9095, 8467, 23013, 3516, 4781, 4172, 9612, 6135, 5927, 6133, 2908, 7150, 5700, 10987, 6203, 467, 9112, 6602, 6601, 6194, 142	240	326	5077	1.9467	0.189677	0.00698624	0.788039
	GOTERM_CC_ALL	GO:0030120~vesicle coat	6	2.30769	0.00114664	10484, 1211, 9276, 372, 1314, 10802	240	18	5077	7.05139	0.342896	0.0134542	1.56716
	GOTERM_BP_ALL	GO:0048513~organ development	58	22.3077	0.00046707	6657, 4208, 4209, 6599, 2050, 6597, 9070, 7296, 5371, 3861, 7490, 7357, 7168, 7067, 10155, 3576, 3858, 5747, 2908, 5925, 6152, 164656, 4791, 5451, 5591, 5788, 4331, 865, 760, 3848, 2934, 8031, 57050, 5664, 1029, 2626, 1950, 9095, 5463, 2273, 6850, 3516, 4781, 2125, 595, 57142, 7528, 5156, 9734, 5566, 4436, 324, 4487, 5469, 10499, 4067, 4005, 84525	238	777	4918	1.54248	0.616053	0.0135819	0.802265
	GOTERM_BP_ALL	GO:0032583~regulation of gene-specific transcription	13	5	0.000679465	6595, 4208, 9612, 6597, 9734, 2626, 22937, 22926, 3066, 7067, 4790, 10155, 5591	238	85	4918	3.16036	0.751596	0.0194243	1.16508
	GOTERM_MF_ALL	GO:0019843~rRNA binding	5	1.92308	0.000764252	6203, 6135, 6132, 6133, 6167	236	10	5058	10.7161	0.305586	0.0240193	1.08772
	GOTERM_BP_ALL	GO:0048523~negative regulation of cellular process	62	23.8462	0.000860614	6657, 4208, 6595, 4799, 6597, 5371, 2339, 5685, 7490, 10589, 7168, 4152, 23135, 7067, 573, 10155, 3576, 9612, 5747, 8493, 8065, 5925, 5700, 7341, 51761, 5451, 6601, 4790, 5788, 4331, 2934, 2354, 5187, 5664, 1029, 6188, 8655, 5716, 23013, 3516, 3416, 4781, 8856, 595, 811, 9521, 694, 57142, 8850, 9734, 4436, 324, 7316, 4487, 10499, 5997, 7324, 10287, 3066, 710, 4005, 84525	238	867	4918	1.47769	0.828669	0.0242044	1.47353
	REACTOME_PATHWAY	REACT_11123:Membrane Trafficking	7	2.69231	0.00450575	10484, 8773, 1211, 9276, 372, 1314, 10802	115	24	1656	4.2	0.194881	0.0424267	4.21827
	GOTERM_BP_ALL	GO:0032502~developmental process	83	31.9231	0.00164017	6657, 4208, 4209, 6599, 2050, 6597, 9070, 7296, 3861, 5371, 7490, 2288, 22937, 2648, 8467, 7357, 286, 7168, 7803, 7067, 573, 10155, 3576, 3858, 5747, 5927, 2908, 5925, 6152, 164656, 2885, 1238, 4791, 8536, 5451, 5591, 5788, 4331, 865, 760, 2934, 3848, 2354, 8031, 5664, 57050, 1029, 2626, 1950, 9095, 8655, 5463, 3516, 6850, 2273, 4807, 3416, 4781, 60, 2125, 4904, 811, 595, 7528, 57142, 6135, 5156,…	238	1279	4918	1.34097	0.965385	0.0450295	2.79059
	GOTERM_BP_ALL	GO:0010553~negative regulation of specific transcription from RNA polymerase II promoter	7	2.69231	0.00180914	4208, 6595, 9612, 6597, 9734, 3066, 4790	238	28	4918	5.16597	0.975529	0.0489027	3.07387
Module 3	GOTERM_BP_ALL	GO:0007165~signal transduction	88	55	4.05482e-22	6774, 5781, 6464, 9459, 196, 7297, 156, 6416, 1389, 1387, 8500, 8527, 3579, 5777, 5159, 602, 4217, 5601, 6732, 2064, 6453, 5881, 8874, 2321, 7409, 5170, 25, 3716, 3717, 23268, 2260, 6197, 23263, 7410, 115703, 7984, 6777, 5595, 57498, 6654, 5594, 2057, 10524, 3265, 5599, 2769, 9261, 2316, 3845, 868, 962, 8651, 1439, 8204, 2771, 8440, 4090, 4804, 624, 6002, 1268, 6714, 816, 91, 818, 5058, 952, 857,…	153	1072	4918	2.63867	7.91907e-19	7.91907e-19	6.95218e-19
	GOTERM_BP_ALL	GO:0009966~regulation of signal transduction	54	33.75	2.89669e-21	841, 5781, 6464, 9459, 8841, 156, 27237, 4217, 10160, 2064, 6453, 5792, 4035, 8874, 2321, 7409, 9815, 50618, 23268, 3717, 7410, 23263, 7984, 7204, 6654, 920, 3265, 2316, 3845, 868, 2931, 8651, 2697, 7040, 8440, 4804, 6002, 958, 6714, 91, 5058, 857, 2870, 351, 1398, 5998, 9173, 5338, 3667, 613, 5770, 2185, 2869, 3932	153	407	4918	4.26478	5.65724e-18	2.82862e-18	4.96651e-18
	GOTERM_BP_ALL	GO:0010646~regulation of cell communication	57	35.625	7.7376e-21	841, 5781, 6464, 9459, 8841, 156, 27237, 4217, 10160, 2064, 6453, 5792, 4035, 8874, 2321, 7409, 9815, 50618, 23268, 3717, 7410, 23263, 7984, 7204, 6654, 920, 3265, 2316, 3845, 868, 8651, 2931, 2697, 2771, 7040, 8440, 4804, 6002, 958, 6714, 91, 5058, 857, 952, 2773, 2870, 351, 1398, 5998, 9173, 5338, 3667, 613, 5770, 2185, 2869, 3932	153	466	4918	3.93175	1.51115e-17	5.03718e-18	1.32665e-17
	GOTERM_BP_ALL	GO:0007242~intracellular signaling cascade	62	38.75	9.48652e-19	6774, 5781, 6464, 9459, 7297, 6416, 8527, 3579, 602, 4217, 5601, 6732, 2064, 6453, 5881, 8874, 2321, 7409, 5170, 25, 3716, 23268, 3717, 2260, 6197, 23263, 7410, 7984, 5595, 6777, 57498, 6654, 5594, 2057, 10524, 3265, 5599, 2769, 9261, 2316, 3845, 868, 8651, 8204, 2771, 1268, 6714, 5058, 857, 1398, 1399, 5998, 1022, 5337, 5338, 3667, 2534, 613, 10645, 2185, 2869, 5294	153	609	4918	3.27244	1.85272e-15	3.70543e-16	1.62651e-15
	GOTERM_BP_ALL	GO:0050794~regulation of cellular process	131	81.875	8.40083e-19	8880, 6774, 2002, 9242, 9459, 2335, 7297, 156, 6416, 1389, 1387, 8527, 2959, 2958, 5159, 602, 4217, 10160, 1285, 8874, 4035, 7409, 2321, 5170, 25, 3716, 50618, 3717, 8682, 23268, 23263, 7410, 6777, 8539, 7204, 4690, 3597, 10524, 920, 7514, 2769, 2316, 928, 3845, 8651, 1439, 2068, 10943, 2771, 7040, 7181, 8440, 4090, 4783, 4804, 624, 6002, 1268, 816, 91, 818, 5058, 8660, 2773, 1398, 1399, 9173, 53…	153	2561	4918	1.64422	1.64068e-15	4.10171e-16	1.44036e-15
	GOTERM_BP_ALL	GO:0050789~regulation of biological process	133	83.125	4.37179e-18	8880, 6774, 9459, 2002, 9242, 2335, 7297, 156, 6416, 1389, 1387, 8527, 2959, 2958, 5159, 602, 4217, 10160, 1285, 8874, 4035, 7409, 2321, 5170, 25, 3716, 50618, 3717, 8682, 23268, 23263, 7410, 6777, 8539, 7204, 4690, 3597, 10524, 920, 7514, 2769, 2316, 928, 3845, 8651, 1439, 12, 2068, 10943, 2771, 7040, 7181, 8440, 4090, 4783, 4804, 624, 6002, 1268, 816, 91, 818, 5058, 8660, 2773, 1398, 1399, 9173…	153	2682	4918	1.59401	8.53811e-15	1.42302e-15	7.49564e-15
	GOTERM_BP_ALL	GO:0007167~enzyme linked receptor protein signaling pathway	33	20.625	2.32596e-17	920, 5781, 6774, 2051, 6464, 2316, 2931, 7040, 8440, 4090, 8527, 624, 5159, 2064, 6714, 5792, 2060, 91, 5791, 2321, 8660, 3716, 2260, 3717, 3667, 6777, 5770, 2185, 2353, 5786, 7204, 6654, 4690	153	171	4918	6.20319	4.54259e-14	6.48942e-15	3.98796e-14
	GOTERM_BP_ALL	GO:0006468~protein amino acid phosphorylation	45	28.125	3.26271e-17	5599, 5781, 2051, 6464, 9261, 2931, 7297, 156, 2771, 6416, 7040, 4638, 5159, 4217, 5601, 6732, 2064, 6714, 816, 818, 91, 5791, 2321, 5170, 7465, 5058, 25, 3716, 2870, 351, 2260, 3717, 6197, 1022, 5595, 2534, 613, 10645, 2185, 2869, 5786, 5294, 7204, 3932, 5594	153	343	4918	4.21712	6.37207e-14	7.96508e-15	5.59406e-14
	GOTERM_BP_ALL	GO:0007166~cell surface receptor linked signal transduction	56	35	5.28813e-17	5781, 6774, 682, 2051, 6464, 156, 3579, 8527, 5777, 5159, 2064, 5792, 2060, 1285, 4035, 5791, 2321, 7409, 3716, 3717, 2260, 6777, 5786, 7204, 6654, 5594, 4690, 920, 3597, 3265, 2769, 9846, 2316, 868, 2931, 2771, 7040, 8440, 4090, 624, 3559, 1268, 958, 6714, 91, 8660, 2773, 351, 3667, 2534, 5770, 2185, 2353, 2869, 5294, 3932	153	541	4918	3.32727	1.03277e-13	1.14752e-14	9.06674e-14
	GOTERM_MF_ALL	GO:0060089~molecular transducer activity	64	40	3.68678e-17	6774, 2051, 6464, 7297, 196, 156, 1387, 8500, 3579, 5777, 5159, 4217, 5601, 2064, 5792, 2060, 4035, 5791, 2321, 25, 9815, 3716, 50618, 3717, 2260, 5595, 6777, 5786, 5594, 2057, 920, 3597, 5599, 3563, 2769, 9261, 2316, 868, 1439, 2697, 2771, 4090, 7181, 4804, 624, 3559, 6002, 1268, 958, 6714, 91, 8660, 952, 2773, 2870, 1398, 1399, 5998, 9173, 3667, 5770, 3566, 2185, 2869	157	694	5058	2.97098	1.46734e-14	1.46734e-14	5.13859e-14
	GOTERM_MF_ALL	GO:0004871~signal transducer activity	64	40	3.68678e-17	6774, 2051, 6464, 7297, 196, 156, 1387, 8500, 3579, 5777, 5159, 4217, 5601, 2064, 5792, 2060, 4035, 5791, 2321, 25, 9815, 3716, 50618, 3717, 2260, 5595, 6777, 5786, 5594, 2057, 920, 3597, 5599, 3563, 2769, 9261, 2316, 868, 1439, 2697, 2771, 4090, 7181, 4804, 624, 3559, 6002, 1268, 958, 6714, 91, 8660, 952, 2773, 2870, 1398, 1399, 5998, 9173, 3667, 5770, 3566, 2185, 2869	157	694	5058	2.97098	1.46734e-14	1.46734e-14	5.13859e-14
	GOTERM_BP_ALL	GO:0065007~biological regulation	134	83.75	1.52835e-16	8880, 6774, 9459, 2002, 9242, 2335, 7297, 156, 6416, 1389, 1387, 8527, 2959, 2958, 5159, 602, 4217, 10160, 1285, 8874, 4035, 7409, 2321, 5170, 25, 3716, 50618, 3717, 8682, 23268, 7410, 23263, 6777, 8539, 7204, 4690, 3597, 10524, 920, 7514, 2769, 2316, 928, 3845, 8651, 1439, 12, 2068, 10943, 2771, 7040, 7181, 8440, 4090, 4783, 4804, 624, 6002, 1268, 816, 818, 91, 5058, 8660, 2773, 1398, 1399, 9173…	153	2812	4918	1.53175	2.16827e-13	2.16493e-14	1.88738e-13
	GOTERM_MF_ALL	GO:0004672~protein kinase activity	42	26.25	2.82144e-16	5599, 2051, 9261, 2931, 7297, 156, 2068, 6416, 4638, 5159, 4217, 5601, 6732, 2064, 6714, 816, 91, 818, 2321, 5170, 7465, 5058, 25, 3716, 2870, 2260, 3717, 6197, 1399, 1022, 5595, 3667, 2534, 613, 10645, 2185, 2869, 7204, 3932, 2968, 5594, 2967	157	314	5058	4.30922	1.32561e-13	6.62803e-14	4.66294e-13
	GOTERM_MF_ALL	GO:0016773~phosphotransferase activity, alcohol group as acceptor	44	27.5	1.71003e-15	5599, 2051, 9261, 2931, 7297, 156, 2068, 6416, 4638, 8527, 5159, 4217, 5601, 6732, 2064, 6714, 816, 818, 91, 2321, 5170, 7465, 5058, 25, 3716, 2870, 2260, 3717, 6197, 1399, 1022, 5595, 3667, 2534, 613, 10645, 2185, 2869, 5294, 7204, 3932, 2968, 5594, 2967	157	361	5058	3.92667	6.62803e-13	2.20934e-13	2.32037e-12
	GOTERM_BP_ALL	GO:0007169~transmembrane receptor protein tyrosine kinase signaling pathway	26	16.25	1.52025e-15	920, 5781, 6774, 6464, 2051, 2316, 2931, 7040, 8440, 8527, 624, 5159, 2064, 6714, 2060, 2321, 8660, 3717, 2260, 3667, 6777, 5770, 2185, 5786, 6654, 4690	153	112	4918	7.46195	3.03557e-12	2.76001e-13	2.66454e-12
	KEGG_PATHWAY	hsa04012:ErbB signaling pathway	23	14.375	8.68932e-15	5601, 3265, 6714, 2064, 5599, 816, 2002, 6464, 818, 868, 3845, 5058, 25, 1398, 6416, 1399, 8440, 6777, 5595, 5294, 6654, 5594, 4690	113	62	2335	7.66557	8.57314e-13	8.57314e-13	9.59233e-12
	GOTERM_BP_ALL	GO:0043687~post-translational protein modification	54	33.75	2.53152e-14	5781, 2051, 6464, 2335, 7297, 8841, 156, 6416, 1387, 5777, 5159, 5601, 4217, 2064, 6732, 580, 5792, 5791, 2321, 5170, 25, 3716, 3717, 2260, 6197, 5595, 5786, 7204, 5594, 10524, 5599, 2769, 9261, 2931, 2771, 7040, 4638, 6714, 816, 818, 91, 5058, 7465, 2870, 351, 1022, 2534, 613, 5770, 10645, 2185, 2869, 5294, 3932	153	577	4918	3.00826	4.94365e-11	4.1197e-12	4.33986e-11
	GOTERM_MF_ALL	GO:0016301~kinase activity	45	28.125	6.03387e-14	5599, 2051, 9261, 2931, 7297, 156, 2068, 6416, 4638, 8527, 5159, 4217, 5601, 6732, 2064, 6714, 816, 818, 91, 2321, 5170, 7465, 5058, 25, 9815, 3716, 2870, 2260, 3717, 6197, 1399, 1022, 5595, 3667, 2534, 613, 10645, 2185, 2869, 5294, 7204, 3932, 2968, 5594, 2967	157	416	5058	3.48496	2.39935e-11	5.99831e-12	8.40217e-11
	GOTERM_BP_ALL	GO:0016310~phosphorylation	45	28.125	6.32454e-14	5599, 5781, 2051, 6464, 9261, 2931, 7297, 156, 2771, 6416, 7040, 4638, 5159, 4217, 5601, 6732, 2064, 6714, 816, 818, 91, 5791, 2321, 5170, 7465, 5058, 25, 3716, 2870, 351, 2260, 3717, 6197, 1022, 5595, 2534, 613, 10645, 2185, 2869, 5786, 5294, 7204, 3932, 5594	153	417	4918	3.46875	1.23591e-10	9.50706e-12	1.08502e-10
	GOTERM_BP_ALL	GO:0007243~protein kinase cascade	31	19.375	2.02683e-13	5599, 5781, 6774, 9459, 6464, 9261, 7297, 8651, 2771, 6416, 602, 5601, 4217, 2064, 6714, 6732, 2321, 5058, 857, 3716, 3717, 2260, 6197, 1399, 5998, 3667, 6777, 2534, 10645, 2185, 5594	153	202	4918	4.93296	3.95925e-10	2.82804e-11	3.47589e-10
	GOTERM_BP_ALL	GO:0048522~positive regulation of cellular process	69	43.125	2.44375e-13	841, 6774, 5781, 6464, 2002, 9459, 196, 156, 27237, 1387, 3579, 2958, 602, 5159, 4217, 5601, 2064, 580, 6453, 5792, 1285, 8874, 2321, 7409, 5170, 25, 3717, 2260, 23263, 7410, 6777, 7204, 6654, 5594, 4690, 3597, 10524, 920, 3265, 11278, 5599, 864, 2316, 3845, 8204, 2697, 2068, 2771, 7040, 8440, 4090, 4804, 3559, 958, 6714, 91, 952, 857, 8660, 351, 1022, 5337, 3667, 6720, 3566, 10645, 2185, 2353, 3…	153	944	4918	2.34949	4.77235e-10	3.18157e-11	4.18965e-10
	GOTERM_MF_ALL	GO:0016772~transferase activity, transferring phosphorus-containing groups	46	28.75	6.46078e-13	5599, 2051, 9261, 2931, 7297, 156, 2068, 6416, 4638, 5422, 8527, 5159, 4217, 5601, 6732, 2064, 6714, 816, 818, 91, 2321, 5170, 7465, 5058, 25, 9815, 3716, 2870, 2260, 3717, 6197, 1399, 1022, 5595, 3667, 2534, 613, 10645, 2185, 2869, 5294, 7204, 3932, 2968, 5594, 2967	157	463	5058	3.20078	2.57123e-10	4.28539e-11	9.00446e-10
	GOTERM_MF_ALL	GO:0005089~Rho guanyl-nucleotide exchange factor activity	14	8.75	6.14636e-13	10160, 6453, 9459, 8874, 7409, 50618, 23268, 27237, 7410, 23263, 7984, 613, 7204, 6654	157	29	5058	15.5528	2.44619e-10	4.89238e-11	8.56648e-10
	GOTERM_BP_ALL	GO:0006793~phosphorus metabolic process	48	30	4.10804e-13	5599, 5781, 2051, 6464, 9261, 2931, 7297, 156, 2771, 6416, 7040, 4638, 5777, 5159, 4217, 5601, 6732, 2064, 6714, 816, 5792, 818, 91, 5791, 2321, 5170, 7465, 5058, 25, 3716, 2870, 351, 2260, 3717, 6197, 1022, 5595, 2534, 613, 5770, 10645, 2185, 2869, 5786, 5294, 7204, 3932, 5594	153	496	4918	3.11069	8.02258e-10	5.01411e-11	7.04303e-10
	GOTERM_BP_ALL	GO:0006796~phosphate metabolic process	48	30	4.10804e-13	5599, 5781, 2051, 6464, 9261, 2931, 7297, 156, 2771, 6416, 7040, 4638, 5777, 5159, 4217, 5601, 6732, 2064, 6714, 816, 5792, 818, 91, 5791, 2321, 5170, 7465, 5058, 25, 3716, 2870, 351, 2260, 3717, 6197, 1022, 5595, 2534, 613, 5770, 10645, 2185, 2869, 5786, 5294, 7204, 3932, 5594	153	496	4918	3.11069	8.02258e-10	5.01411e-11	7.04303e-10
	GOTERM_BP_ALL	GO:0048518~positive regulation of biological process	72	45	5.89173e-13	841, 6774, 5781, 6464, 2002, 9459, 196, 156, 27237, 1387, 3579, 2958, 602, 5159, 4217, 5601, 2064, 580, 6453, 5792, 1285, 8874, 4035, 2321, 7409, 5170, 25, 3717, 2260, 23263, 7410, 6777, 7204, 6654, 5594, 4690, 3597, 10524, 920, 3265, 11278, 5599, 864, 2316, 3845, 868, 8204, 2068, 2697, 2771, 7040, 8440, 4090, 4804, 3559, 958, 6714, 91, 952, 857, 8660, 351, 1022, 5337, 3667, 6720, 2534, 3566, 106…	153	1034	4918	2.23825	1.1507e-09	6.76882e-11	1.0102e-09
	GOTERM_BP_ALL	GO:0006464~protein modification process	56	35	9.6295e-13	5781, 2051, 6464, 2335, 7297, 8841, 156, 6416, 1387, 5777, 5159, 4217, 5601, 2064, 6732, 580, 5792, 5791, 2321, 5170, 25, 3716, 3717, 2260, 6197, 5595, 5786, 7204, 5594, 920, 10524, 5599, 2769, 9261, 2931, 2771, 7040, 4638, 6714, 816, 818, 91, 7465, 5058, 2870, 351, 2589, 1022, 2534, 613, 5770, 10645, 2185, 2869, 5294, 3932	153	672	4918	2.67865	1.88054e-09	9.89756e-11	1.65093e-09
	GOTERM_BP_ALL	GO:0043412~biopolymer modification	57	35.625	9.26665e-13	5781, 2051, 6464, 2335, 7297, 8841, 156, 6416, 1387, 5777, 5159, 4217, 5601, 6732, 2064, 580, 5792, 5791, 2321, 5170, 25, 3716, 3717, 2260, 6197, 5595, 5786, 7204, 5594, 920, 10524, 5599, 2769, 9261, 2931, 2771, 7040, 4638, 6714, 816, 818, 91, 7465, 5058, 2870, 351, 2589, 1022, 2534, 613, 5770, 10645, 2185, 2353, 2869, 5294, 3932	153	693	4918	2.64386	1.80985e-09	1.00547e-10	1.58887e-09
	GOTERM_BP_ALL	GO:0035023~regulation of Rho protein signal transduction	15	9.375	1.31991e-12	10160, 6453, 9459, 8874, 7409, 50618, 23268, 27237, 7410, 23263, 7984, 613, 2185, 7204, 6654	153	37	4918	13.0313	2.57785e-09	1.28893e-10	2.2631e-09
	GOTERM_MF_ALL	GO:0005088~Ras guanyl-nucleotide exchange factor activity	15	9.375	3.04857e-12	10160, 6453, 9459, 8874, 7409, 50618, 23268, 27237, 7410, 23263, 7984, 613, 7204, 6654, 2057	157	39	5058	12.391	1.21333e-09	1.73332e-10	4.24905e-09
	GOTERM_BP_ALL	GO:0046578~regulation of Ras protein signal transduction	20	12.5	3.12538e-12	10160, 3265, 2064, 6453, 9459, 8874, 7409, 3845, 9815, 50618, 23268, 1398, 27237, 7410, 23263, 7984, 613, 2185, 7204, 6654	153	83	4918	7.74549	6.10388e-09	2.90661e-10	5.35862e-09
	GOTERM_MF_ALL	GO:0005085~guanyl-nucleotide exchange factor activity	16	10	1.77943e-10	10160, 6453, 9459, 8874, 7409, 9732, 50618, 23268, 27237, 7410, 23263, 7984, 613, 7204, 6654, 2057	157	60	5058	8.59108	7.08212e-08	8.85265e-09	2.48015e-07
	GOTERM_BP_ALL	GO:0051056~regulation of small GTPase mediated signal transduction	20	12.5	1.4842e-10	10160, 3265, 2064, 6453, 9459, 8874, 7409, 3845, 9815, 50618, 23268, 1398, 27237, 7410, 23263, 7984, 613, 2185, 7204, 6654	153	102	4918	6.3027	2.89864e-07	1.31756e-08	2.54473e-07
	KEGG_PATHWAY	hsa04722:Neurotrophin signaling pathway	22	13.75	2.76634e-10	5601, 4217, 3265, 5599, 5781, 816, 6464, 818, 9261, 3845, 25, 8660, 1398, 6197, 1399, 5595, 3667, 4804, 57498, 5294, 6654, 5594	113	89	2335	5.10789	2.73868e-08	1.36934e-08	3.06465e-07
	GOTERM_BP_ALL	GO:0006917~induction of apoptosis	26	16.25	1.73527e-10	841, 5599, 864, 9459, 2068, 27237, 7040, 4804, 602, 5601, 4217, 6453, 1285, 91, 8874, 7409, 952, 25, 3717, 351, 7410, 23263, 7204, 3932, 6654, 5594	153	183	4918	4.56688	3.38899e-07	1.47347e-08	2.97521e-07
	GOTERM_BP_ALL	GO:0012502~induction of programmed cell death	26	16.25	1.73527e-10	841, 5599, 864, 9459, 2068, 27237, 7040, 4804, 602, 5601, 4217, 6453, 1285, 91, 8874, 7409, 952, 25, 3717, 351, 7410, 23263, 7204, 3932, 6654, 5594	153	183	4918	4.56688	3.38899e-07	1.47347e-08	2.97521e-07
	GOTERM_MF_ALL	GO:0004713~protein tyrosine kinase activity	18	11.25	3.72783e-10	6714, 2064, 2051, 2321, 7465, 25, 7297, 3716, 3717, 2260, 6416, 1399, 3667, 2534, 2185, 10645, 3932, 5159	157	84	5058	6.90355	1.48368e-07	1.64853e-08	5.19581e-07
	GOTERM_BP_ALL	GO:0000165~MAPKKK cascade	19	11.875	2.91069e-10	4217, 5601, 5599, 5781, 6464, 9459, 9261, 2321, 5058, 857, 2260, 3717, 2771, 6416, 1399, 5998, 2185, 10645, 5594	153	94	4918	6.49715	5.68458e-07	2.36858e-08	4.99052e-07
	GOTERM_BP_ALL	GO:0043068~positive regulation of programmed cell death	30	18.75	3.85138e-10	841, 5599, 864, 9459, 2068, 27237, 7040, 4804, 3559, 602, 5601, 4217, 6714, 580, 6453, 1285, 5792, 91, 8874, 7409, 25, 952, 3717, 351, 7410, 23263, 7204, 3932, 6654, 5594	153	253	4918	3.81152	7.52175e-07	3.0087e-08	6.60337e-07
	GOTERM_BP_ALL	GO:0043065~positive regulation of apoptosis	30	18.75	3.85138e-10	841, 5599, 864, 9459, 2068, 27237, 7040, 4804, 3559, 602, 5601, 4217, 6714, 580, 6453, 1285, 5792, 91, 8874, 7409, 25, 952, 3717, 351, 7410, 23263, 7204, 3932, 6654, 5594	153	253	4918	3.81152	7.52175e-07	3.0087e-08	6.60337e-07
	GOTERM_BP_ALL	GO:0010942~positive regulation of cell death	30	18.75	4.23805e-10	841, 5599, 864, 9459, 2068, 27237, 7040, 4804, 3559, 602, 5601, 4217, 6714, 580, 6453, 1285, 5792, 91, 8874, 7409, 25, 952, 3717, 351, 7410, 23263, 7204, 3932, 6654, 5594	153	254	4918	3.79651	8.27691e-07	3.18343e-08	7.26633e-07
	KEGG_PATHWAY	hsa04510:Focal adhesion	25	15.625	2.39731e-09	3265, 5599, 2002, 6464, 2316, 2335, 4638, 5159, 5601, 2064, 6714, 5881, 2321, 7409, 5170, 5058, 857, 1398, 7410, 1399, 5595, 2534, 5294, 6654, 5594	113	129	2335	4.0046	2.37333e-07	7.91112e-08	2.65582e-06
	GOTERM_BP_ALL	GO:0042981~regulation of apoptosis	40	25	1.11099e-09	841, 3265, 5599, 864, 9459, 3845, 8841, 2068, 27237, 7040, 4804, 624, 22809, 3559, 602, 4217, 5601, 2064, 6714, 580, 6453, 5792, 1285, 91, 8874, 7409, 25, 952, 8682, 351, 3717, 23263, 7410, 6777, 8539, 5294, 7204, 3932, 6654, 5594	153	450	4918	2.85723	2.16977e-06	8.03619e-08	1.90485e-06
	GOTERM_BP_ALL	GO:0043067~regulation of programmed cell death	40	25	1.18651e-09	841, 3265, 5599, 864, 9459, 3845, 8841, 2068, 27237, 7040, 4804, 624, 22809, 3559, 602, 4217, 5601, 2064, 6714, 580, 6453, 5792, 1285, 91, 8874, 7409, 25, 952, 8682, 351, 3717, 23263, 7410, 6777, 8539, 5294, 7204, 3932, 6654, 5594	153	451	4918	2.85089	2.31726e-06	8.27594e-08	2.03433e-06
	GOTERM_BP_ALL	GO:0010941~regulation of cell death	40	25	1.35244e-09	841, 3265, 5599, 864, 9459, 3845, 8841, 2068, 27237, 7040, 4804, 624, 22809, 3559, 602, 4217, 5601, 2064, 6714, 580, 6453, 5792, 1285, 91, 8874, 7409, 25, 952, 8682, 351, 3717, 23263, 7410, 6777, 8539, 5294, 7204, 3932, 6654, 5594	153	453	4918	2.8383	2.64131e-06	9.10797e-08	2.31882e-06
	KEGG_PATHWAY	hsa05220:Chronic myeloid leukemia	17	10.625	6.92035e-09	3265, 5781, 6464, 91, 9846, 868, 3845, 25, 1398, 7040, 1399, 6777, 5595, 613, 5294, 6654, 5594	113	60	2335	5.85472	6.85115e-07	1.71279e-07	7.6666e-06
	KEGG_PATHWAY	hsa04910:Insulin signaling pathway	20	12.5	1.33589e-08	5601, 3265, 5599, 2002, 6464, 5792, 868, 5170, 3845, 8660, 8651, 1398, 1399, 6720, 5595, 3667, 5770, 5294, 6654, 5594	113	89	2335	4.64353	1.32253e-06	2.64506e-07	1.47994e-05
	KEGG_PATHWAY	hsa04062:Chemokine signaling pathway	23	14.375	1.67246e-08	3265, 6774, 6464, 7409, 3845, 5058, 2931, 2773, 2870, 156, 3717, 1398, 2771, 1399, 7410, 6777, 5595, 3579, 2185, 2869, 5294, 6654, 5594	113	120	2335	3.96055	1.65573e-06	2.75956e-07	1.85281e-05
	GOTERM_MF_ALL	GO:0004674~protein serine/threonine kinase activity	27	16.875	6.95753e-09	5599, 9261, 2931, 156, 2068, 6416, 4638, 5601, 4217, 6732, 816, 91, 818, 5170, 5058, 7465, 2870, 6197, 1022, 5595, 613, 10645, 2869, 7204, 2968, 2967, 5594	157	234	5058	3.7173	2.76909e-06	2.7691e-07	9.69732e-06
	GOTERM_MF_ALL	GO:0016740~transferase activity	51	31.875	8.59642e-09	2051, 7297, 156, 6416, 1387, 2673, 8527, 5159, 5601, 4217, 2064, 6732, 2321, 5170, 25, 3716, 9815, 3717, 2260, 6197, 5595, 7204, 5594, 10524, 5599, 9261, 6342, 2931, 2068, 4638, 5422, 6714, 816, 91, 818, 5058, 7465, 2870, 2589, 1399, 1022, 3667, 2534, 613, 2185, 10645, 2869, 5294, 3932, 2968, 2967	157	725	5058	2.26627	3.42137e-06	3.11034e-07	1.19816e-05
	GOTERM_BP_ALL	GO:0008624~induction of apoptosis by extracellular signals	15	9.375	5.03304e-09	4217, 5601, 841, 5599, 6453, 9459, 8874, 7409, 952, 27237, 7410, 23263, 4804, 7204, 6654	153	64	4918	7.5337	9.82947e-06	3.27651e-07	8.62937e-06
	GOTERM_CC_ALL	GO:0045121~membrane raft	17	10.625	1.29275e-09	920, 6714, 2064, 841, 682, 3845, 962, 857, 2773, 156, 3717, 2697, 2771, 3667, 2185, 7851, 3932	150	83	5077	6.93245	3.36116e-07	3.36116e-07	1.68977e-06
	GOTERM_BP_ALL	GO:0042325~regulation of phosphorylation	27	16.875	7.01117e-09	920, 5781, 6464, 3845, 8651, 2771, 7040, 8440, 8527, 624, 5159, 4217, 2064, 580, 4035, 2321, 5170, 5058, 857, 3717, 351, 1022, 7410, 5998, 3667, 2185, 10645	153	234	4918	3.7089	1.36927e-05	4.41703e-07	1.2021e-05
	KEGG_PATHWAY	hsa04630:Jak-STAT signaling pathway	18	11.25	5.00496e-08	3597, 3563, 5781, 6774, 868, 7297, 8651, 3716, 1439, 3717, 1387, 6777, 3566, 3559, 5294, 5777, 6654, 2057	113	77	2335	4.83048	4.9549e-06	7.07844e-07	5.54466e-05
	GOTERM_BP_ALL	GO:0051338~regulation of transferase activity	24	15	1.24377e-08	4217, 920, 2064, 5781, 6464, 4035, 2321, 3845, 5170, 5058, 857, 2931, 3717, 351, 2771, 7040, 1022, 5998, 7410, 8440, 3667, 10645, 2185, 8527	153	191	4918	4.03901	2.42905e-05	7.59089e-07	2.1325e-05
	GOTERM_MF_ALL	GO:0030695~GTPase regulator activity	21	13.125	2.37009e-08	10160, 6453, 9459, 8874, 7409, 9732, 3843, 9815, 50618, 23268, 27237, 5998, 7410, 23263, 115703, 7984, 613, 6002, 7204, 6654, 2057	157	151	5058	4.48045	9.4329e-06	7.86079e-07	3.3034e-05
	GOTERM_BP_ALL	GO:0019220~regulation of phosphate metabolic process	27	16.875	1.4344e-08	920, 5781, 6464, 3845, 8651, 2771, 7040, 8440, 8527, 624, 5159, 4217, 2064, 580, 4035, 2321, 5170, 5058, 857, 3717, 351, 1022, 7410, 5998, 3667, 2185, 10645	153	242	4918	3.58629	2.80134e-05	8.48902e-07	2.45934e-05
	GOTERM_BP_ALL	GO:0051174~regulation of phosphorus metabolic process	27	16.875	1.4344e-08	920, 5781, 6464, 3845, 8651, 2771, 7040, 8440, 8527, 624, 5159, 4217, 2064, 580, 4035, 2321, 5170, 5058, 857, 3717, 351, 1022, 7410, 5998, 3667, 2185, 10645	153	242	4918	3.58629	2.80134e-05	8.48902e-07	2.45934e-05
	GOTERM_MF_ALL	GO:0005083~small GTPase regulator activity	18	11.25	3.24417e-08	10160, 6453, 9459, 8874, 7409, 9732, 9815, 50618, 23268, 27237, 7410, 23263, 115703, 7984, 613, 7204, 6654, 2057	157	111	5058	5.22431	1.29117e-05	9.93214e-07	4.52168e-05
	GOTERM_MF_ALL	GO:0060589~nucleoside-triphosphatase regulator activity	21	13.125	3.72667e-08	10160, 6453, 9459, 8874, 7409, 9732, 3843, 9815, 50618, 23268, 27237, 5998, 7410, 23263, 115703, 7984, 613, 6002, 7204, 6654, 2057	157	155	5058	4.36482	1.4832e-05	1.05944e-06	5.19418e-05
	KEGG_PATHWAY	hsa04912:GnRH signaling pathway	15	9.375	1.26459e-07	5601, 3265, 6714, 5599, 816, 2002, 818, 3845, 6416, 5337, 5338, 5595, 2185, 6654, 5594	113	55	2335	5.63556	1.25193e-05	1.56492e-06	0.000140095
	KEGG_PATHWAY	hsa04660:T cell receptor signaling pathway	18	11.25	1.6341e-07	5601, 920, 3265, 7409, 868, 3845, 5058, 7410, 5595, 8440, 2534, 2353, 5294, 5777, 3932, 6654, 5594, 4690	113	83	2335	4.48129	1.61774e-05	1.79751e-06	0.000181031
	GOTERM_MF_ALL	GO:0005515~protein binding	138	86.25	7.13549e-08	8880, 6774, 682, 2002, 9242, 2335, 7299, 7297, 156, 6416, 1389, 1387, 8527, 2959, 25822, 2958, 5159, 602, 4217, 2017, 10160, 1285, 8874, 4035, 7409, 2321, 5170, 25, 3716, 50618, 3717, 8682, 23268, 7410, 4591, 6777, 8539, 4690, 3597, 10524, 920, 7514, 2316, 928, 3845, 8651, 3843, 1439, 12, 2068, 2771, 7040, 4638, 7181, 4090, 5422, 8440, 4783, 4804, 624, 6002, 816, 818, 91, 5058, 8660, 2773, 1398, …	157	3534	5058	1.25803	2.83989e-05	1.89328e-06	9.94536e-05
	GOTERM_BP_ALL	GO:0043549~regulation of kinase activity	23	14.375	3.72891e-08	4217, 920, 2064, 5781, 6464, 4035, 2321, 3845, 5170, 5058, 857, 3717, 351, 2771, 7040, 1022, 5998, 7410, 8440, 3667, 10645, 2185, 8527	153	186	4918	3.97477	7.28231e-05	2.14193e-06	6.3934e-05
	REACTOME_PATHWAY	REACT_16888:Signaling by PDGF	15	9.375	6.79467e-08	3265, 6714, 5781, 6774, 1285, 3845, 1398, 1399, 6777, 5595, 8440, 6654, 5159, 4690, 5594	83	52	1656	5.75533	2.31018e-06	2.31018e-06	5.97528e-05
	GOTERM_BP_ALL	GO:0044267~cellular protein metabolic process	62	38.75	5.41008e-08	841, 5781, 2051, 6464, 2335, 7297, 8841, 156, 6416, 1387, 2959, 25822, 5777, 5159, 4217, 5601, 6732, 2064, 580, 5792, 5791, 2321, 5170, 25, 3716, 3717, 2260, 6197, 5595, 5786, 7204, 5594, 10524, 920, 5599, 2769, 9261, 868, 8651, 2931, 2771, 7040, 4638, 4804, 6714, 816, 818, 91, 7465, 5058, 2870, 351, 2589, 1022, 2534, 613, 5770, 10645, 2185, 2869, 5294, 3932	153	1041	4918	1.91442	0.000105653	3.01882e-06	9.27583e-05
	GOTERM_MF_ALL	GO:0019899~enzyme binding	28	17.5	1.32856e-07	920, 5781, 6774, 2316, 3843, 8651, 2931, 8841, 8204, 7181, 624, 958, 2064, 580, 4035, 91, 5170, 9732, 5058, 857, 8660, 3717, 3667, 2185, 2869, 3932, 5594, 2057	157	288	5058	3.13217	5.28753e-05	3.30479e-06	0.000185173
	GOTERM_BP_ALL	GO:0018193~peptidyl-amino acid modification	16	10	6.97878e-08	6714, 2064, 5599, 91, 2321, 5170, 25, 7297, 3716, 156, 3717, 2589, 1387, 2534, 2185, 5159	153	90	4918	5.71445	0.000136286	3.78598e-06	0.000119654
	KEGG_PATHWAY	hsa05200:Pathways in cancer	28	17.5	3.89562e-07	841, 3265, 5599, 6774, 868, 2335, 3845, 7040, 1387, 5159, 5601, 2064, 5881, 91, 25, 3716, 2260, 1398, 1399, 354, 5337, 6777, 5595, 613, 2353, 5294, 6654, 5594	113	203	2335	2.85017	3.85659e-05	3.85665e-06	0.000431569
	GOTERM_MF_ALL	GO:0004715~non-membrane spanning protein tyrosine kinase activity	10	6.25	1.64796e-07	2064, 6714, 2534, 2185, 7465, 25, 7297, 3716, 3932, 3717	157	30	5058	10.7389	6.55867e-05	3.85816e-06	0.000229691
	KEGG_PATHWAY	hsa04664:Fc epsilon RI signaling pathway	14	8.75	5.93063e-07	5601, 3265, 5599, 5881, 7409, 9846, 3845, 6416, 7410, 5595, 2534, 5294, 6654, 5594	113	53	2335	5.45834	5.87115e-05	4.89276e-06	0.000657013
	KEGG_PATHWAY	hsa04650:Natural killer cell mediated cytotoxicity	17	10.625	5.57198e-07	3265, 5781, 5881, 6464, 7409, 3845, 962, 5058, 7410, 5595, 2534, 2185, 5294, 5777, 3932, 6654, 5594	113	80	2335	4.39104	5.51611e-05	5.01477e-06	0.000617281
	GOTERM_BP_ALL	GO:0018108~peptidyl-tyrosine phosphorylation	10	6.25	1.19936e-07	2064, 6714, 2321, 2534, 2185, 25, 7297, 3716, 5159, 3717	153	29	4918	11.0841	0.000234208	6.33066e-06	0.000205636
	GOTERM_BP_ALL	GO:0050896~response to stimulus	75	46.875	1.29009e-07	841, 6774, 5781, 682, 6464, 9459, 2335, 196, 8841, 156, 6416, 1387, 8527, 3579, 25822, 5777, 5159, 602, 4217, 5601, 2064, 580, 1285, 2321, 7409, 5170, 25, 3716, 3717, 6777, 5786, 5594, 10524, 920, 3265, 5599, 7514, 3845, 928, 868, 962, 8651, 2931, 12, 2068, 2697, 2771, 7040, 5422, 4783, 4804, 624, 3559, 1268, 958, 6714, 952, 8660, 857, 351, 1399, 1022, 5337, 9173, 3667, 6720, 5770, 2534, 3566, 21…	153	1420	4918	1.69774	0.000251922	6.63035e-06	0.000221191
	GOTERM_BP_ALL	GO:0010648~negative regulation of cell communication	18	11.25	1.38212e-07	5792, 4035, 868, 857, 952, 8651, 2931, 8841, 2773, 156, 2771, 5998, 9173, 5338, 3667, 5770, 4804, 6002	153	122	4918	4.74253	0.000269893	6.92123e-06	0.000236971
	REACTOME_PATHWAY	REACT_11061:Signalling by NGF	22	13.75	4.609e-07	3265, 6714, 5599, 6774, 2002, 6464, 9261, 5170, 3845, 2931, 8660, 8841, 156, 1759, 1398, 6197, 5595, 3667, 4804, 57498, 6654, 5594	83	131	1656	3.35069	1.56705e-05	7.83527e-06	0.000405318
	GOTERM_BP_ALL	GO:0018212~peptidyl-tyrosine modification	10	6.25	1.66854e-07	2064, 6714, 2321, 2534, 2185, 25, 7297, 3716, 5159, 3717	153	30	4918	10.7146	0.000325813	8.14663e-06	0.000286079
	GOTERM_BP_ALL	GO:0033674~positive regulation of kinase activity	17	10.625	1.80115e-07	4217, 920, 2064, 5781, 6464, 4035, 2321, 5170, 3845, 5058, 3717, 2771, 7040, 7410, 3667, 2185, 8527	153	110	4918	4.96768	0.000351702	8.57957e-06	0.000308815
	GOTERM_BP_ALL	GO:0009725~response to hormone stimulus	23	14.375	1.99376e-07	6714, 2064, 5781, 6774, 682, 6464, 3845, 5170, 857, 952, 2931, 8660, 8651, 3717, 7040, 5337, 3667, 6777, 5770, 2185, 2353, 5786, 5594	153	204	4918	3.62405	0.000389305	9.27093e-06	0.000341838
	GOTERM_BP_ALL	GO:0051347~positive regulation of transferase activity	17	10.625	2.64028e-07	4217, 920, 2064, 5781, 6464, 4035, 2321, 5170, 3845, 5058, 3717, 2771, 7040, 7410, 3667, 2185, 8527	153	113	4918	4.83579	0.000515515	1.19917e-05	0.000452688
	GOTERM_BP_ALL	GO:0045859~regulation of protein kinase activity	21	13.125	3.53631e-07	4217, 920, 2064, 5781, 6464, 4035, 2321, 5170, 3845, 5058, 857, 3717, 351, 2771, 7040, 1022, 5998, 8440, 10645, 2185, 8527	153	177	4918	3.81367	0.000690403	1.53475e-05	0.000606315
	GOTERM_BP_ALL	GO:0019222~regulation of metabolic process	74	46.25	3.63949e-07	8880, 6774, 5781, 9242, 2002, 6464, 196, 8841, 1389, 1387, 8527, 2959, 2958, 602, 5159, 4217, 5601, 6732, 2064, 580, 4035, 2321, 5170, 25, 3717, 7410, 6777, 5594, 4690, 10524, 920, 3265, 11278, 864, 7514, 9261, 2316, 3845, 868, 8651, 2931, 8204, 12, 2068, 2697, 10943, 2771, 7040, 7181, 8440, 4090, 4783, 4804, 22809, 624, 4863, 958, 91, 5058, 857, 8660, 2773, 351, 1398, 5998, 1022, 11168, 3667, 67…	153	1425	4918	1.66922	0.000710541	1.54519e-05	0.000624006
	GOTERM_BP_ALL	GO:0048519~negative regulation of biological process	56	35	3.51494e-07	5781, 6774, 8841, 156, 1387, 5777, 602, 2064, 580, 6453, 5792, 1285, 4035, 3717, 8682, 6777, 8539, 5594, 10524, 3265, 11278, 5599, 864, 2316, 928, 868, 3845, 2931, 8651, 8204, 2697, 2068, 2771, 7040, 8440, 7181, 4804, 22809, 624, 3559, 6002, 91, 857, 8660, 952, 2773, 5998, 354, 9173, 5338, 3667, 5770, 2185, 3566, 5294, 3932	153	937	4918	1.92108	0.000686233	1.56014e-05	0.000602652
	KEGG_PATHWAY	hsa05212:Pancreatic cancer	14	8.75	2.7394e-06	5601, 2064, 5599, 6774, 5881, 9459, 91, 3845, 3716, 7040, 5337, 5595, 5294, 5594	113	60	2335	4.82153	0.000271164	2.08614e-05	0.00303476
	GOTERM_MF_ALL	GO:0030234~enzyme regulator activity	29	18.125	9.45309e-07	9459, 2335, 3843, 8651, 12, 27237, 6002, 4217, 10160, 6453, 1285, 8874, 7409, 9732, 857, 9815, 50618, 351, 23268, 5998, 7410, 23263, 115703, 5271, 7984, 613, 7204, 6654, 2057	157	337	5058	2.77234	0.000376162	2.09016e-05	0.00131755
	GOTERM_CC_ALL	GO:0005886~plasma membrane	67	41.875	1.68495e-07	841, 6774, 682, 2051, 6464, 2335, 156, 8527, 3579, 7851, 5159, 2064, 6453, 2060, 5792, 8874, 4035, 5791, 2321, 7409, 5170, 3717, 23268, 2260, 23263, 7410, 115703, 5786, 6654, 2057, 920, 3597, 3265, 2769, 2316, 3845, 928, 962, 1439, 9123, 2697, 2771, 4804, 624, 3559, 1268, 958, 6714, 91, 5058, 857, 8660, 952, 2773, 351, 1398, 5998, 5337, 9173, 5338, 3667, 2534, 5770, 3566, 2185, 2869, 3932	150	1273	5077	1.7814	4.38078e-05	2.19041e-05	0.000220241
	GOTERM_BP_ALL	GO:0042221~response to chemical stimulus	45	28.125	5.64259e-07	920, 3265, 841, 5599, 6774, 5781, 682, 6464, 3845, 962, 2931, 8651, 196, 8841, 156, 2068, 2771, 7040, 1387, 8527, 3579, 25822, 5159, 5601, 2064, 6714, 1285, 2321, 5170, 8660, 952, 857, 3716, 3717, 5337, 6777, 3667, 2534, 5770, 2185, 2869, 2353, 5786, 3932, 5594	153	678	4918	2.13344	0.00110139	2.34465e-05	0.000967443
	GOTERM_BP_ALL	GO:0065009~regulation of molecular function	36	22.5	6.06591e-07	920, 5781, 6464, 2769, 2316, 3845, 2931, 2068, 2771, 7040, 8440, 3579, 8527, 2958, 602, 4217, 2064, 1285, 4035, 7409, 2321, 5170, 5058, 25, 857, 9815, 2773, 3717, 351, 1022, 5998, 7410, 3667, 10645, 2185, 3932	153	475	4918	2.43616	0.00118397	2.36932e-05	0.00104002
	GOTERM_BP_ALL	GO:0008284~positive regulation of cell proliferation	23	14.375	5.92343e-07	3597, 958, 3265, 2064, 6464, 2321, 3845, 952, 8660, 3717, 2260, 2771, 7040, 8440, 3667, 6777, 3579, 2185, 4804, 3559, 5594, 4690, 5159	153	217	4918	3.40695	0.00115618	2.41007e-05	0.0010156
	GOTERM_BP_ALL	GO:0050790~regulation of catalytic activity	33	20.625	6.05112e-07	920, 5781, 6464, 2769, 2316, 3845, 2931, 2771, 7040, 8440, 3579, 8527, 4217, 2064, 1285, 4035, 7409, 2321, 5170, 5058, 25, 857, 9815, 2773, 3717, 351, 1022, 5998, 7410, 3667, 10645, 2185, 3932	153	411	4918	2.58089	0.00118109	2.41178e-05	0.00103749
	GOTERM_BP_ALL	GO:0006915~apoptosis	28	17.5	7.33248e-07	841, 3265, 5599, 9459, 3845, 196, 2068, 2697, 27237, 3579, 4804, 5777, 3559, 4217, 6453, 1285, 7409, 5058, 3717, 351, 8682, 7410, 23263, 8539, 2185, 3932, 7204, 6654	153	313	4918	2.87548	0.00143101	2.80787e-05	0.00125718
	GOTERM_MF_ALL	GO:0004872~receptor activity	35	21.875	1.62407e-06	920, 3597, 3563, 2051, 196, 156, 1439, 7181, 4804, 3579, 624, 3559, 5777, 1268, 5159, 958, 2064, 5792, 2060, 5791, 4035, 91, 2321, 25, 8660, 952, 9815, 2870, 2260, 9173, 3667, 5770, 3566, 5786, 2057	157	473	5058	2.38389	0.00064617	3.40194e-05	0.00226358
	GOTERM_MF_ALL	GO:0005158~insulin receptor binding	7	4.375	1.91432e-06	5781, 5792, 6464, 3667, 5170, 5770, 8660	157	14	5058	16.1083	0.000761609	3.80942e-05	0.00266812
	GOTERM_BP_ALL	GO:0009719~response to endogenous stimulus	23	14.375	1.1073e-06	6714, 2064, 5781, 6774, 682, 6464, 3845, 5170, 857, 952, 2931, 8660, 8651, 3717, 7040, 5337, 3667, 6777, 5770, 2185, 2353, 5786, 5594	153	225	4918	3.28581	0.00216023	4.15869e-05	0.00189851
	GOTERM_BP_ALL	GO:0012501~programmed cell death	28	17.5	1.13895e-06	841, 3265, 5599, 9459, 3845, 196, 2068, 2697, 27237, 3579, 4804, 5777, 3559, 4217, 6453, 1285, 7409, 5058, 3717, 351, 8682, 7410, 23263, 8539, 2185, 3932, 7204, 6654	153	320	4918	2.81258	0.00222191	4.19685e-05	0.00195277
	GOTERM_BP_ALL	GO:0009967~positive regulation of signal transduction	19	11.875	1.52979e-06	920, 958, 3265, 6714, 2064, 841, 6453, 5781, 91, 2316, 2321, 3845, 857, 3717, 2697, 7040, 3667, 3932, 6654	153	160	4918	3.81708	0.00298322	5.53259e-05	0.00262286
	KEGG_PATHWAY	hsa04360:Axon guidance	14	8.75	1.01158e-05	3265, 5881, 2051, 3845, 5058, 25, 2773, 2771, 5998, 5595, 8440, 2534, 4690, 5594	113	67	2335	4.31779	0.00100096	6.67621e-05	0.011206
	KEGG_PATHWAY	hsa04810:Regulation of actin cytoskeleton	19	11.875	1.08977e-05	3265, 5881, 9459, 8874, 7409, 2335, 3845, 5058, 2260, 1398, 1399, 7410, 4638, 5595, 624, 5294, 6654, 5594, 5159	113	122	2335	3.21812	0.00107829	6.74274e-05	0.0120721
	KEGG_PATHWAY	hsa04520:Adherens junction	12	7.5	9.55009e-06	2064, 6714, 5881, 5792, 1387, 91, 5595, 5770, 2534, 5777, 2260, 5594	113	48	2335	5.16593	0.000945017	6.75308e-05	0.0105794
	GOTERM_MF_ALL	GO:0019900~kinase binding	15	9.375	3.9986e-06	920, 6774, 580, 2316, 5170, 857, 8660, 8651, 2931, 3717, 3667, 2185, 2869, 3932, 5594	157	107	5058	4.51634	0.00159018	7.57802e-05	0.00557305
	GOTERM_MF_ALL	GO:0032553~ribonucleotide binding	49	30.625	4.19104e-06	2051, 7297, 156, 6416, 8527, 5159, 5601, 4217, 2064, 6732, 5881, 2321, 5170, 25, 3716, 1759, 2260, 3717, 6197, 7984, 5595, 7204, 5594, 3265, 5599, 864, 2769, 9261, 3845, 2931, 2068, 2771, 4638, 6714, 816, 91, 818, 5058, 7465, 2870, 2773, 1022, 613, 2534, 2185, 10645, 2869, 5294, 3932	157	828	5058	1.90654	0.00166665	7.5817e-05	0.00584127
	GOTERM_MF_ALL	GO:0032555~purine ribonucleotide binding	49	30.625	4.19104e-06	2051, 7297, 156, 6416, 8527, 5159, 5601, 4217, 2064, 6732, 5881, 2321, 5170, 25, 3716, 1759, 2260, 3717, 6197, 7984, 5595, 7204, 5594, 3265, 5599, 864, 2769, 9261, 3845, 2931, 2068, 2771, 4638, 6714, 816, 91, 818, 5058, 7465, 2870, 2773, 1022, 613, 2534, 2185, 10645, 2869, 5294, 3932	157	828	5058	1.90654	0.00166665	7.5817e-05	0.00584127
	KEGG_PATHWAY	hsa04010:MAPK signaling pathway	22	13.75	1.49923e-05	5601, 4217, 3265, 5599, 5881, 2002, 91, 9261, 2316, 3845, 5058, 2260, 1398, 6197, 6416, 7040, 1399, 5595, 2353, 6654, 5594, 5159	113	162	2335	2.80618	0.00148315	8.73048e-05	0.0166077
	GOTERM_BP_ALL	GO:0048523~negative regulation of cellular process	51	31.875	2.75112e-06	5781, 6774, 8841, 156, 1387, 5777, 602, 2064, 580, 6453, 5792, 1285, 4035, 3717, 8682, 6777, 8539, 5594, 10524, 3265, 11278, 5599, 864, 928, 868, 3845, 2931, 8651, 8204, 2697, 2068, 2771, 7040, 8440, 7181, 4804, 22809, 624, 6002, 3559, 91, 857, 952, 2773, 5998, 9173, 5338, 3667, 5770, 3566, 5294	153	867	4918	1.89081	0.00535854	9.76851e-05	0.00471682
	KEGG_PATHWAY	hsa05211:Renal cell carcinoma	12	7.5	1.78128e-05	1398, 3265, 7040, 1399, 5781, 1387, 5595, 3845, 5058, 5294, 6654, 5594	113	51	2335	4.86205	0.00176193	9.79667e-05	0.0197319
	GOTERM_BP_ALL	GO:0042127~regulation of cell proliferation	32	20	2.84505e-06	3597, 3265, 864, 6464, 3845, 868, 928, 2697, 2771, 7040, 8440, 3579, 4804, 624, 3559, 5777, 5159, 958, 2064, 1285, 5792, 2321, 8660, 952, 857, 2260, 3717, 3667, 6777, 2185, 5594, 4690	153	419	4918	2.4549	0.00554099	9.92165e-05	0.00487787
	GOTERM_MF_ALL	GO:0005102~receptor binding	29	18.125	6.38728e-06	920, 10524, 5781, 6464, 2316, 7297, 8651, 8204, 7040, 1387, 624, 5159, 2064, 1285, 5792, 4035, 5170, 8660, 3716, 2773, 351, 3717, 1022, 7410, 3667, 6777, 5770, 3932, 4690	157	371	5058	2.51828	0.00253892	0.000110522	0.00890214
	GOTERM_BP_ALL	GO:0045860~positive regulation of protein kinase activity	15	9.375	3.22682e-06	4217, 920, 2064, 5781, 6464, 4035, 2321, 5170, 3845, 5058, 3717, 2771, 7040, 2185, 8527	153	105	4918	4.59197	0.00628218	0.000110555	0.00553239
	GOTERM_BP_ALL	GO:0010647~positive regulation of cell communication	19	11.875	3.40491e-06	920, 958, 3265, 6714, 2064, 841, 6453, 5781, 91, 2316, 2321, 3845, 857, 3717, 2697, 7040, 3667, 3932, 6654	153	169	4918	3.6138	0.00662774	0.000114645	0.00583771
	GOTERM_MF_ALL	GO:0019838~growth factor binding	11	6.875	7.2381e-06	2064, 3563, 9173, 91, 2321, 8539, 4804, 3566, 3559, 1439, 5159	157	57	5058	6.21723	0.00287663	0.000120025	0.0100879
	GOTERM_BP_ALL	GO:0019538~protein metabolic process	63	39.375	3.65579e-06	841, 5781, 2051, 6464, 2335, 7297, 8841, 156, 6416, 1387, 2959, 25822, 5777, 5159, 4217, 5601, 6732, 2064, 580, 5792, 5791, 2321, 5170, 25, 3716, 3717, 2260, 6197, 5595, 5786, 7204, 5594, 10524, 920, 5599, 2769, 9261, 868, 8651, 2931, 2771, 7040, 4638, 4804, 6714, 816, 818, 91, 7465, 5058, 2870, 351, 2589, 354, 1022, 2534, 613, 5770, 10645, 2185, 2869, 5294, 3932	153	1194	4918	1.69603	0.00711435	0.000121006	0.00626784
	GOTERM_BP_ALL	GO:0051704~multi-organism process	29	18.125	3.99874e-06	920, 10524, 6774, 682, 7514, 3843, 8651, 2068, 7040, 1387, 5422, 2959, 2958, 602, 4217, 6714, 2321, 952, 857, 351, 11168, 5337, 6777, 5595, 2534, 2353, 3932, 5594, 2057	153	362	4918	2.57506	0.00777914	0.000130151	0.0068558
	GOTERM_BP_ALL	GO:0043434~response to peptide hormone stimulus	13	8.125	4.21932e-06	6774, 682, 6464, 5170, 8660, 8651, 2931, 3717, 5337, 6777, 3667, 5770, 5786	153	79	4918	5.28948	0.00820648	0.0001329	0.00723397
	GOTERM_BP_ALL	GO:0010033~response to organic substance	31	19.375	4.15591e-06	920, 841, 5781, 6774, 682, 6464, 3845, 962, 2931, 8651, 156, 7040, 8527, 25822, 2064, 6714, 1285, 5170, 952, 8660, 857, 3717, 5337, 3667, 6777, 2534, 5770, 2185, 2353, 5786, 5594	153	405	4918	2.46039	0.00808366	0.000133049	0.00712526
	GOTERM_MF_ALL	GO:0017076~purine nucleotide binding	49	30.625	9.77468e-06	2051, 7297, 156, 6416, 8527, 5159, 5601, 4217, 2064, 6732, 5881, 2321, 5170, 25, 3716, 1759, 2260, 3717, 6197, 7984, 5595, 7204, 5594, 3265, 5599, 864, 2769, 9261, 3845, 2931, 2068, 2771, 4638, 6714, 816, 91, 818, 5058, 7465, 2870, 2773, 1022, 613, 2534, 2185, 10645, 2869, 5294, 3932	157	853	5058	1.85066	0.00388278	0.000155602	0.013623
	GOTERM_BP_ALL	GO:0031323~regulation of cellular metabolic process	68	42.5	5.82702e-06	8880, 6774, 5781, 6464, 9242, 2002, 196, 8841, 1389, 1387, 8527, 2959, 2958, 602, 5159, 4217, 6732, 2064, 580, 4035, 2321, 5170, 25, 3717, 7410, 6777, 5594, 4690, 10524, 920, 3265, 11278, 864, 9261, 2316, 3845, 8651, 2931, 8204, 2068, 2771, 10943, 7040, 8440, 4090, 7181, 4783, 22809, 624, 4863, 958, 91, 5058, 857, 8660, 2773, 351, 1398, 5998, 1022, 11168, 3667, 6720, 10645, 2185, 2353, 2968, 2967	153	1350	4918	1.61909	0.0113157	0.000180622	0.00999023
	GOTERM_BP_ALL	GO:0009968~negative regulation of signal transduction	15	9.375	6.29793e-06	5792, 4035, 868, 857, 8651, 2931, 8841, 156, 5998, 9173, 5338, 3667, 5770, 4804, 6002	153	111	4918	4.34376	0.0122246	0.000192167	0.0107975
	GOTERM_BP_ALL	GO:0008219~cell death	29	18.125	6.45494e-06	841, 3265, 5599, 9459, 3845, 196, 2068, 2697, 27237, 7040, 3579, 4804, 3559, 5777, 4217, 6453, 1285, 7409, 5058, 3717, 351, 8682, 7410, 23263, 8539, 2185, 3932, 7204, 6654	153	371	4918	2.51259	0.0125274	0.000193928	0.0110667
	GOTERM_BP_ALL	GO:0051716~cellular response to stimulus	32	20	7.22606e-06	10524, 5599, 5781, 6774, 6464, 9459, 2931, 2068, 6416, 5422, 3579, 5159, 602, 5601, 4217, 580, 5170, 25, 857, 8660, 3717, 1399, 1022, 6720, 3667, 6777, 5770, 2353, 5786, 2968, 5594, 2967	153	438	4918	2.3484	0.0140134	0.000210613	0.0123887
	GOTERM_BP_ALL	GO:0007173~epidermal growth factor receptor signaling pathway	7	4.375	7.37564e-06	6714, 7040, 2060, 6464, 8440, 2185, 8527	153	17	4918	13.2357	0.0143014	0.000211811	0.0126451
	GOTERM_BP_ALL	GO:0016265~death	29	18.125	7.1619e-06	841, 3265, 5599, 9459, 3845, 196, 2068, 2697, 27237, 7040, 3579, 4804, 3559, 5777, 4217, 6453, 1285, 7409, 5058, 3717, 351, 8682, 7410, 23263, 8539, 2185, 3932, 7204, 6654	153	373	4918	2.49912	0.0138899	0.000211905	0.0122787
	GOTERM_BP_ALL	GO:0080090~regulation of primary metabolic process	65	40.625	7.60969e-06	8880, 6774, 6464, 9242, 2002, 196, 8841, 1389, 1387, 2959, 2958, 602, 5159, 4217, 6732, 580, 25, 3717, 7410, 6777, 5594, 4690, 10524, 920, 3265, 11278, 864, 7514, 9261, 2316, 3845, 868, 8651, 2931, 8204, 12, 2697, 2068, 2771, 10943, 7040, 8440, 4090, 7181, 4783, 22809, 624, 4863, 958, 91, 5058, 857, 8660, 2773, 351, 1398, 1022, 11168, 3667, 6720, 10645, 2185, 2353, 2968, 2967	153	1275	4918	1.6387	0.0147519	0.000215365	0.0130464
	REACTOME_PATHWAY	REACT_508:Signal attenuation	6	3.75	2.84452e-05	1398, 6464, 5595, 3667, 8660, 6654	83	9	1656	13.3012	0.000966684	0.000241759	0.0250122
	REACTOME_PATHWAY	REACT_498:Signaling by Insulin receptor	9	5.625	4.71583e-05	3265, 6464, 5595, 3667, 5170, 3845, 8660, 6654, 5594	83	29	1656	6.19194	0.00160214	0.000267201	0.0414637
	GOTERM_BP_ALL	GO:0044093~positive regulation of molecular function	25	15.625	1.03616e-05	920, 5781, 6464, 2769, 3845, 2068, 2771, 7040, 3579, 8527, 2958, 4217, 2064, 1285, 4035, 2321, 5170, 5058, 857, 25, 3717, 7410, 3667, 2185, 3932	153	297	4918	2.70571	0.020033	0.00028905	0.017764
	GOTERM_MF_ALL	GO:0004896~cytokine receptor activity	8	5	2.04508e-05	3597, 3563, 9173, 3579, 3566, 3559, 1439, 2057	157	29	5058	8.88733	0.00810647	0.000313009	0.0285003
	REACTOME_PATHWAY	REACT_18266:Axon guidance	10	6.25	4.61056e-05	3265, 6714, 1285, 5595, 3845, 2534, 5786, 6654, 2260, 5594	83	37	1656	5.39238	0.0015664	0.000313476	0.0405383
	GOTERM_BP_ALL	GO:0032870~cellular response to hormone stimulus	12	7.5	1.16818e-05	6774, 5781, 6464, 6777, 3667, 5170, 5770, 8660, 2353, 2931, 5786, 3717	153	73	4918	5.28391	0.0225564	0.000321283	0.0200271
	REACTOME_PATHWAY	REACT_9417:Signaling by EGFR	10	6.25	2.8393e-05	3265, 6714, 5781, 2060, 6464, 8874, 5595, 3845, 6654, 5594	83	35	1656	5.70052	0.000964909	0.00032174	0.0249662
	GOTERM_BP_ALL	GO:0043085~positive regulation of catalytic activity	23	14.375	1.2216e-05	4217, 920, 2064, 5781, 6464, 1285, 2769, 4035, 2321, 3845, 5170, 5058, 857, 25, 3717, 2771, 7040, 7410, 3667, 8527, 3579, 2185, 3932	153	260	4918	2.84349	0.0235756	0.000331306	0.0209428
	GOTERM_BP_ALL	GO:0010604~positive regulation of macromolecule metabolic process	32	20	1.31731e-05	920, 10524, 11278, 3265, 6774, 2002, 6464, 868, 196, 8204, 2068, 2697, 7040, 1387, 4090, 2958, 602, 5601, 958, 580, 8660, 857, 351, 3717, 1022, 6720, 3667, 6777, 10645, 2185, 2353, 5594	153	451	4918	2.28071	0.0253991	0.000347605	0.0225835
	GOTERM_BP_ALL	GO:0009893~positive regulation of metabolic process	33	20.625	1.3471e-05	920, 10524, 11278, 3265, 6774, 2002, 6464, 868, 196, 8204, 2068, 2697, 7040, 1387, 4090, 2958, 602, 5601, 958, 580, 8660, 857, 351, 3717, 1022, 7410, 6720, 3667, 6777, 10645, 2185, 2353, 5594	153	474	4918	2.23786	0.025966	0.000350726	0.0230942
	GOTERM_BP_ALL	GO:0032879~regulation of localization	24	15	1.31415e-05	958, 580, 5781, 2316, 2321, 5170, 857, 952, 2931, 8660, 156, 3717, 8682, 2697, 2771, 7040, 5337, 3667, 6777, 2185, 3932, 5594, 602, 5159	153	281	4918	2.74538	0.025339	0.000351521	0.0225294
	KEGG_PATHWAY	hsa04144:Endocytosis	15	9.375	7.18063e-05	3265, 6714, 2060, 91, 2321, 868, 9815, 2870, 156, 1759, 5337, 5338, 3579, 2869, 3559	113	91	2335	3.40611	0.00708387	0.000374092	0.0795206
	REACTOME_PATHWAY	REACT_604:Hemostasis	20	12.5	7.97667e-05	3265, 6714, 5781, 682, 6464, 2316, 928, 2335, 3845, 962, 857, 351, 1398, 9123, 7040, 5770, 2534, 5777, 3932, 6654	83	152	1656	2.62524	0.0027085	0.000387379	0.0701256
	GOTERM_BP_ALL	GO:0050867~positive regulation of cell activation	12	7.5	1.73568e-05	920, 958, 3597, 7040, 6777, 8440, 3566, 952, 3559, 3932, 3717, 4690	153	76	4918	5.07534	0.03333	0.000445929	0.0297549
	GOTERM_BP_ALL	GO:0044419~interspecies interaction between organisms	19	11.875	1.7821e-05	4217, 10524, 920, 6714, 6774, 7514, 857, 3843, 2068, 7040, 11168, 1387, 5422, 5595, 2534, 2959, 2958, 3932, 5594	153	190	4918	3.21438	0.0342059	0.000451906	0.0305505
	GOTERM_MF_ALL	GO:0001882~nucleoside binding	43	26.875	3.1366e-05	5599, 864, 2051, 9261, 3845, 2931, 7297, 156, 2068, 6416, 4638, 5422, 8527, 5159, 4217, 5601, 6732, 2064, 6714, 816, 91, 818, 2321, 5170, 7465, 5058, 25, 3716, 2870, 2260, 3717, 6197, 1022, 5595, 2534, 613, 10645, 2185, 2869, 5294, 7204, 3932, 5594	157	736	5058	1.88222	0.0124063	0.000462258	0.0437087
	KEGG_PATHWAY	hsa05210:Colorectal cancer	12	7.5	0.000104026	5601, 7040, 5599, 5881, 91, 5595, 3845, 2353, 5294, 6654, 5159, 5594	113	61	2335	4.06499	0.0102463	0.000514824	0.115183
	GOTERM_BP_ALL	GO:0050865~regulation of cell activation	14	8.75	2.07032e-05	958, 3597, 920, 2064, 868, 952, 3717, 7040, 6777, 8440, 3566, 3559, 3932, 4690	153	107	4918	4.20573	0.0396272	0.000518247	0.0354906
	GOTERM_MF_ALL	GO:0005524~ATP binding	41	25.625	3.71105e-05	5599, 864, 2051, 9261, 2931, 7297, 156, 2068, 6416, 4638, 8527, 5159, 4217, 5601, 6732, 2064, 6714, 816, 91, 818, 2321, 5170, 7465, 5058, 25, 3716, 2870, 2260, 3717, 6197, 1022, 5595, 2534, 613, 10645, 2185, 2869, 5294, 7204, 3932, 5594	157	691	5058	1.91155	0.0146617	0.00052737	0.0517118
	GOTERM_BP_ALL	GO:0051239~regulation of multicellular organismal process	31	19.375	2.50338e-05	920, 10524, 3265, 5781, 6774, 3845, 8841, 156, 2771, 7040, 4090, 4804, 624, 22809, 3559, 602, 958, 2064, 1285, 5792, 91, 2321, 952, 857, 2773, 3717, 351, 354, 6777, 3566, 2185	153	443	4918	2.24934	0.0477156	0.000618689	0.0429129
	GOTERM_BP_ALL	GO:0065008~regulation of biological quality	40	25	2.60468e-05	3265, 6774, 5781, 2769, 2316, 3845, 2335, 928, 156, 12, 2068, 7040, 1387, 8440, 4090, 8527, 7851, 624, 3559, 602, 5159, 958, 2064, 580, 5792, 818, 91, 8660, 952, 857, 351, 2260, 3717, 6777, 3667, 2534, 2185, 3932, 2057, 4690	153	656	4918	1.95999	0.0495978	0.000635673	0.044649
	GOTERM_MF_ALL	GO:0032559~adenyl ribonucleotide binding	41	25.625	4.69493e-05	5599, 864, 2051, 9261, 2931, 7297, 156, 2068, 6416, 4638, 8527, 5159, 4217, 5601, 6732, 2064, 6714, 816, 91, 818, 2321, 5170, 7465, 5058, 25, 3716, 2870, 2260, 3717, 6197, 1022, 5595, 2534, 613, 10645, 2185, 2869, 5294, 7204, 3932, 5594	157	698	5058	1.89238	0.0185127	0.000644146	0.0654175
	GOTERM_MF_ALL	GO:0019901~protein kinase binding	12	7.5	5.02241e-05	920, 6774, 2316, 3667, 5170, 2185, 8651, 8660, 2931, 2869, 3932, 5594	157	85	5058	4.54822	0.0197912	0.000666101	0.0699791
	GOTERM_BP_ALL	GO:0046626~regulation of insulin receptor signaling pathway	6	3.75	2.78181e-05	6714, 5792, 3667, 5770, 8651, 2931	153	13	4918	14.8356	0.05288	0.00067051	0.0476847
	GOTERM_BP_ALL	GO:0051249~regulation of lymphocyte activation	13	8.125	2.93792e-05	958, 3597, 920, 2064, 868, 952, 7040, 6777, 8440, 3566, 3559, 3932, 4690	153	95	4918	4.39862	0.0557633	0.000699492	0.0503601
	GOTERM_MF_ALL	GO:0004888~transmembrane receptor activity	22	13.75	5.50232e-05	920, 3597, 2064, 3563, 2051, 5792, 5791, 91, 2321, 1439, 2260, 9173, 3667, 3566, 3579, 4804, 624, 1268, 3559, 5786, 2057, 5159	157	266	5058	2.66453	0.0216618	0.000706197	0.0766634
	REACTOME_PATHWAY	REACT_11044:Signaling by Rho GTPases	11	6.875	0.000174054	27237, 23263, 7410, 6453, 5881, 9459, 8874, 7409, 613, 7204, 6654	83	53	1656	4.14094	0.00590087	0.00073952	0.15296
	GOTERM_MF_ALL	GO:0001883~purine nucleoside binding	42	26.25	6.26207e-05	5599, 864, 2051, 9261, 3845, 2931, 7297, 156, 2068, 6416, 4638, 8527, 5159, 4217, 5601, 6732, 2064, 6714, 816, 91, 818, 2321, 5170, 7465, 5058, 25, 3716, 2870, 2260, 3717, 6197, 1022, 5595, 2534, 613, 10645, 2185, 2869, 5294, 7204, 3932, 5594	157	732	5058	1.84849	0.0246158	0.000778566	0.0872447
	GOTERM_BP_ALL	GO:0051251~positive regulation of lymphocyte activation	11	6.875	3.6852e-05	920, 958, 3597, 7040, 6777, 8440, 3566, 952, 3559, 3932, 4690	153	68	4918	5.19973	0.0694443	0.000866773	0.0631657
	GOTERM_BP_ALL	GO:0032944~regulation of mononuclear cell proliferation	10	6.25	3.82605e-05	958, 3597, 2064, 7040, 6777, 8440, 868, 952, 3559, 4690	153	55	4918	5.84433	0.0720006	0.000878721	0.0655791
	GOTERM_BP_ALL	GO:0070663~regulation of leukocyte proliferation	10	6.25	3.82605e-05	958, 3597, 2064, 7040, 6777, 8440, 868, 952, 3559, 4690	153	55	4918	5.84433	0.0720006	0.000878721	0.0655791
	GOTERM_BP_ALL	GO:0051272~positive regulation of cell motion	10	6.25	3.82605e-05	7040, 5337, 2321, 6777, 3667, 2185, 8660, 5159, 5594, 3717	153	55	4918	5.84433	0.0720006	0.000878721	0.0655791
	GOTERM_BP_ALL	GO:0050670~regulation of lymphocyte proliferation	10	6.25	3.82605e-05	958, 3597, 2064, 7040, 6777, 8440, 868, 952, 3559, 4690	153	55	4918	5.84433	0.0720006	0.000878721	0.0655791
	GOTERM_BP_ALL	GO:0060255~regulation of macromolecule metabolic process	63	39.375	3.8214e-05	8880, 6774, 6464, 9242, 2002, 196, 8841, 1389, 1387, 2959, 2958, 602, 5159, 4217, 5601, 6732, 580, 25, 3717, 6777, 5594, 4690, 10524, 920, 3265, 11278, 864, 7514, 9261, 2316, 3845, 868, 8651, 2931, 8204, 2697, 2068, 10943, 7040, 8440, 4090, 7181, 4783, 4804, 22809, 624, 4863, 958, 91, 5058, 857, 8660, 351, 1398, 1022, 11168, 3667, 6720, 10645, 2185, 2353, 2968, 2967	153	1279	4918	1.58331	0.0719163	0.000888097	0.0654994
	KEGG_PATHWAY	hsa04916:Melanogenesis	10	6.25	0.000240555	2771, 3265, 816, 1387, 818, 5595, 7299, 3845, 2773, 5594	113	46	2335	4.49211	0.0235364	0.00113354	0.266173
	GOTERM_CC_ALL	GO:0044459~plasma membrane part	48	30	1.31219e-05	920, 3597, 3265, 841, 2051, 6464, 2769, 3845, 2335, 928, 962, 156, 1439, 9123, 2697, 4804, 3579, 624, 3559, 1268, 5159, 958, 2064, 6714, 6453, 5792, 2060, 8874, 4035, 91, 2321, 5058, 857, 23268, 2260, 351, 3717, 23263, 9173, 5337, 5338, 3667, 5770, 3566, 2185, 5786, 3932, 2057	150	882	5077	1.842	0.00340591	0.00113659	0.0171504
	GOTERM_BP_ALL	GO:0008277~regulation of G-protein coupled receptor protein signaling pathway	7	4.375	5.15729e-05	5998, 5338, 2869, 9815, 2870, 6002, 156	153	23	4918	9.78289	0.0958179	0.00115708	0.0883873
	GOTERM_BP_ALL	GO:0006950~response to stress	46	28.75	5.1223e-05	10524, 5599, 6774, 5781, 9459, 2335, 928, 962, 196, 156, 12, 2068, 6416, 7040, 1387, 5422, 4804, 3579, 624, 25822, 3559, 5777, 602, 4217, 5601, 958, 2064, 6714, 580, 2321, 5170, 25, 952, 857, 3717, 1399, 1022, 9173, 5337, 6720, 6777, 2185, 2353, 2968, 5594, 2967	153	828	4918	1.78577	0.0951998	0.00116259	0.0877879
	GOTERM_BP_ALL	GO:0044260~cellular macromolecule metabolic process	90	56.25	5.2433e-05	8880, 841, 6774, 5781, 2051, 9242, 2002, 6464, 2335, 196, 7297, 8841, 156, 6416, 1389, 1387, 2959, 2958, 25822, 5777, 5159, 602, 4217, 5601, 6732, 2064, 580, 5792, 5791, 4035, 2321, 5170, 25, 3716, 2260, 3717, 6197, 6777, 5595, 5786, 7204, 5594, 10524, 920, 11278, 5599, 864, 2769, 9261, 2316, 868, 8651, 2931, 8204, 2068, 10943, 2771, 7040, 4638, 7181, 5422, 4090, 4783, 4804, 22809, 4863, 6714, 81…	153	2105	4918	1.37432	0.0973355	0.00116301	0.0898607
	GOTERM_BP_ALL	GO:0031328~positive regulation of cellular biosynthetic process	26	16.25	5.55152e-05	10524, 920, 3265, 11278, 6774, 2002, 6464, 196, 8204, 2068, 7040, 1387, 4090, 2958, 602, 8660, 3717, 351, 1022, 3667, 6777, 6720, 2185, 10645, 2353, 5594	153	350	4918	2.38782	0.102753	0.00119076	0.0951407
	GOTERM_BP_ALL	GO:0002694~regulation of leukocyte activation	13	8.125	5.45931e-05	958, 3597, 920, 2064, 868, 952, 7040, 6777, 8440, 3566, 3559, 3932, 4690	153	101	4918	4.13732	0.101136	0.0011973	0.0935612
	GOTERM_BP_ALL	GO:0010627~regulation of protein kinase cascade	15	9.375	5.53455e-05	4217, 958, 2064, 841, 6453, 2316, 5058, 857, 8651, 8841, 3717, 2697, 7040, 9173, 2185	153	134	4918	3.59819	0.102456	0.00120031	0.09485
	KEGG_PATHWAY	hsa05215:Prostate cancer	12	7.5	0.000286763	3265, 2064, 354, 1387, 5595, 5170, 3845, 5294, 6654, 5159, 2260, 5594	113	68	2335	3.64654	0.0279943	0.00123374	0.317227
	GOTERM_MF_ALL	GO:0030554~adenyl nucleotide binding	41	25.625	0.000104903	5599, 864, 2051, 9261, 2931, 7297, 156, 2068, 6416, 4638, 8527, 5159, 4217, 5601, 6732, 2064, 6714, 816, 91, 818, 2321, 5170, 7465, 5058, 25, 3716, 2870, 2260, 3717, 6197, 1022, 5595, 2534, 613, 10645, 2185, 2869, 5294, 7204, 3932, 5594	157	723	5058	1.82694	0.0408938	0.00126446	0.146113
	KEGG_PATHWAY	hsa05214:Glioma	10	6.25	0.000285713	3265, 816, 6464, 818, 5595, 3845, 5294, 6654, 5159, 5594	113	47	2335	4.39654	0.0278932	0.00128506	0.316067
	GOTERM_BP_ALL	GO:0032570~response to progesterone stimulus	6	3.75	6.17278e-05	2064, 7040, 8651, 857, 2353, 952	153	15	4918	12.8575	0.113574	0.00129548	0.105782
	KEGG_PATHWAY	hsa04930:Type II diabetes mellitus	8	5	0.000314261	5601, 5599, 5595, 3667, 8651, 8660, 5294, 5594	113	29	2335	5.70034	0.0306375	0.00129569	0.347598
	GOTERM_BP_ALL	GO:0002696~positive regulation of leukocyte activation	11	6.875	6.11183e-05	920, 958, 3597, 7040, 6777, 8440, 3566, 952, 3559, 3932, 4690	153	72	4918	4.91086	0.112519	0.00129663	0.104739
	GOTERM_BP_ALL	GO:0006928~cell motion	21	13.125	6.31777e-05	6714, 2064, 5599, 6774, 864, 8874, 9846, 2321, 928, 2335, 3717, 351, 7040, 7410, 8440, 2534, 3579, 2185, 4804, 4690, 5159	153	248	4918	2.72185	0.116081	0.0013118	0.108266
	GOTERM_BP_ALL	GO:0022607~cellular component assembly	30	18.75	6.85775e-05	841, 3265, 7514, 2316, 3005, 928, 2335, 3843, 8841, 2068, 2697, 7040, 1387, 8440, 8527, 2959, 2958, 958, 6714, 5881, 5170, 857, 351, 1022, 7410, 3667, 2185, 2968, 2967, 4690	153	444	4918	2.17188	0.125354	0.00140886	0.117514
	KEGG_PATHWAY	hsa04666:Fc gamma R-mediated phagocytosis	12	7.5	0.000373073	1398, 1399, 7410, 5337, 5338, 5595, 7409, 9846, 5058, 5294, 1759, 5594	113	70	2335	3.54235	0.0362671	0.00147655	0.412526
	GOTERM_BP_ALL	GO:0009891~positive regulation of biosynthetic process	26	16.25	7.35381e-05	10524, 920, 3265, 11278, 6774, 2002, 6464, 196, 8204, 2068, 7040, 1387, 4090, 2958, 602, 8660, 3717, 351, 1022, 3667, 6777, 6720, 2185, 10645, 2353, 5594	153	356	4918	2.34758	0.133788	0.00149498	0.12601
	REACTOME_PATHWAY	REACT_6900:Signaling in Immune system	19	11.875	0.000398072	958, 920, 3265, 6714, 5599, 5781, 682, 6464, 2335, 5170, 3845, 962, 857, 9123, 2534, 5777, 3932, 6654, 5594	83	157	1656	2.41455	0.0134459	0.001503	0.349525
	KEGG_PATHWAY	hsa04540:Gap junction	10	6.25	0.000397239	2697, 2771, 3265, 6714, 5595, 3845, 2773, 6654, 5159, 5594	113	49	2335	4.21709	0.0385709	0.00151172	0.439195
	GOTERM_BP_ALL	GO:0030335~positive regulation of cell migration	9	5.625	9.14138e-05	7040, 5337, 2321, 3667, 2185, 8660, 5159, 5594, 3717	153	48	4918	6.02696	0.163509	0.00183892	0.156618
	GOTERM_BP_ALL	GO:0007264~small GTPase mediated signal transduction	16	10	9.78335e-05	3265, 6714, 6453, 5881, 6464, 8874, 9261, 3845, 1399, 7410, 5337, 5338, 5595, 6654, 2057, 5594	153	159	4918	3.2346	0.173932	0.00194788	0.167608
	KEGG_PATHWAY	hsa04662:B cell receptor signaling pathway	11	6.875	0.00056283	3265, 7410, 5881, 5595, 7409, 3845, 2353, 5777, 5294, 6654, 5594	113	62	2335	3.66614	0.054211	0.00206216	0.621756
	GOTERM_BP_ALL	GO:0010557~positive regulation of macromolecule biosynthetic process	25	15.625	0.000110631	10524, 920, 3265, 11278, 6774, 2002, 6464, 196, 8204, 2068, 7040, 1387, 4090, 2958, 602, 8660, 351, 1022, 3667, 6777, 6720, 2185, 10645, 2353, 5594	153	343	4918	2.34284	0.194325	0.00218019	0.189513
	GOTERM_BP_ALL	GO:0046777~protein amino acid autophosphorylation	9	5.625	0.000123418	2064, 816, 818, 91, 2534, 10645, 5058, 5159, 3717	153	50	4918	5.78588	0.214198	0.0024076	0.211395
	GOTERM_BP_ALL	GO:0048583~regulation of response to stimulus	20	12.5	0.000125398	4217, 3597, 958, 6714, 5792, 5058, 857, 2931, 8651, 8841, 3717, 7040, 3667, 6777, 5770, 2534, 2185, 3566, 3559, 5594	153	240	4918	2.67865	0.217231	0.002422	0.214784
	GOTERM_BP_ALL	GO:0042592~homeostatic process	25	15.625	0.000126824	5781, 6774, 2769, 928, 12, 2068, 7040, 1387, 4090, 7851, 624, 3559, 5159, 2064, 580, 8660, 952, 857, 3717, 351, 3667, 6777, 2185, 3932, 2057	153	346	4918	2.32253	0.219408	0.00242551	0.217223
	GOTERM_BP_ALL	GO:0006461~protein complex assembly	22	13.75	0.000143968	958, 3265, 6714, 841, 7514, 2316, 3843, 857, 2068, 2697, 7040, 1022, 1387, 8440, 3667, 2185, 2959, 8527, 2958, 2968, 4690, 2967	153	284	4918	2.49001	0.245115	0.00272628	0.246554
	GOTERM_BP_ALL	GO:0070271~protein complex biogenesis	22	13.75	0.000143968	958, 3265, 6714, 841, 7514, 2316, 3843, 857, 2068, 2697, 7040, 1022, 1387, 8440, 3667, 2185, 2959, 8527, 2958, 2968, 4690, 2967	153	284	4918	2.49001	0.245115	0.00272628	0.246554
	KEGG_PATHWAY	hsa05213:Endometrial cancer	9	5.625	0.000773995	3265, 2064, 2002, 5595, 5170, 3845, 5294, 6654, 5594	113	43	2335	4.32496	0.0737909	0.00273394	0.854122
	GOTERM_BP_ALL	GO:0040017~positive regulation of locomotion	9	5.625	0.000215391	7040, 5337, 2321, 3667, 2185, 8660, 5159, 5594, 3717	153	54	4918	5.3573	0.343416	0.00403706	0.368657
	GOTERM_MF_ALL	GO:0042169~SH2 domain binding	5	3.125	0.000355239	1398, 6714, 3667, 3932, 3717	157	12	5058	13.4236	0.131867	0.00415049	0.493992
	GOTERM_BP_ALL	GO:0046627~negative regulation of insulin receptor signaling pathway	5	3.125	0.000244365	5792, 3667, 5770, 8651, 2931	153	11	4918	14.6108	0.379545	0.00453542	0.418149
	GOTERM_BP_ALL	GO:0042058~regulation of epidermal growth factor receptor signaling pathway	5	3.125	0.000244365	5792, 6464, 8440, 6654, 351	153	11	4918	14.6108	0.379545	0.00453542	0.418149
	GOTERM_MF_ALL	GO:0000166~nucleotide binding	50	31.25	0.000412593	2051, 7297, 156, 6416, 8527, 5159, 5601, 4217, 2064, 6732, 5881, 2321, 5170, 25, 3716, 1759, 3717, 2260, 6197, 7984, 5595, 7204, 5594, 3265, 5599, 864, 2769, 9261, 3845, 2931, 2068, 2771, 4638, 5422, 6714, 816, 91, 818, 5058, 7465, 2870, 2773, 1022, 613, 2534, 2185, 10645, 2869, 5294, 3932	157	1012	5058	1.59173	0.151467	0.00468174	0.573535
	KEGG_PATHWAY	hsa04960:Aldosterone-regulated sodium reabsorption	7	4.375	0.00137901	5595, 3667, 5170, 3845, 8660, 5294, 5594	113	27	2335	5.35726	0.127695	0.00469983	1.51714
	GOTERM_BP_ALL	GO:0043405~regulation of MAP kinase activity	10	6.25	0.0002938	4217, 2064, 7040, 5998, 5781, 6464, 3845, 2185, 5058, 857	153	71	4918	4.52729	0.436662	0.0053993	0.502541
	GOTERM_BP_ALL	GO:0007265~Ras protein signal transduction	10	6.25	0.000327041	3265, 6714, 1399, 5337, 6464, 5595, 9261, 3845, 6654, 5594	153	72	4918	4.46442	0.472082	0.00595245	0.559248
	GOTERM_BP_ALL	GO:0042110~T cell activation	11	6.875	0.000336645	920, 7040, 7409, 6777, 8440, 868, 2534, 962, 3932, 602, 4690	153	88	4918	4.01797	0.481895	0.00607019	0.575627
	GOTERM_BP_ALL	GO:0008286~insulin receptor signaling pathway	6	3.75	0.000359881	6464, 3667, 5770, 8660, 2931, 5786	153	21	4918	9.18394	0.504889	0.00642854	0.615243
	GOTERM_BP_ALL	GO:0002684~positive regulation of immune system process	14	8.75	0.000390397	958, 3597, 920, 868, 952, 7040, 6777, 8440, 2534, 3566, 3559, 3932, 4690, 5594	153	142	4918	3.16911	0.533545	0.0069087	0.667248
	GOTERM_BP_ALL	GO:0044085~cellular component biogenesis	30	18.75	0.000402252	841, 3265, 7514, 2316, 3005, 928, 2335, 3843, 8841, 2068, 2697, 7040, 1387, 8440, 8527, 2959, 2958, 958, 6714, 5881, 5170, 857, 351, 1022, 7410, 3667, 2185, 2968, 2967, 4690	153	491	4918	1.96398	0.544225	0.00705388	0.687444
	GOTERM_BP_ALL	GO:0048878~chemical homeostasis	18	11.25	0.000409191	2064, 5781, 6774, 2769, 928, 857, 952, 8660, 3717, 351, 2068, 7040, 3667, 2185, 7851, 624, 3932, 2057	153	221	4918	2.61805	0.550363	0.00711132	0.699264
	GOTERM_BP_ALL	GO:0030879~mammary gland development	6	3.75	0.000454225	2064, 7040, 6777, 3667, 857, 8660	153	22	4918	8.76649	0.588235	0.00782149	0.775941
	GOTERM_BP_ALL	GO:0045944~positive regulation of transcription from RNA polymerase II promoter	17	10.625	0.000465241	10524, 11278, 6774, 2002, 196, 8204, 351, 2068, 7040, 1022, 1387, 4090, 6777, 6720, 2958, 2353, 602	153	203	4918	2.69184	0.597003	0.00794047	0.794688
	GOTERM_BP_ALL	GO:0007172~signal complex assembly	5	3.125	0.000504415	6714, 2316, 8440, 2185, 4690	153	13	4918	12.363	0.626699	0.00853184	0.86133
	GOTERM_BP_ALL	GO:0051173~positive regulation of nitrogen compound metabolic process	23	14.375	0.000517611	958, 10524, 3265, 11278, 6774, 2002, 6464, 196, 8204, 3717, 351, 2068, 7040, 1022, 1387, 6720, 4090, 6777, 10645, 2958, 2353, 5594, 602	153	334	4918	2.21349	0.636202	0.00867898	0.88377
	GOTERM_CC_ALL	GO:0016020~membrane	86	53.75	0.000170889	841, 6774, 682, 2051, 6464, 7299, 2335, 7297, 156, 8527, 3579, 7851, 5777, 5159, 10160, 2064, 6453, 5881, 2060, 5792, 8874, 5791, 4035, 2321, 7409, 5170, 3716, 3717, 23268, 2260, 23263, 7410, 115703, 57498, 5786, 6654, 2057, 4690, 3597, 920, 3265, 3563, 7514, 2769, 2316, 3845, 928, 962, 3843, 1439, 9123, 2697, 2771, 8440, 4090, 4804, 624, 3559, 1268, 958, 6714, 816, 91, 818, 9732, 5058, 952, 857,…	150	2149	5077	1.3545	0.0434623	0.00884764	0.223141
	GOTERM_CC_ALL	GO:0005829~cytosol	41	25.625	0.000137236	841, 5599, 5781, 7514, 9459, 6464, 9261, 2316, 2931, 156, 2771, 27237, 4090, 4804, 5777, 6714, 6453, 2060, 8874, 7409, 5170, 5058, 25, 857, 3717, 1398, 5998, 23263, 7410, 11168, 5271, 5595, 6777, 2534, 5770, 57498, 5294, 7204, 3932, 6654, 5594	150	771	5077	1.79989	0.0350546	0.00888128	0.179234
	GOTERM_MF_ALL	GO:0060090~molecular adaptor activity	7	4.375	0.00082289	1398, 6714, 1399, 6464, 8440, 50618, 4690	157	37	5058	6.09502	0.279381	0.00905997	1.14085
	KEGG_PATHWAY	hsa04920:Adipocytokine signaling pathway	8	5	0.00280562	5601, 5599, 6774, 5781, 3667, 10645, 8660, 3717	113	41	2335	4.03194	0.242815	0.00922872	3.06459
	GOTERM_BP_ALL	GO:0051049~regulation of transport	16	10	0.000585148	958, 580, 5781, 2316, 857, 8660, 2931, 952, 156, 8682, 3717, 2697, 2771, 7040, 3667, 602	153	187	4918	2.75027	0.68118	0.00972275	0.998538
	GOTERM_BP_ALL	GO:0031325~positive regulation of cellular metabolic process	28	17.5	0.000590952	10524, 920, 11278, 3265, 6774, 2002, 6464, 196, 8204, 2068, 7040, 1387, 4090, 2958, 602, 958, 8660, 857, 3717, 351, 1022, 6720, 3667, 6777, 2185, 10645, 2353, 5594	153	454	4918	1.98244	0.684775	0.00973594	1.00839
	GOTERM_BP_ALL	GO:0050863~regulation of T cell activation	10	6.25	0.000657716	920, 2064, 7040, 6777, 8440, 868, 3566, 3559, 3932, 4690	153	79	4918	4.06883	0.723334	0.0107398	1.12172
	GOTERM_BP_ALL	GO:0051480~cytosolic calcium ion homeostasis	8	5	0.000677067	2769, 2185, 857, 624, 952, 3932, 2057, 3717	153	49	4918	5.24797	0.733601	0.0109625	1.15454
	GOTERM_BP_ALL	GO:0043170~macromolecule metabolic process	91	56.875	0.000690241	8880, 841, 6774, 5781, 2051, 9242, 2002, 6464, 2335, 196, 7297, 8841, 156, 6416, 1389, 1387, 2959, 2958, 25822, 5777, 5159, 602, 4217, 5601, 6732, 2064, 580, 5792, 5791, 4035, 2321, 5170, 25, 3716, 2260, 3717, 6197, 6777, 5595, 5786, 7204, 5594, 10524, 920, 11278, 5599, 864, 2769, 9261, 2316, 868, 8651, 2931, 8204, 2068, 10943, 2771, 7040, 4638, 7181, 5422, 4090, 4783, 4804, 22809, 4863, 6714, 81…	153	2269	4918	1.28915	0.740372	0.0110828	1.17688
	KEGG_PATHWAY	hsa04720:Long-term potentiation	8	5	0.00371421	6197, 3265, 816, 1387, 818, 5595, 3845, 5594	113	43	2335	3.84441	0.308154	0.0118133	4.03858
	GOTERM_MF_ALL	GO:0008047~enzyme activator activity	13	8.125	0.0011654	4217, 6453, 9459, 2335, 9732, 857, 9815, 351, 5998, 115703, 613, 6002, 6654	157	140	5058	2.99154	0.371299	0.0124649	1.61213
	GOTERM_MF_ALL	GO:0004714~transmembrane receptor protein tyrosine kinase activity	6	3.75	0.00121921	2064, 2051, 2321, 3667, 5159, 2260	157	27	5058	7.15924	0.384636	0.0126961	1.68598
	GOTERM_BP_ALL	GO:0045935~positive regulation of nucleobase, nucleoside, nucleotide and nucleic acid metabolic process	22	13.75	0.000798459	958, 10524, 3265, 11278, 6774, 2002, 6464, 196, 8204, 351, 2068, 7040, 1022, 1387, 6720, 4090, 6777, 10645, 2958, 2353, 5594, 602	153	322	4918	2.19616	0.789867	0.0127056	1.36021
	KEGG_PATHWAY	hsa05223:Non-small cell lung cancer	8	5	0.00424499	3265, 2064, 5595, 5170, 3845, 5294, 6654, 5594	113	44	2335	3.75704	0.343707	0.0130747	4.60343
	GOTERM_BP_ALL	GO:0070665~positive regulation of leukocyte proliferation	7	4.375	0.000830446	958, 3597, 6777, 8440, 952, 3559, 4690	153	37	4918	6.08126	0.802602	0.0131047	1.41433
	GOTERM_BP_ALL	GO:0032946~positive regulation of mononuclear cell proliferation	7	4.375	0.000830446	958, 3597, 6777, 8440, 952, 3559, 4690	153	37	4918	6.08126	0.802602	0.0131047	1.41433
	GOTERM_BP_ALL	GO:0050671~positive regulation of lymphocyte proliferation	7	4.375	0.000830446	958, 3597, 6777, 8440, 952, 3559, 4690	153	37	4918	6.08126	0.802602	0.0131047	1.41433
	GOTERM_BP_ALL	GO:0043406~positive regulation of MAP kinase activity	8	5	0.000866564	4217, 2064, 7040, 5781, 6464, 3845, 2185, 5058	153	51	4918	5.04216	0.816058	0.0135615	1.47542
	GOTERM_MF_ALL	GO:0043548~phosphoinositide 3-kinase binding	4	2.5	0.00143802	3667, 8660, 3932, 3717	157	8	5058	16.1083	0.436025	0.0145785	1.98576
	GOTERM_BP_ALL	GO:0032869~cellular response to insulin stimulus	7	4.375	0.000961354	6464, 3667, 5170, 5770, 8660, 2931, 5786	153	38	4918	5.92122	0.84717	0.0149151	1.63556
	GOTERM_BP_ALL	GO:0006874~cellular calcium ion homeostasis	10	6.25	0.00103152	7040, 2769, 2185, 857, 624, 952, 3932, 351, 2057, 3717	153	84	4918	3.82664	0.866759	0.0158695	1.75394
	GOTERM_MF_ALL	GO:0019955~cytokine binding	8	5	0.00167847	3597, 3563, 9173, 3579, 3566, 3559, 1439, 2057	157	57	5058	4.52162	0.48757	0.0165759	2.3142
	KEGG_PATHWAY	hsa04914:Progesterone-mediated oocyte maturation	9	5.625	0.00560354	5601, 6197, 2771, 5599, 5595, 3845, 5294, 2773, 5594	113	58	2335	3.20644	0.426679	0.0167166	6.03543
	GOTERM_BP_ALL	GO:0042129~regulation of T cell proliferation	7	4.375	0.00110759	2064, 7040, 6777, 8440, 868, 3559, 4690	153	39	4918	5.7694	0.885172	0.0168975	1.88212
	GOTERM_BP_ALL	GO:0055074~calcium ion homeostasis	10	6.25	0.00112375	7040, 2769, 2185, 857, 624, 952, 3932, 351, 2057, 3717	153	85	4918	3.78162	0.888744	0.0170093	1.90934
	GOTERM_MF_ALL	GO:0019904~protein domain specific binding	13	8.125	0.00177916	6714, 5781, 2060, 3845, 9732, 8660, 3717, 2697, 1398, 3667, 3932, 6654, 4690	157	147	5058	2.84908	0.507734	0.0171377	2.45143
	GOTERM_MF_ALL	GO:0051427~hormone receptor binding	8	5	0.00186033	10524, 1022, 5781, 6777, 7297, 3716, 8204, 3717	157	58	5058	4.44366	0.52341	0.0174905	2.56193
	GOTERM_BP_ALL	GO:0018210~peptidyl-threonine modification	5	3.125	0.00119416	2589, 5599, 91, 5170, 156	153	16	4918	10.0449	0.903053	0.0179272	2.02782
	GOTERM_BP_ALL	GO:0009628~response to abiotic stimulus	15	9.375	0.00127857	3265, 5599, 5170, 3845, 857, 351, 2697, 2068, 7040, 2534, 2185, 4804, 2353, 624, 602	153	181	4918	2.66385	0.917804	0.0187512	2.16969
	GOTERM_BP_ALL	GO:0033554~cellular response to stress	21	13.125	0.00127617	4217, 5601, 10524, 5599, 580, 5781, 9459, 857, 25, 3717, 2068, 6416, 1399, 1022, 6720, 5422, 2353, 2968, 5594, 602, 2967	153	311	4918	2.17048	0.917417	0.0188577	2.16565
	GOTERM_BP_ALL	GO:0065003~macromolecular complex assembly	23	14.375	0.00126871	958, 3265, 6714, 841, 7514, 2316, 3005, 3843, 857, 2068, 2697, 7040, 1022, 1387, 8440, 3667, 2185, 2959, 8527, 2958, 2968, 4690, 2967	153	357	4918	2.07089	0.916203	0.0188913	2.15313
	GOTERM_BP_ALL	GO:0001932~regulation of protein amino acid phosphorylation	10	6.25	0.00132826	4217, 920, 7040, 2185, 5058, 8651, 857, 624, 5159, 3717	153	87	4918	3.69469	0.925415	0.0193282	2.25311
	GOTERM_BP_ALL	GO:0048585~negative regulation of response to stimulus	8	5	0.00136986	7040, 5792, 3667, 5770, 8651, 2931, 8841, 3559	153	55	4918	4.67546	0.931242	0.0196355	2.32289
	GOTERM_BP_ALL	GO:0051246~regulation of protein metabolic process	20	12.5	0.0013634	4217, 920, 580, 7514, 2316, 868, 5058, 857, 8651, 3717, 351, 2697, 7040, 8440, 2185, 624, 5594, 602, 5159, 4690	153	290	4918	2.21681	0.930369	0.0196882	2.31206
	KEGG_PATHWAY	hsa05221:Acute myeloid leukemia	8	5	0.00696019	3265, 6774, 5595, 6777, 3845, 5294, 6654, 5594	113	48	2335	3.44395	0.49916	0.0201319	7.44591
	GOTERM_BP_ALL	GO:0050793~regulation of developmental process	22	13.75	0.0014876	5601, 958, 2064, 1285, 5792, 91, 2335, 857, 8841, 3717, 7040, 354, 1387, 4090, 6777, 2534, 3566, 2185, 4804, 22809, 3559, 5594	153	338	4918	2.0922	0.945385	0.0211514	2.52016
	GOTERM_BP_ALL	GO:0051093~negative regulation of developmental process	12	7.5	0.00152731	7040, 354, 1387, 1285, 6777, 4804, 2185, 3566, 857, 22809, 8841, 5594	153	125	4918	3.0858	0.949466	0.021399	2.5866
	GOTERM_BP_ALL	GO:0009894~regulation of catabolic process	8	5	0.00152569	2697, 580, 7514, 2316, 3667, 868, 8660, 2931	153	56	4918	4.59197	0.949306	0.0215308	2.58389
	GOTERM_BP_ALL	GO:0006875~cellular metal ion homeostasis	10	6.25	0.00156182	7040, 2769, 2185, 857, 624, 952, 3932, 351, 2057, 3717	153	89	4918	3.61166	0.952765	0.0217218	2.64431
	KEGG_PATHWAY	hsa04370:VEGF signaling pathway	8	5	0.00780501	3265, 6714, 5881, 5595, 9261, 3845, 5294, 5594	113	49	2335	3.37367	0.539631	0.0219198	8.31448
	GOTERM_BP_ALL	GO:0051171~regulation of nitrogen compound metabolic process	49	30.625	0.00171356	8880, 6774, 6464, 9242, 2002, 196, 8841, 1389, 1387, 2959, 2958, 602, 6732, 580, 25, 3717, 6777, 5594, 10524, 3265, 11278, 864, 2316, 9261, 3845, 2931, 8204, 2068, 2771, 10943, 7040, 4090, 7181, 4783, 22809, 4863, 958, 91, 857, 2773, 351, 1398, 1022, 11168, 6720, 10645, 2353, 2968, 2967	153	1047	4918	1.50434	0.964897	0.0236408	2.89769
	GOTERM_MF_ALL	GO:0005488~binding	151	94.375	0.00264587	8880, 6774, 682, 2002, 9242, 3005, 2335, 7299, 7297, 156, 6416, 1389, 1387, 2959, 8527, 25822, 2958, 5159, 602, 4217, 2017, 10160, 1285, 8874, 4035, 7409, 2321, 5170, 25, 3716, 50618, 23268, 3717, 8682, 7410, 4591, 6777, 8539, 7204, 4690, 3597, 920, 10524, 7514, 2769, 2316, 928, 3845, 8651, 3843, 1439, 12, 2068, 2771, 10943, 7040, 4638, 7181, 4090, 5422, 8440, 4783, 4804, 624, 6002, 1268, 816, 81…	157	4542	5058	1.07105	0.651617	0.0242239	3.62533
	GOTERM_BP_ALL	GO:0055065~metal ion homeostasis	10	6.25	0.00182732	7040, 2769, 2185, 857, 624, 952, 3932, 351, 2057, 3717	153	91	4918	3.53228	0.971901	0.0248414	3.08724
	GOTERM_BP_ALL	GO:0048545~response to steroid hormone stimulus	11	6.875	0.00182505	2064, 6714, 7040, 6774, 6777, 3845, 8651, 857, 2353, 952, 5594	153	109	4918	3.24387	0.971776	0.0249846	3.08346
	GOTERM_BP_ALL	GO:0046649~lymphocyte activation	12	7.5	0.00185108	920, 958, 7040, 7409, 6777, 8440, 868, 2534, 962, 3932, 602, 4690	153	128	4918	3.01348	0.973177	0.0249868	3.12677
	GOTERM_MF_ALL	GO:0001948~glycoprotein binding	5	3.125	0.00286733	920, 2064, 2316, 2534, 3932	157	20	5058	8.05414	0.681087	0.0256392	3.92316
	GOTERM_MF_ALL	GO:0008353~RNA polymerase II carboxy-terminal domain kinase activity	4	2.5	0.00294423	2068, 1022, 2968, 2967	157	10	5058	12.8866	0.690727	0.0257414	4.02638
	GOTERM_MF_ALL	GO:0004707~MAP kinase activity	4	2.5	0.00294423	5601, 5599, 5595, 5594	157	10	5058	12.8866	0.690727	0.0257414	4.02638
	GOTERM_BP_ALL	GO:0008283~cell proliferation	17	10.625	0.00195889	958, 6714, 2064, 864, 1285, 2060, 4035, 8660, 2068, 2771, 7040, 1022, 1387, 5422, 2534, 2185, 3559	153	232	4918	2.35536	0.978279	0.026243	3.30602
	KEGG_PATHWAY	hsa04320:Dorso-ventral axis formation	4	2.5	0.01007	5595, 3845, 6654, 5594	113	10	2335	8.26549	0.632851	0.0274492	10.6067
	KEGG_PATHWAY	hsa05218:Melanoma	7	4.375	0.0107487	3265, 5595, 3845, 5294, 5159, 2260, 5594	113	40	2335	3.61615	0.656952	0.0277622	11.2834
	GOTERM_BP_ALL	GO:0007204~elevation of cytosolic calcium ion concentration	7	4.375	0.00211037	2769, 2185, 624, 952, 3932, 2057, 3717	153	44	4918	5.11378	0.983851	0.0280535	3.55733
	KEGG_PATHWAY	hsa04060:Cytokine-cytokine receptor interaction	13	8.125	0.0107331	958, 3597, 3563, 91, 2321, 1439, 7040, 3579, 4804, 3566, 3559, 2057, 5159	113	120	2335	2.23857	0.656416	0.0284607	11.2679
	GOTERM_CC_ALL	GO:0005675~holo TFIIH complex	4	2.5	0.000795142	2068, 1022, 2968, 2967	150	7	5077	19.341	0.186833	0.0291134	1.03436
	GOTERM_BP_ALL	GO:0043066~negative regulation of apoptosis	16	10	0.0022106	3265, 2064, 5599, 6453, 580, 3845, 8841, 8682, 2068, 6777, 8539, 4804, 22809, 624, 5294, 602	153	213	4918	2.41456	0.986728	0.0291694	3.72329
	GOTERM_BP_ALL	GO:0040011~locomotion	16	10	0.0022106	3265, 6714, 8874, 9846, 2321, 2335, 7040, 7410, 5337, 8440, 2534, 3579, 2185, 5594, 5159, 4690	153	213	4918	2.41456	0.986728	0.0291694	3.72329
	GOTERM_BP_ALL	GO:0009605~response to external stimulus	25	15.625	0.00227811	3265, 6774, 928, 2335, 12, 2771, 7040, 3579, 4804, 624, 5777, 3559, 5159, 958, 2064, 857, 952, 3717, 5337, 6777, 6720, 2534, 2185, 2353, 5594	153	422	4918	1.90425	0.988371	0.0298463	3.8349
	GOTERM_BP_ALL	GO:0031326~regulation of cellular biosynthetic process	50	31.25	0.00232004	8880, 6774, 6464, 9242, 2002, 196, 8841, 1389, 1387, 2959, 2958, 602, 25, 3717, 6777, 4690, 5594, 920, 10524, 3265, 11278, 864, 2316, 3845, 8204, 2068, 2771, 10943, 7040, 8440, 4090, 7181, 4783, 22809, 4863, 91, 857, 8660, 2773, 351, 1398, 1022, 11168, 3667, 6720, 10645, 2185, 2353, 2968, 2967	153	1090	4918	1.47449	0.989287	0.0299862	3.90418
	GOTERM_BP_ALL	GO:0010628~positive regulation of gene expression	20	12.5	0.00236044	5601, 10524, 11278, 6774, 2002, 196, 8204, 351, 2068, 7040, 1022, 1387, 6720, 4090, 6777, 10645, 2958, 2353, 5594, 602	153	304	4918	2.11472	0.990102	0.0301031	3.97088
	GOTERM_BP_ALL	GO:0043069~negative regulation of programmed cell death	16	10	0.00231449	3265, 2064, 5599, 6453, 580, 3845, 8841, 8682, 2068, 6777, 8539, 4804, 22809, 624, 5294, 602	153	214	4918	2.40327	0.98917	0.0301145	3.89501
	GOTERM_BP_ALL	GO:0019219~regulation of nucleobase, nucleoside, nucleotide and nucleic acid metabolic process	48	30	0.00235113	8880, 10524, 11278, 3265, 6774, 864, 2002, 9242, 6464, 9261, 2316, 3845, 2931, 196, 8841, 8204, 2068, 2771, 10943, 7040, 1389, 1387, 4090, 7181, 4783, 2959, 22809, 2958, 602, 4863, 958, 6732, 580, 91, 25, 2773, 351, 3717, 1398, 1022, 11168, 6720, 6777, 10645, 2353, 2968, 5594, 2967	153	1034	4918	1.49217	0.98992	0.0301829	3.95551
	GOTERM_BP_ALL	GO:0016477~cell migration	13	8.125	0.00239353	6714, 8874, 2321, 9846, 2335, 7040, 7410, 8440, 2534, 2185, 3579, 5159, 4690	153	152	4918	2.74914	0.990723	0.0303214	4.02548
	GOTERM_BP_ALL	GO:0060548~negative regulation of cell death	16	10	0.00242241	3265, 2064, 5599, 6453, 580, 3845, 8841, 8682, 2068, 6777, 8539, 4804, 22809, 624, 5294, 602	153	215	4918	2.3921	0.991232	0.0304845	4.07309
	GOTERM_BP_ALL	GO:0043933~macromolecular complex subunit organization	23	14.375	0.00246942	958, 3265, 6714, 841, 7514, 2316, 3005, 3843, 857, 2068, 2697, 7040, 1022, 1387, 8440, 3667, 2185, 2959, 8527, 2958, 2968, 4690, 2967	153	376	4918	1.96624	0.992003	0.030869	4.15057
	GOTERM_CC_ALL	GO:0031982~vesicle	21	13.125	0.00072508	6453, 682, 816, 4035, 818, 928, 2335, 7299, 5170, 857, 2773, 351, 2697, 7040, 5337, 6720, 8440, 5770, 7851, 8527, 4690	150	313	5077	2.27086	0.171873	0.0309427	0.943623
	GOTERM_BP_ALL	GO:0016043~cellular component organization	53	33.125	0.00266583	841, 5781, 3005, 2335, 8841, 1387, 2959, 8527, 2958, 602, 2064, 6453, 5881, 2060, 4035, 7409, 5170, 25, 1759, 50618, 3717, 2260, 7410, 4690, 10524, 3265, 864, 7514, 2316, 928, 6342, 3845, 3843, 2697, 2068, 10943, 7040, 8440, 4804, 958, 6714, 7465, 5058, 857, 2773, 351, 1398, 1022, 5338, 3667, 2185, 2968, 2967	153	1183	4918	1.44009	0.994556	0.033075	4.47364
	GOTERM_BP_ALL	GO:0034330~cell junction organization	6	3.75	0.00270735	2697, 7040, 928, 5170, 2335, 2185	153	32	4918	6.02696	0.994981	0.0333704	4.5418
	GOTERM_BP_ALL	GO:0007254~JNK cascade	6	3.75	0.00270735	5601, 4217, 6416, 1399, 5599, 9459	153	32	4918	6.02696	0.994981	0.0333704	4.5418
	GOTERM_BP_ALL	GO:0000003~reproduction	19	11.875	0.00274965	920, 2064, 5781, 6774, 682, 2321, 928, 857, 952, 8204, 351, 7040, 11168, 4090, 6777, 2185, 5238, 2353, 2057	153	285	4918	2.14292	0.99538	0.0336714	4.61119
	GOTERM_BP_ALL	GO:0007185~transmembrane receptor protein tyrosine phosphatase signaling pathway	3	1.875	0.00278951	5792, 5791, 7204	153	3	4918	32.1438	0.995727	0.0339393	4.67654
	GOTERM_BP_ALL	GO:0009889~regulation of biosynthetic process	50	31.25	0.00283095	8880, 6774, 6464, 9242, 2002, 196, 8841, 1389, 1387, 2959, 2958, 602, 25, 3717, 6777, 4690, 5594, 920, 10524, 3265, 11278, 864, 2316, 3845, 8204, 2068, 2771, 10943, 7040, 8440, 4090, 7181, 4783, 22809, 4863, 91, 857, 8660, 2773, 351, 1398, 1022, 11168, 3667, 6720, 10645, 2185, 2353, 2968, 2967	153	1100	4918	1.46108	0.99606	0.0342226	4.74444
	GOTERM_BP_ALL	GO:0045321~leukocyte activation	13	8.125	0.00297392	958, 920, 7409, 868, 962, 7040, 6777, 8440, 2534, 3579, 3932, 602, 4690	153	156	4918	2.67865	0.997023	0.0357016	4.97832
	GOTERM_BP_ALL	GO:0002682~regulation of immune system process	16	10	0.00302678	3597, 958, 920, 2064, 91, 868, 952, 7040, 6777, 8440, 2534, 3566, 3559, 3932, 5594, 4690	153	220	4918	2.33773	0.997315	0.0361039	5.06466
	KEGG_PATHWAY	hsa04620:Toll-like receptor signaling pathway	9	5.625	0.0144943	5601, 958, 6416, 841, 5599, 5595, 2353, 5294, 5594	113	68	2335	2.7349	0.764357	0.0363841	14.9344
	GOTERM_BP_ALL	GO:0031098~stress-activated protein kinase signaling pathway	6	3.75	0.00311257	5601, 4217, 6416, 1399, 5599, 9459	153	33	4918	5.84433	0.997731	0.0368848	5.20463
	GOTERM_BP_ALL	GO:0001775~cell activation	14	8.75	0.00317035	958, 920, 7409, 868, 928, 962, 7040, 6777, 8440, 2534, 3579, 3932, 602, 4690	153	178	4918	2.52816	0.997974	0.0373315	5.29879
	GOTERM_BP_ALL	GO:0051674~localization of cell	13	8.125	0.00330435	6714, 8874, 2321, 9846, 2335, 7040, 7410, 8440, 2534, 2185, 3579, 5159, 4690	153	158	4918	2.64474	0.998442	0.0386484	5.51682
	GOTERM_BP_ALL	GO:0030030~cell projection organization	13	8.125	0.00330435	2064, 5781, 864, 5881, 2260, 351, 3717, 2697, 7410, 8440, 2185, 4804, 4690	153	158	4918	2.64474	0.998442	0.0386484	5.51682
	GOTERM_BP_ALL	GO:0048870~cell motility	13	8.125	0.00330435	6714, 8874, 2321, 9846, 2335, 7040, 7410, 8440, 2534, 2185, 3579, 5159, 4690	153	158	4918	2.64474	0.998442	0.0386484	5.51682
	GOTERM_BP_ALL	GO:0033157~regulation of intracellular protein transport	6	3.75	0.0035598	7040, 580, 5781, 2316, 3717, 602	153	34	4918	5.67243	0.999055	0.0413318	5.93116
	GOTERM_BP_ALL	GO:0032147~activation of protein kinase activity	7	4.375	0.0036828	2771, 4035, 2321, 5170, 2185, 8527, 3717	153	49	4918	4.59197	0.999258	0.0424797	6.13005
	GOTERM_BP_ALL	GO:0006897~endocytosis	10	6.25	0.00374617	3265, 6453, 4035, 5338, 7409, 3845, 857, 1759, 50618, 351	153	101	4918	3.18255	0.999344	0.042943	6.23237
	GOTERM_BP_ALL	GO:0010324~membrane invagination	10	6.25	0.00374617	3265, 6453, 4035, 5338, 7409, 3845, 857, 1759, 50618, 351	153	101	4918	3.18255	0.999344	0.042943	6.23237
	GOTERM_BP_ALL	GO:0043623~cellular protein complex assembly	9	5.625	0.00383278	6714, 7040, 7514, 2316, 8440, 2185, 3843, 857, 4690	153	83	4918	3.48547	0.999447	0.0436598	6.37203
	GOTERM_MF_ALL	GO:0016504~peptidase activator activity	4	2.5	0.00515803	4217, 2335, 857, 351	157	12	5058	10.7389	0.872317	0.0437574	6.95417
	GOTERM_MF_ALL	GO:0005131~growth hormone receptor binding	3	1.875	0.00544426	7297, 3716, 3717	157	4	5058	24.1624	0.886134	0.0451761	7.32661
	GOTERM_MF_ALL	GO:0004703~G-protein coupled receptor kinase activity	3	1.875	0.00544426	2869, 2870, 156	157	4	5058	24.1624	0.886134	0.0451761	7.32661
	GOTERM_CC_ALL	GO:0005667~transcription factor complex	11	6.875	0.00142471	2068, 10524, 1022, 1387, 4090, 2959, 2958, 2353, 22809, 2968, 2967	150	111	5077	3.35417	0.309742	0.0452791	1.84633
	GOTERM_BP_ALL	GO:0019932~second-messenger-mediated signaling	10	6.25	0.00400255	2771, 2064, 2769, 2316, 10645, 3579, 8527, 2869, 1268, 5294	153	102	4918	3.15135	0.999603	0.0452895	6.64523
	GOTERM_BP_ALL	GO:0006357~regulation of transcription from RNA polymerase II promoter	23	14.375	0.00412843	4863, 10524, 11278, 6774, 2002, 196, 25, 8841, 8204, 351, 1398, 2068, 7040, 1022, 1387, 6720, 7181, 4090, 6777, 2958, 22809, 2353, 602	153	392	4918	1.88599	0.99969	0.0464149	6.84733
	GOTERM_BP_ALL	GO:0007259~JAK-STAT cascade	5	3.125	0.00415427	6774, 6777, 2185, 8651, 3717	153	22	4918	7.30541	0.999705	0.0464324	6.88876
	GOTERM_BP_ALL	GO:0034329~cell junction assembly	5	3.125	0.00415427	2697, 928, 5170, 2335, 2185	153	22	4918	7.30541	0.999705	0.0464324	6.88876
	GOTERM_BP_ALL	GO:0045941~positive regulation of transcription	19	11.875	0.00428334	10524, 11278, 6774, 2002, 196, 8204, 351, 2068, 7040, 1022, 1387, 6720, 4090, 6777, 10645, 2958, 2353, 5594, 602	153	297	4918	2.05634	0.999771	0.0475716	7.09546
Module 4	GOTERM_MF_ALL	GO:0003700~transcription factor activity	60	39.7351	1.04986e-30	3725, 7849, 6722, 7593, 7025, 7026, 4205, 4520, 7707, 6772, 6773, 5916, 3727, 3726, 1050, 1051, 2297, 6929, 1052, 10062, 6663, 3091, 7030, 8061, 3394, 405, 6776, 2113, 4089, 2114, 6778, 4086, 3662, 860, 3661, 3660, 4779, 4776, 2625, 1958, 2623, 8553, 5970, 5457, 2077, 1997, 7421, 27287, 3659, 4780, 4094, 5966, 2553, 7080, 2100, 1960, 5090, 4772, 6910, 3665	138	396	5058	5.55336	3.56953e-28	3.56953e-28	1.42969e-27
	GOTERM_MF_ALL	GO:0043565~sequence-specific DNA binding	45	29.8013	3.30813e-25	7849, 3725, 6722, 4779, 7025, 1958, 2625, 4205, 7026, 6772, 7707, 2623, 5916, 5970, 5457, 3727, 3726, 2077, 1050, 1051, 1997, 2297, 6929, 7421, 1052, 27287, 3659, 4094, 4780, 10062, 6663, 7080, 3091, 2100, 7030, 8061, 3394, 5090, 405, 2113, 4089, 2114, 6778, 4772, 6910	138	252	5058	6.54503	1.12476e-22	5.62382e-23	4.50496e-22
	GOTERM_MF_ALL	GO:0030528~transcription regulator activity	64	42.3841	1.15229e-21	3725, 7849, 6722, 7593, 7025, 7026, 4520, 4205, 7707, 6772, 6773, 5916, 3727, 3726, 1050, 1051, 2297, 6929, 1052, 10062, 6663, 3397, 3091, 7030, 8061, 3394, 405, 4601, 6776, 2113, 4089, 2114, 6778, 4086, 3662, 860, 3661, 3660, 4779, 4776, 2625, 1958, 2623, 8553, 5970, 5457, 2077, 1997, 8648, 7421, 27287, 7088, 3659, 4780, 4094, 5966, 2553, 7080, 2100, 1960, 5090, 4772, 6910, 3665	138	665	5058	3.52743	3.91777e-19	1.30592e-19	1.56916e-18
	GOTERM_BP_ALL	GO:0006355~regulation of transcription, DNA-dependent	64	42.3841	8.15523e-21	3725, 7849, 6722, 7593, 7025, 7026, 4520, 4205, 7707, 6772, 6773, 5916, 4899, 3727, 3726, 1050, 1051, 2297, 6929, 1052, 10062, 6663, 3397, 3091, 7030, 8061, 3394, 405, 6776, 2113, 4089, 2114, 6778, 4086, 3662, 860, 3661, 3660, 4779, 4776, 2625, 1958, 2623, 8553, 5970, 5083, 5457, 2077, 1997, 8648, 7421, 27287, 7088, 3659, 4780, 4094, 5966, 2553, 7080, 2100, 5090, 4772, 6910, 3665	139	665	4918	3.40512	1.3766e-17	1.3766e-17	1.37437e-17
	GOTERM_BP_ALL	GO:0051252~regulation of RNA metabolic process	64	42.3841	4.73239e-20	3725, 7849, 6722, 7593, 7025, 7026, 4520, 4205, 7707, 6772, 6773, 5916, 4899, 3727, 3726, 1050, 1051, 2297, 6929, 1052, 10062, 6663, 3397, 3091, 7030, 8061, 3394, 405, 6776, 2113, 4089, 2114, 6778, 4086, 3662, 860, 3661, 3660, 4779, 4776, 2625, 1958, 2623, 8553, 5970, 5083, 5457, 2077, 1997, 8648, 7421, 27287, 7088, 3659, 4780, 4094, 5966, 2553, 7080, 2100, 5090, 4772, 6910, 3665	139	687	4918	3.29607	7.98827e-17	3.99414e-17	7.97531e-17
	GOTERM_BP_ALL	GO:0006350~transcription	65	43.0464	4.39392e-19	3725, 7849, 6722, 7593, 7025, 7026, 4520, 4205, 7707, 6772, 6773, 5916, 4899, 3727, 3726, 1050, 1051, 2297, 6929, 1052, 10062, 6663, 3091, 7030, 8061, 3394, 405, 4601, 6776, 2113, 4089, 6778, 4086, 3662, 860, 3661, 3660, 4779, 4776, 2625, 1958, 2623, 8553, 5970, 5083, 5457, 2077, 1997, 8648, 7089, 7421, 7088, 3659, 4780, 4094, 7080, 5966, 2553, 2100, 1960, 5090, 4772, 6910, 7091, 3665	139	739	4918	3.11202	7.41694e-16	1.85423e-16	7.4049e-16
	GOTERM_BP_ALL	GO:0006357~regulation of transcription from RNA polymerase II promoter	48	31.7881	3.82856e-19	7849, 3725, 3662, 6722, 860, 3660, 7025, 1958, 7026, 4520, 2623, 7707, 5916, 5970, 6773, 5083, 4899, 3727, 5457, 3726, 2077, 1050, 1051, 1997, 8648, 6929, 7421, 7088, 3659, 4094, 10062, 6663, 2553, 7080, 3397, 3091, 2100, 7030, 8061, 3394, 405, 6776, 2113, 4089, 6778, 6910, 3665, 4086	139	392	4918	4.3324	6.46261e-16	2.1542e-16	6.45212e-16
	GOTERM_MF_ALL	GO:0003677~DNA binding	66	43.7086	6.71163e-18	3725, 7849, 6722, 7593, 7025, 7026, 4520, 4205, 7707, 6772, 6773, 5916, 8638, 4899, 3727, 3726, 1050, 1051, 2297, 6929, 1052, 10062, 6663, 8349, 3091, 7030, 8061, 3394, 405, 4601, 6776, 2113, 4089, 2114, 6778, 4086, 3662, 860, 3661, 3660, 4779, 4776, 2625, 1958, 2623, 8553, 5970, 5083, 5457, 2077, 1997, 8648, 7421, 27287, 3659, 4780, 4094, 5966, 2553, 7080, 2100, 1960, 5090, 4772, 6910, 3665	138	831	5058	2.911	2.28195e-15	5.70488e-16	9.13978e-15
	GOTERM_BP_ALL	GO:0045893~positive regulation of transcription, DNA-dependent	37	24.5033	1.30332e-16	7849, 3725, 3662, 6722, 860, 1958, 7026, 4520, 7707, 5916, 5970, 5083, 3726, 1050, 1051, 8648, 1997, 6929, 3659, 4094, 4780, 10062, 6663, 7080, 5966, 3091, 2100, 7030, 8061, 405, 6776, 2113, 4089, 2114, 6778, 6910, 4086	139	259	4918	5.05447	1.87406e-13	3.75255e-14	1.88738e-13
	GOTERM_BP_ALL	GO:0045944~positive regulation of transcription from RNA polymerase II promoter	33	21.8543	2.12866e-16	7849, 3725, 3662, 6722, 860, 1958, 4520, 7707, 5916, 5970, 5083, 3726, 1050, 1051, 8648, 1997, 6929, 3659, 4094, 10062, 6663, 7080, 3091, 2100, 7030, 8061, 405, 6776, 4089, 2113, 6778, 6910, 4086	139	203	4918	5.75164	3.74811e-13	5.35127e-14	3.77476e-13
	GOTERM_BP_ALL	GO:0051254~positive regulation of RNA metabolic process	37	24.5033	1.67882e-16	7849, 3725, 3662, 6722, 860, 1958, 7026, 4520, 7707, 5916, 5970, 5083, 3726, 1050, 1051, 8648, 1997, 6929, 3659, 4094, 4780, 10062, 6663, 7080, 5966, 3091, 2100, 7030, 8061, 405, 6776, 2113, 4089, 2114, 6778, 6910, 4086	139	261	4918	5.01574	3.74811e-13	6.25056e-14	3.77476e-13
	GOTERM_BP_ALL	GO:0045449~regulation of transcription	68	45.0331	1.79905e-15	3725, 7849, 6722, 7593, 7025, 7026, 4520, 4205, 7707, 6772, 6773, 5916, 4899, 3727, 3726, 1050, 1051, 2297, 6929, 1052, 10062, 6663, 3397, 3091, 7030, 8061, 3394, 405, 4601, 6776, 2113, 4089, 2114, 6778, 4086, 3662, 860, 3661, 3660, 4779, 4776, 2625, 1958, 2623, 8553, 5970, 5083, 5457, 2077, 1997, 8648, 7089, 7421, 27287, 7088, 3659, 4094, 4780, 7080, 5966, 2553, 2100, 1960, 5090, 4772, 6910, 709…	139	938	4918	2.56496	2.99849e-12	3.74811e-13	2.9976e-12
	GOTERM_BP_ALL	GO:0031328~positive regulation of cellular biosynthetic process	41	27.1523	2.25647e-15	7849, 3725, 3662, 6722, 860, 1958, 7026, 4520, 19, 7707, 5916, 5970, 5083, 3726, 1050, 1051, 8648, 1997, 6929, 4050, 3659, 4094, 4780, 8445, 10062, 6663, 7080, 5966, 3091, 2100, 7030, 8061, 405, 6776, 2113, 4089, 2114, 6778, 3043, 6910, 4086	139	350	4918	4.14467	3.74811e-12	4.16445e-13	3.74145e-12
	GOTERM_BP_ALL	GO:0009891~positive regulation of biosynthetic process	41	27.1523	4.13707e-15	7849, 3725, 3662, 6722, 860, 1958, 7026, 4520, 19, 7707, 5916, 5970, 5083, 3726, 1050, 1051, 8648, 1997, 6929, 4050, 3659, 4094, 4780, 8445, 10062, 6663, 7080, 5966, 3091, 2100, 7030, 8061, 405, 6776, 2113, 4089, 2114, 6778, 3043, 6910, 4086	139	356	4918	4.07481	6.93401e-12	6.93445e-13	6.92779e-12
	GOTERM_BP_ALL	GO:0031326~regulation of cellular biosynthetic process	73	48.3444	5.00227e-15	3725, 7849, 6722, 7025, 7593, 7026, 4520, 4205, 7707, 6772, 6773, 5916, 4899, 3727, 3726, 1050, 1051, 2297, 6929, 1052, 10062, 6663, 3397, 3091, 7030, 8061, 3394, 405, 4601, 6776, 2113, 4089, 2114, 6778, 3043, 4086, 3662, 860, 3661, 3660, 4779, 4776, 1958, 2625, 8553, 2623, 19, 5970, 5083, 3902, 5457, 2077, 8648, 1997, 7089, 4050, 7421, 27287, 7088, 3659, 4094, 4780, 8445, 7080, 5966, 2553, 2100,…	139	1090	4918	2.36957	8.43325e-12	7.66609e-13	8.41549e-12
	GOTERM_BP_ALL	GO:0009889~regulation of biosynthetic process	73	48.3444	8.26795e-15	3725, 7849, 6722, 7025, 7593, 7026, 4520, 4205, 7707, 6772, 6773, 5916, 4899, 3727, 3726, 1050, 1051, 2297, 6929, 1052, 10062, 6663, 3397, 3091, 7030, 8061, 3394, 405, 4601, 6776, 2113, 4089, 2114, 6778, 3043, 4086, 3662, 860, 3661, 3660, 4779, 4776, 1958, 2625, 8553, 2623, 19, 5970, 5083, 3902, 5457, 2077, 8648, 1997, 7089, 4050, 7421, 27287, 7088, 3659, 4094, 4780, 8445, 7080, 5966, 2553, 2100,…	139	1100	4918	2.34803	1.3868e-11	1.15563e-12	1.38445e-11
	GOTERM_BP_ALL	GO:0045941~positive regulation of transcription	37	24.5033	1.28792e-14	7849, 3725, 3662, 6722, 860, 1958, 7026, 4520, 7707, 5916, 5970, 5083, 3726, 1050, 1051, 8648, 1997, 6929, 3659, 4094, 4780, 10062, 6663, 7080, 5966, 3091, 2100, 7030, 8061, 405, 6776, 2113, 4089, 2114, 6778, 6910, 4086	139	297	4918	4.40777	2.17391e-11	1.55276e-12	2.17049e-11
	GOTERM_BP_ALL	GO:0010556~regulation of macromolecule biosynthetic process	71	47.0199	1.27705e-14	3725, 7849, 6722, 7025, 7593, 7026, 4520, 4205, 7707, 6772, 6773, 5916, 4899, 3727, 3726, 1050, 1051, 2297, 6929, 1052, 10062, 6663, 3397, 3091, 7030, 8061, 3394, 405, 4601, 6776, 2113, 4089, 2114, 6778, 4086, 3662, 860, 3661, 3660, 4779, 4776, 2625, 1958, 8553, 2623, 5970, 5083, 3902, 5457, 2077, 1997, 8648, 7089, 7421, 4050, 27287, 7088, 3659, 4094, 4780, 8445, 7080, 5966, 2553, 2100, 1960, 509…	139	1054	4918	2.38337	2.15516e-11	1.65779e-12	2.15161e-11
	GOTERM_BP_ALL	GO:0051173~positive regulation of nitrogen compound metabolic process	39	25.8278	1.63069e-14	7849, 3725, 3662, 6722, 860, 1958, 7026, 4520, 19, 7707, 5916, 5970, 5083, 3726, 1050, 1051, 8648, 1997, 6929, 3659, 4094, 4780, 10062, 6663, 7080, 5966, 3091, 2100, 7030, 8061, 405, 6776, 2113, 4089, 2114, 6778, 3043, 6910, 4086	139	334	4918	4.13135	2.75486e-11	1.83653e-12	2.75002e-11
	GOTERM_BP_ALL	GO:0045935~positive regulation of nucleobase, nucleoside, nucleotide and nucleic acid metabolic process	38	25.1656	2.86971e-14	7849, 3725, 3662, 6722, 860, 1958, 7026, 4520, 19, 7707, 5916, 5970, 5083, 3726, 1050, 1051, 8648, 1997, 6929, 3659, 4094, 4780, 10062, 6663, 7080, 5966, 3091, 2100, 7030, 8061, 405, 6776, 2113, 4089, 2114, 6778, 6910, 4086	139	322	4918	4.17543	4.83507e-11	2.84417e-12	4.82725e-11
	GOTERM_BP_ALL	GO:0010628~positive regulation of gene expression	37	24.5033	2.71408e-14	7849, 3725, 3662, 6722, 860, 1958, 7026, 4520, 7707, 5916, 5970, 5083, 3726, 1050, 1051, 8648, 1997, 6929, 3659, 4094, 4780, 10062, 6663, 7080, 5966, 3091, 2100, 7030, 8061, 405, 6776, 2113, 4089, 2114, 6778, 6910, 4086	139	304	4918	4.30628	4.5727e-11	2.85794e-12	4.56524e-11
	GOTERM_MF_ALL	GO:0003702~RNA polymerase II transcription factor activity	25	16.5563	4.57209e-14	3662, 3725, 3661, 860, 6722, 3660, 7025, 7026, 7707, 5970, 3727, 2077, 3726, 1050, 1051, 4094, 6663, 7080, 3091, 3394, 405, 2113, 6910, 4086, 3665	138	133	5058	6.88951	1.5552e-11	3.1104e-12	6.22946e-11
	GOTERM_BP_ALL	GO:0051171~regulation of nitrogen compound metabolic process	70	46.3576	3.55186e-14	3725, 7849, 6722, 7025, 7593, 7026, 4520, 4205, 7707, 6772, 6773, 5916, 4899, 3727, 3726, 1050, 1051, 2297, 6929, 1052, 10062, 6663, 3397, 3091, 7030, 8061, 3394, 405, 4601, 6776, 2113, 4089, 2114, 6778, 3043, 4086, 3662, 860, 3661, 3660, 4779, 4776, 2625, 1958, 8553, 2623, 19, 5970, 5083, 5457, 2077, 8648, 1997, 7089, 7421, 27287, 7088, 3659, 4094, 4780, 7080, 5966, 2553, 2100, 1960, 5090, 4772,…	139	1047	4918	2.36551	5.99698e-11	3.33167e-12	5.98743e-11
	GOTERM_BP_ALL	GO:0010557~positive regulation of macromolecule biosynthetic process	39	25.8278	3.91156e-14	7849, 3725, 3662, 6722, 860, 1958, 7026, 4520, 7707, 5916, 5970, 5083, 3726, 1050, 1051, 8648, 1997, 6929, 4050, 3659, 4094, 4780, 8445, 10062, 6663, 7080, 5966, 3091, 2100, 7030, 8061, 405, 6776, 2113, 4089, 2114, 6778, 6910, 4086	139	343	4918	4.02295	6.59668e-11	3.47189e-12	6.58584e-11
	GOTERM_BP_ALL	GO:0019219~regulation of nucleobase, nucleoside, nucleotide and nucleic acid metabolic process	69	45.6954	7.20103e-14	3725, 7849, 6722, 7593, 7025, 7026, 4520, 4205, 7707, 6772, 6773, 5916, 4899, 3727, 3726, 1050, 1051, 2297, 6929, 1052, 10062, 6663, 3397, 3091, 7030, 8061, 3394, 405, 4601, 6776, 2113, 4089, 2114, 6778, 4086, 3662, 860, 3661, 3660, 4779, 4776, 2625, 1958, 8553, 2623, 19, 5970, 5083, 5457, 2077, 8648, 1997, 7089, 7421, 27287, 7088, 3659, 4094, 4780, 7080, 5966, 2553, 2100, 1960, 5090, 4772, 6910,…	139	1034	4918	2.36103	1.21626e-10	6.08136e-12	1.21425e-10
	GOTERM_BP_ALL	GO:0034645~cellular macromolecule biosynthetic process	69	45.6954	2.13807e-13	3725, 7849, 6722, 7593, 7025, 7026, 4520, 4205, 7707, 6772, 6773, 5916, 4899, 3727, 3726, 1050, 1051, 2297, 6929, 1052, 10062, 6663, 3792, 3091, 7030, 8061, 3394, 405, 4601, 6776, 2113, 4089, 6778, 4086, 3662, 860, 3661, 212, 3660, 4779, 4776, 2625, 1958, 8553, 2623, 19, 5970, 5083, 5457, 2077, 8648, 1997, 7089, 7421, 7088, 3659, 4094, 4780, 7080, 5966, 2553, 2100, 2590, 1960, 5090, 4772, 6910, 7…	139	1056	4918	2.31185	3.60943e-10	1.71878e-11	3.60356e-10
	GOTERM_BP_ALL	GO:0009059~macromolecule biosynthetic process	69	45.6954	3.63701e-13	3725, 7849, 6722, 7593, 7025, 7026, 4520, 4205, 7707, 6772, 6773, 5916, 4899, 3727, 3726, 1050, 1051, 2297, 6929, 1052, 10062, 6663, 3792, 3091, 7030, 8061, 3394, 405, 4601, 6776, 2113, 4089, 6778, 4086, 3662, 860, 3661, 212, 3660, 4779, 4776, 2625, 1958, 8553, 2623, 19, 5970, 5083, 5457, 2077, 8648, 1997, 7089, 7421, 7088, 3659, 4094, 4780, 7080, 5966, 2553, 2100, 2590, 1960, 5090, 4772, 6910, 7…	139	1067	4918	2.28801	6.13941e-10	2.79065e-11	6.12943e-10
	GOTERM_BP_ALL	GO:0010468~regulation of gene expression	69	45.6954	4.0016e-13	3725, 7849, 6722, 7593, 7025, 7026, 4520, 4205, 7707, 6772, 6773, 5916, 4899, 3727, 3726, 1050, 1051, 2297, 6929, 1052, 10062, 6663, 5580, 3397, 3091, 7030, 8061, 3394, 405, 4601, 6776, 2113, 4089, 2114, 6778, 4086, 3662, 860, 3661, 3660, 4779, 4776, 2625, 1958, 8553, 2623, 5970, 5083, 5457, 2077, 8648, 1997, 7089, 7421, 27287, 7088, 3659, 4094, 4780, 7080, 5966, 2553, 2100, 1960, 5090, 4772, 691…	139	1069	4918	2.28373	6.7541e-10	2.93656e-11	6.74316e-10
	GOTERM_BP_ALL	GO:0060255~regulation of macromolecule metabolic process	76	50.3311	6.69554e-13	3725, 7849, 6722, 7025, 7593, 7026, 4520, 4205, 7707, 6772, 6773, 5916, 4899, 3727, 3726, 1050, 1051, 2297, 6929, 1052, 10062, 6663, 5580, 3397, 3091, 7030, 3394, 8061, 10477, 405, 3689, 4601, 6776, 2113, 4089, 2114, 6778, 4086, 3662, 860, 3661, 3660, 4779, 4776, 1958, 2625, 8553, 2623, 5970, 5083, 3902, 5457, 2077, 8648, 1997, 7089, 4050, 7421, 27287, 7088, 3659, 4094, 4780, 8445, 7080, 5966, 25…	139	1279	4918	2.10241	1.13024e-09	4.70934e-11	1.12841e-09
	GOTERM_BP_ALL	GO:0031323~regulation of cellular metabolic process	78	51.6556	1.10004e-12	3725, 7849, 6722, 7025, 7593, 7026, 4520, 4205, 6772, 7707, 6773, 5916, 4899, 3727, 3726, 1050, 1051, 2297, 6929, 1052, 10062, 6663, 5580, 3397, 3091, 7030, 3394, 8061, 405, 3689, 4601, 6776, 2113, 4089, 2114, 6778, 3043, 4086, 3662, 860, 3661, 3660, 4779, 4776, 1958, 2625, 8553, 19, 2623, 5970, 3902, 5083, 5457, 2077, 8648, 1997, 7186, 7089, 4050, 7421, 27287, 7088, 3659, 4094, 4780, 8445, 7080,…	139	1350	4918	2.04425	1.85682e-09	7.42726e-11	1.85381e-09
	GOTERM_BP_ALL	GO:0080090~regulation of primary metabolic process	75	49.6689	1.9883e-12	3725, 7849, 6722, 7025, 7593, 7026, 4520, 4205, 7707, 6772, 6773, 5916, 4899, 3727, 3726, 1050, 1051, 2297, 6929, 1052, 10062, 6663, 5580, 3397, 3091, 7030, 3394, 8061, 10477, 405, 3689, 4601, 6776, 2113, 4089, 2114, 6778, 4086, 3662, 860, 3661, 3660, 4779, 4776, 1958, 2625, 8553, 19, 2623, 5970, 5083, 5457, 2077, 8648, 1997, 7089, 7421, 27287, 7088, 3659, 4094, 4780, 8445, 7080, 5966, 2553, 4724…	139	1275	4918	2.08125	3.35625e-09	1.29086e-10	3.3508e-09
	GOTERM_BP_ALL	GO:0031325~positive regulation of cellular metabolic process	42	27.8146	3.24709e-12	7849, 3725, 3662, 6722, 860, 1958, 7026, 4520, 19, 7707, 5916, 5970, 5083, 3726, 1050, 1051, 8648, 1997, 6929, 4050, 3659, 4094, 4780, 8445, 10062, 6663, 7080, 5966, 3091, 2100, 7030, 8061, 2688, 405, 6776, 2113, 4089, 2114, 6778, 3043, 6910, 4086	139	454	4918	3.27316	5.48105e-09	2.03002e-10	5.47216e-09
	GOTERM_BP_ALL	GO:0019222~regulation of metabolic process	79	52.3179	6.74315e-12	3725, 7849, 6722, 7025, 7593, 7026, 4520, 4205, 6772, 7707, 6773, 5916, 4899, 3727, 3726, 1050, 1051, 2297, 6929, 1052, 10062, 6663, 5580, 3397, 3091, 7030, 3394, 8061, 10477, 405, 3689, 4601, 6776, 2113, 4089, 2114, 6778, 3043, 4086, 3662, 860, 3661, 3660, 4779, 4776, 1958, 2625, 8553, 19, 2623, 5970, 3902, 5083, 5457, 2077, 8648, 1997, 7186, 7089, 4050, 7421, 27287, 7088, 3659, 4094, 4780, 8445…	139	1425	4918	1.96149	1.13825e-08	4.06516e-10	1.1364e-08
	GOTERM_BP_ALL	GO:0010467~gene expression	69	45.6954	1.36607e-11	3725, 7849, 6722, 7025, 7593, 7026, 4520, 4205, 7707, 6772, 6773, 5916, 4899, 3727, 3726, 1050, 1051, 2297, 6929, 1052, 10062, 6663, 3091, 7030, 3394, 8061, 405, 4601, 6776, 2113, 4089, 6778, 4086, 3662, 860, 3661, 3660, 4779, 4776, 2625, 1958, 8553, 2623, 5970, 5083, 5457, 2077, 8648, 1997, 7089, 7421, 4050, 7088, 3659, 4094, 4780, 7080, 5966, 2553, 2100, 1960, 5090, 717, 4285, 57187, 4772, 6910…	139	1147	4918	2.12843	2.30591e-08	7.68638e-10	2.30217e-08
	GOTERM_BP_ALL	GO:0009893~positive regulation of metabolic process	42	27.8146	1.34708e-11	7849, 3725, 3662, 6722, 860, 1958, 7026, 4520, 19, 7707, 5916, 5970, 5083, 3726, 1050, 1051, 8648, 1997, 6929, 4050, 3659, 4094, 4780, 8445, 10062, 6663, 7080, 5966, 3091, 2100, 7030, 8061, 2688, 405, 6776, 2113, 4089, 2114, 6778, 3043, 6910, 4086	139	474	4918	3.13505	2.27387e-08	7.84092e-10	2.27018e-08
	GOTERM_MF_ALL	GO:0003676~nucleic acid binding	69	45.6954	3.03293e-11	3725, 7849, 6722, 7593, 7025, 7026, 4520, 4205, 7707, 6772, 6773, 5916, 8638, 4899, 3727, 3726, 1050, 1051, 2297, 6929, 1052, 10062, 6731, 6663, 8349, 3091, 7030, 8061, 3394, 4939, 405, 4601, 6776, 2113, 4089, 2114, 6778, 4086, 3662, 860, 3661, 3660, 4779, 4776, 2625, 1958, 2623, 8553, 5970, 5083, 5457, 2077, 1997, 8648, 7421, 27287, 3659, 4094, 4780, 5966, 2553, 7080, 2100, 1960, 5090, 57187, 47…	138	1209	5058	2.09181	1.0312e-08	1.71866e-09	4.13019e-08
	GOTERM_BP_ALL	GO:0010604~positive regulation of macromolecule metabolic process	40	26.4901	5.06744e-11	7849, 3725, 3662, 6722, 860, 1958, 7026, 4520, 7707, 5916, 5970, 5083, 3726, 1050, 1051, 8648, 1997, 6929, 4050, 3659, 4094, 4780, 8445, 10062, 6663, 7080, 5966, 3091, 2100, 7030, 8061, 2688, 405, 6776, 2113, 4089, 2114, 6778, 6910, 4086	139	451	4918	3.13803	8.55385e-08	2.75931e-09	8.53997e-08
	GOTERM_BP_ALL	GO:0048513~organ development	52	34.4371	6.7529e-10	7849, 3725, 6722, 7025, 4205, 7026, 1413, 5916, 6347, 3726, 119, 1050, 1051, 6929, 6414, 6663, 5328, 3397, 3091, 3394, 6692, 405, 4089, 6776, 4086, 3662, 860, 212, 4049, 58, 1958, 4776, 5970, 5083, 5457, 10630, 7089, 7421, 4050, 7088, 3659, 5797, 6439, 4094, 7080, 329, 4724, 9562, 2100, 1960, 4772, 6910	139	777	4918	2.36786	1.13989e-06	3.56215e-08	1.13804e-06
	GOTERM_BP_ALL	GO:0044249~cellular biosynthetic process	71	47.0199	2.23165e-09	3725, 7849, 6722, 7025, 7593, 7026, 4520, 4205, 7707, 6772, 6773, 5916, 4899, 3727, 3726, 1050, 1051, 2297, 6929, 1052, 10062, 6663, 3792, 3091, 7030, 3394, 8061, 23545, 405, 4601, 6776, 2113, 4089, 6778, 4086, 3662, 860, 3661, 212, 3660, 4779, 4776, 1958, 2625, 8553, 2623, 19, 5970, 5083, 5457, 2077, 8648, 1997, 7089, 7421, 7088, 3659, 4094, 4780, 7080, 5966, 2553, 2100, 27109, 2590, 1960, 5090,…	139	1337	4918	1.87889	3.76702e-06	1.14152e-07	3.76092e-06
	GOTERM_BP_ALL	GO:0048731~system development	58	38.4106	8.13237e-09	3725, 7849, 6722, 7025, 7026, 4205, 1413, 5916, 6347, 3727, 3726, 119, 1050, 1051, 6929, 6414, 5264, 6663, 5328, 3397, 3091, 3394, 51232, 6692, 405, 6776, 4089, 2114, 4086, 3662, 860, 212, 4049, 4776, 58, 1958, 5970, 5083, 5457, 7089, 10630, 7421, 4050, 7088, 3659, 5797, 6439, 4094, 7080, 329, 4724, 9562, 2100, 5090, 1960, 203068, 4772, 6910	139	995	4918	2.06243	1.37273e-05	4.03748e-07	1.37052e-05
	GOTERM_BP_ALL	GO:0009058~biosynthetic process	71	47.0199	1.00203e-08	3725, 7849, 6722, 7025, 7593, 7026, 4520, 4205, 7707, 6772, 6773, 5916, 4899, 3727, 3726, 1050, 1051, 2297, 6929, 1052, 10062, 6663, 3792, 3091, 7030, 3394, 8061, 23545, 405, 4601, 6776, 2113, 4089, 6778, 4086, 3662, 860, 3661, 212, 3660, 4779, 4776, 1958, 2625, 8553, 2623, 19, 5970, 5083, 5457, 2077, 8648, 1997, 7089, 7421, 7088, 3659, 4094, 4780, 7080, 5966, 2553, 2100, 27109, 2590, 1960, 5090,…	139	1381	4918	1.81902	1.69141e-05	4.83265e-07	1.68868e-05
	GOTERM_BP_ALL	GO:0048856~anatomical structure development	60	39.7351	1.71067e-08	3725, 7849, 6722, 7025, 7026, 4205, 1413, 5916, 6347, 3727, 3726, 119, 1050, 1051, 6929, 6414, 5264, 6663, 5328, 3397, 3091, 3394, 51232, 6692, 405, 6776, 4089, 2114, 4086, 3662, 860, 212, 4049, 4779, 4776, 58, 2625, 1958, 5970, 5083, 5457, 7089, 10630, 7421, 4050, 7088, 3659, 5797, 6439, 4094, 7080, 329, 4724, 9562, 2100, 5090, 1960, 203068, 4772, 6910	139	1071	4918	1.98215	2.88756e-05	8.02112e-07	2.88292e-05
	GOTERM_MF_ALL	GO:0008134~transcription factor binding	28	18.543	2.1005e-08	3662, 3725, 6722, 3661, 4779, 2625, 7025, 4776, 4520, 7026, 5970, 5916, 8638, 2077, 3726, 1050, 8648, 6929, 7421, 7088, 10062, 6663, 3091, 2100, 405, 4601, 2113, 6910	138	302	5058	3.39821	7.14168e-06	1.02024e-06	2.86043e-05
	GOTERM_MF_ALL	GO:0016563~transcription activator activity	24	15.894	2.67268e-08	7849, 3662, 860, 7025, 1958, 4776, 4520, 7707, 2100, 8061, 3726, 1051, 8648, 1997, 6929, 405, 4089, 4772, 4780, 6910, 10062, 6663, 4086, 7080	138	227	5058	3.87512	9.08707e-06	1.13589e-06	3.63961e-05
	GOTERM_BP_ALL	GO:0051239~regulation of multicellular organismal process	35	23.1788	2.7788e-08	3725, 3662, 6722, 860, 4049, 1958, 8553, 5970, 3902, 6347, 3727, 1051, 1997, 7186, 10630, 4050, 3659, 5797, 4780, 4094, 5328, 5966, 3397, 3091, 7030, 5090, 2688, 405, 6776, 2113, 4089, 6778, 6910, 91543, 4086	139	443	4918	2.79536	4.69051e-05	1.26773e-06	4.68301e-05
	GOTERM_BP_ALL	GO:0006139~nucleobase, nucleoside, nucleotide and nucleic acid metabolic process	69	45.6954	6.00092e-08	3725, 7849, 6722, 7025, 7593, 7026, 4520, 4205, 7707, 6772, 6773, 5916, 4899, 3727, 3726, 1050, 1051, 2297, 6929, 1052, 10062, 6663, 3091, 7030, 8061, 3394, 23545, 4939, 405, 4601, 6776, 2113, 4089, 6778, 4086, 3662, 860, 3661, 3660, 4779, 4776, 2625, 1958, 8553, 2623, 5970, 5083, 5457, 2077, 8648, 1997, 7089, 7421, 7088, 3659, 4094, 4780, 7080, 5966, 2553, 2100, 27109, 1960, 5090, 57187, 4772, 6…	139	1375	4918	1.7755	0.00010129	2.66567e-06	0.000101131
	GOTERM_BP_ALL	GO:0048522~positive regulation of cellular process	54	35.7616	7.83744e-08	3725, 7849, 6722, 4520, 7026, 7707, 6772, 5916, 6347, 3727, 3726, 1050, 1051, 6929, 10062, 6663, 3091, 7030, 8061, 405, 6776, 2113, 4089, 2114, 6778, 3043, 4086, 3662, 860, 4049, 1958, 19, 5970, 5083, 5457, 1997, 8648, 7186, 10630, 7421, 4050, 3659, 4780, 4094, 8445, 4055, 5966, 7080, 329, 4724, 2100, 2688, 203068, 6910	139	944	4918	2.02393	0.000132287	3.3922e-06	0.000132081
	GOTERM_BP_ALL	GO:0048518~positive regulation of biological process	57	37.7483	9.6532e-08	3725, 7849, 6722, 7026, 4520, 7707, 6772, 5916, 6347, 3727, 3726, 1050, 1051, 6929, 10062, 6663, 3091, 7030, 8061, 405, 6776, 2113, 4089, 2114, 6778, 3043, 4086, 3662, 860, 4049, 1958, 19, 5970, 5083, 3902, 5457, 1997, 8648, 7186, 10630, 7421, 4050, 3659, 4780, 4094, 8445, 4055, 5966, 7080, 329, 4724, 2100, 717, 2688, 203068, 6910, 3665	139	1034	4918	1.95042	0.000162933	4.07364e-06	0.000162682
	GOTERM_BP_ALL	GO:0032501~multicellular organismal process	71	47.0199	2.82134e-07	3725, 7849, 6722, 7025, 7026, 4205, 7707, 1413, 6772, 5916, 6347, 3727, 3726, 119, 1050, 1051, 6414, 6929, 5264, 6663, 5580, 5328, 3397, 3792, 3091, 51232, 8061, 3394, 6692, 405, 6776, 4089, 2114, 3043, 4086, 3662, 860, 3661, 212, 4049, 4776, 58, 1958, 2623, 19, 5970, 5083, 6535, 5457, 7089, 10630, 7421, 4050, 27287, 7088, 3659, 5797, 6439, 4094, 1545, 5966, 7080, 329, 4724, 2100, 9562, 1960, 509…	139	1489	4918	1.68709	0.000476129	1.16156e-05	0.000475469
	GOTERM_MF_ALL	GO:0003705~RNA polymerase II transcription factor activity, enhancer binding	8	5.29801	3.52449e-07	1050, 1051, 405, 5970, 3091, 3394, 6663, 7080	138	19	5058	15.4325	0.000119826	1.33147e-05	0.000479959
	GOTERM_BP_ALL	GO:0043193~positive regulation of gene-specific transcription	12	7.94702	3.4871e-07	3662, 1050, 6722, 6929, 405, 7026, 3091, 2113, 2100, 7030, 6910, 10062	139	57	4918	7.44869	0.000588449	1.40147e-05	0.000587666
	GOTERM_BP_ALL	GO:0007275~multicellular organismal development	60	39.7351	3.65346e-07	3725, 7849, 6722, 7025, 7026, 4205, 1413, 5916, 6347, 3727, 3726, 119, 1050, 1051, 6929, 6414, 5264, 6663, 5328, 3397, 3091, 3394, 51232, 6692, 405, 6776, 4089, 2114, 4086, 3662, 860, 212, 4049, 4776, 58, 1958, 2623, 5970, 5083, 5457, 7089, 10630, 7421, 4050, 7088, 27287, 3659, 5797, 6439, 4094, 7080, 329, 4724, 9562, 2100, 5090, 1960, 203068, 4772, 6910	139	1161	4918	1.82849	0.000616515	1.43419e-05	0.000615703
	GOTERM_BP_ALL	GO:0034641~cellular nitrogen compound metabolic process	70	46.3576	6.71857e-07	3725, 7849, 6722, 7025, 7593, 7026, 4520, 4205, 7707, 6772, 6773, 5916, 4899, 3727, 3726, 1050, 1051, 2297, 6929, 1052, 10062, 6663, 3091, 7030, 8061, 3394, 23545, 4939, 405, 4601, 6776, 2113, 4089, 6778, 4086, 3662, 860, 3661, 212, 3660, 4779, 4776, 1958, 2625, 8553, 2623, 5970, 5083, 5457, 2077, 8648, 1997, 7089, 7421, 7088, 3659, 4094, 4780, 7080, 5966, 2553, 2100, 27109, 1960, 5090, 57187, 47…	139	1488	4918	1.66444	0.00113345	2.57745e-05	0.00113225
	GOTERM_BP_ALL	GO:0032502~developmental process	63	41.7219	8.56504e-07	3725, 7849, 6722, 7025, 7026, 4205, 1413, 5916, 6347, 3727, 3726, 119, 1050, 1051, 6414, 6929, 5264, 5580, 6663, 5328, 3397, 3091, 3394, 51232, 6692, 405, 6776, 4089, 2114, 4086, 3662, 860, 212, 4049, 4779, 4776, 2625, 58, 1958, 2623, 5970, 5083, 5457, 7089, 10630, 7421, 4050, 7088, 27287, 3659, 5797, 6439, 4094, 7080, 329, 4724, 9562, 2100, 1960, 5090, 203068, 4772, 6910	139	1279	4918	1.74278	0.00144473	3.21279e-05	0.00144342
	GOTERM_BP_ALL	GO:0006807~nitrogen compound metabolic process	70	46.3576	1.64845e-06	3725, 7849, 6722, 7025, 7593, 7026, 4520, 4205, 7707, 6772, 6773, 5916, 4899, 3727, 3726, 1050, 1051, 2297, 6929, 1052, 10062, 6663, 3091, 7030, 8061, 3394, 23545, 4939, 405, 4601, 6776, 2113, 4089, 6778, 4086, 3662, 860, 3661, 212, 3660, 4779, 4776, 1958, 2625, 8553, 2623, 5970, 5083, 5457, 2077, 8648, 1997, 7089, 7421, 7088, 3659, 4094, 4780, 7080, 5966, 2553, 2100, 27109, 1960, 5090, 57187, 47…	139	1521	4918	1.62833	0.00277872	6.04893e-05	0.00277804
	GOTERM_BP_ALL	GO:0042221~response to chemical stimulus	41	27.1523	1.79946e-06	3725, 6722, 212, 3661, 4049, 1958, 58, 2625, 4520, 6772, 5916, 5970, 6347, 3726, 6414, 10630, 7421, 4582, 55970, 5797, 5798, 4780, 1545, 6731, 5328, 7080, 329, 3397, 3091, 4724, 2100, 8061, 4283, 2688, 405, 3689, 6776, 2113, 4089, 6778, 4086	139	678	4918	2.13958	0.00303288	6.46254e-05	0.00303252
	GOTERM_BP_ALL	GO:0009612~response to mechanical stimulus	9	5.96026	1.86862e-06	3725, 4049, 58, 4050, 6772, 5970, 6347, 8061, 3726	139	32	4918	9.95099	0.00314926	6.5711e-05	0.00314907
	GOTERM_BP_ALL	GO:0065007~biological regulation	106	70.1987	2.08734e-06	3725, 4520, 4205, 6772, 6773, 4899, 6347, 3727, 3726, 2297, 7169, 9639, 3091, 51232, 10477, 405, 3689, 4601, 6776, 6778, 212, 4779, 4776, 2625, 2623, 19, 8553, 5970, 2077, 8648, 1997, 7186, 7421, 27287, 11345, 4094, 4780, 8445, 5966, 1445, 329, 2100, 717, 203068, 4772, 7849, 6722, 7025, 7593, 7026, 7707, 5916, 119, 1050, 1051, 6929, 1052, 5586, 2994, 10062, 5580, 6663, 5328, 3792, 3397, 7030, 339…	139	2812	4918	1.33372	0.00351724	7.19043e-05	0.00351766
	GOTERM_MF_ALL	GO:0003704~specific RNA polymerase II transcription factor activity	8	5.29801	2.16101e-06	1050, 6722, 7025, 7026, 7707, 3665, 2077, 7080	138	24	5058	12.2174	0.000734473	7.34716e-05	0.00294279
	GOTERM_BP_ALL	GO:0006366~transcription from RNA polymerase II promoter	17	11.2583	2.18455e-06	3661, 4779, 2625, 4776, 6772, 3091, 8061, 1050, 1051, 405, 1052, 2113, 3659, 4772, 4780, 4094, 3665	139	145	4918	4.14815	0.00368074	7.37479e-05	0.00368148
	GOTERM_BP_ALL	GO:0050896~response to stimulus	66	43.7086	3.27364e-06	3725, 6722, 4520, 7707, 6772, 6773, 5916, 8638, 6347, 3726, 1051, 6414, 5264, 5580, 6731, 5328, 8349, 3397, 3091, 10964, 7030, 8061, 3394, 23545, 4939, 405, 3689, 6776, 2113, 4089, 6778, 4086, 3661, 212, 4049, 4779, 4776, 2625, 58, 1958, 8553, 5970, 5457, 10561, 10630, 7421, 4050, 4582, 55970, 5797, 5798, 4780, 8445, 1545, 7080, 329, 4724, 2100, 2590, 5090, 717, 4283, 2688, 203068, 3665, 91543	139	1420	4918	1.64448	0.00551067	0.000108345	0.0055168
	GOTERM_BP_ALL	GO:0032583~regulation of gene-specific transcription	13	8.60927	3.36373e-06	3662, 6722, 7026, 3091, 2100, 7030, 1050, 6929, 405, 7421, 2113, 10062, 6910	139	85	4918	5.41126	0.00566189	0.000109186	0.00566861
	GOTERM_BP_ALL	GO:0051591~response to cAMP	8	5.29801	3.70614e-06	3725, 329, 6772, 5970, 4724, 5798, 8061, 3726	139	25	4918	11.322	0.00623645	0.00011803	0.00624563
	GOTERM_BP_ALL	GO:0001817~regulation of cytokine production	13	8.60927	9.83432e-06	3662, 5970, 3091, 3902, 1051, 1997, 7186, 405, 4050, 4089, 3659, 6776, 5966	139	94	4918	4.89316	0.0164634	0.000307368	0.0165721
	GOTERM_MF_ALL	GO:0010843~promoter binding	9	5.96026	1.28079e-05	3725, 1050, 6722, 6929, 7421, 7026, 4089, 7030, 7080	138	42	5058	7.85404	0.00434526	0.000395806	0.0174402
	GOTERM_BP_ALL	GO:0006351~transcription, DNA-dependent	17	11.2583	1.74036e-05	3661, 4779, 2625, 4776, 6772, 3091, 8061, 1050, 1051, 405, 1052, 2113, 3659, 4772, 4780, 4094, 3665	139	170	4918	3.53813	0.0289502	0.000524461	0.0293256
	GOTERM_BP_ALL	GO:0050793~regulation of developmental process	25	16.5563	1.71688e-05	3662, 3725, 860, 6722, 19, 5970, 3727, 3726, 10630, 5797, 4094, 4780, 10062, 3091, 3397, 7030, 405, 3689, 4089, 2113, 6776, 6778, 6910, 91543, 4086	139	338	4918	2.61696	0.0285653	0.000526793	0.02893
	GOTERM_BP_ALL	GO:0032774~RNA biosynthetic process	17	11.2583	2.01761e-05	3661, 4779, 2625, 4776, 6772, 3091, 8061, 1050, 1051, 405, 1052, 2113, 3659, 4772, 4780, 4094, 3665	139	172	4918	3.49699	0.0334842	0.000597324	0.0339966
	GOTERM_BP_ALL	GO:0001892~embryonic placenta development	6	3.97351	2.64225e-05	1050, 1051, 6692, 405, 3091, 3726	139	14	4918	15.1634	0.0436218	0.000768701	0.0445195
	GOTERM_BP_ALL	GO:0001890~placenta development	8	5.29801	3.3569e-05	1050, 1051, 6692, 405, 7421, 329, 3091, 3726	139	34	4918	8.32501	0.0550899	0.000959971	0.0565575
	GOTERM_BP_ALL	GO:0050794~regulation of cellular process	96	63.5762	3.69522e-05	3725, 7849, 6722, 7025, 7593, 7026, 4520, 4205, 6772, 7707, 6773, 5916, 6347, 4899, 3727, 3726, 119, 1050, 1051, 2297, 6929, 1052, 5586, 2994, 10062, 6663, 5580, 5328, 9639, 3091, 3397, 7030, 51232, 3394, 8061, 405, 3689, 4601, 6776, 4089, 2113, 2114, 6778, 3043, 4086, 3662, 3661, 860, 4049, 3660, 4779, 4776, 1958, 2625, 9266, 8553, 19, 2623, 5970, 3902, 5083, 5457, 2077, 8648, 1997, 7186, 7089, …	139	2561	4918	1.32628	0.0604708	0.00103907	0.0622559
	GOTERM_BP_ALL	GO:0050789~regulation of biological process	99	65.5629	4.31514e-05	3725, 4520, 4205, 6772, 6773, 4899, 6347, 3727, 3726, 2297, 9639, 3091, 51232, 405, 10477, 3689, 4601, 6776, 6778, 4779, 2625, 4776, 2623, 19, 8553, 5970, 2077, 8648, 1997, 7186, 7421, 27287, 4094, 4780, 8445, 5966, 1445, 329, 2100, 717, 203068, 4772, 7849, 6722, 7025, 7593, 7026, 7707, 5916, 119, 1050, 1051, 6929, 1052, 5586, 2994, 10062, 5580, 6663, 5328, 3397, 7030, 3394, 8061, 4089, 2113, 211…	139	2682	4918	1.30602	0.0702515	0.0011934	0.0726966
	GOTERM_BP_ALL	GO:0044260~cellular macromolecule metabolic process	83	54.9669	5.00122e-05	3725, 7849, 6722, 7025, 7593, 7026, 4520, 4205, 6772, 7707, 6773, 5916, 6347, 4899, 3727, 3726, 1050, 1051, 2297, 6929, 1052, 5586, 10062, 6663, 5580, 3091, 3792, 7030, 3394, 8061, 4939, 10477, 405, 4601, 6776, 2113, 4089, 6778, 4086, 3662, 212, 860, 3661, 3660, 4779, 4776, 1958, 2625, 8553, 19, 2623, 5970, 5083, 5457, 2077, 8648, 1997, 7089, 7421, 7088, 5799, 3659, 6904, 5797, 5798, 4094, 4780, …	139	2105	4918	1.39508	0.0809573	0.00136073	0.0842502
	GOTERM_BP_ALL	GO:0043170~macromolecule metabolic process	87	57.6159	7.77139e-05	3725, 7849, 6722, 7025, 7593, 7026, 4520, 4205, 6772, 7707, 6773, 5916, 6347, 4899, 3727, 3726, 1050, 1051, 2297, 6929, 1052, 6768, 5586, 10062, 6663, 5580, 5328, 3091, 3792, 7030, 3394, 8061, 4939, 10477, 405, 4601, 6776, 4089, 2113, 6778, 4086, 3662, 212, 3661, 860, 3660, 4779, 4776, 1958, 2625, 8553, 19, 2623, 5970, 5083, 5457, 2077, 8648, 1997, 7089, 4050, 7421, 7088, 5799, 3659, 6904, 5797, …	139	2269	4918	1.35662	0.122945	0.00208015	0.130888
	GOTERM_BP_ALL	GO:0010552~positive regulation of specific transcription from RNA polymerase II promoter	8	5.29801	8.53546e-05	3662, 1050, 6722, 6929, 2113, 7030, 6910, 10062	139	39	4918	7.2577	0.134186	0.00224879	0.143747
	GOTERM_BP_ALL	GO:0042035~regulation of cytokine biosynthetic process	8	5.29801	0.000101063	3662, 1051, 4050, 5970, 6776, 3659, 3902, 5966	139	40	4918	7.07626	0.156844	0.00262122	0.170181
	GOTERM_BP_ALL	GO:0042127~regulation of cell proliferation	26	17.2185	0.00020336	3725, 860, 4049, 6772, 5970, 5916, 6347, 1050, 6929, 4050, 7421, 5797, 5328, 1445, 4724, 3091, 2100, 8061, 405, 4601, 4089, 2113, 6776, 6778, 6910, 4086	139	419	4918	2.1955	0.29058	0.00518811	0.342163
	GOTERM_BP_ALL	GO:0045597~positive regulation of cell differentiation	13	8.60927	0.00023235	3725, 860, 6722, 5970, 3091, 3727, 3726, 405, 4089, 2113, 6776, 6910, 4086	139	129	4918	3.56556	0.324466	0.0058374	0.39085
	GOTERM_BP_ALL	GO:0010551~regulation of specific transcription from RNA polymerase II promoter	9	5.96026	0.000263259	3662, 1050, 6722, 6929, 7421, 2113, 7030, 6910, 10062	139	61	4918	5.22019	0.358816	0.00651456	0.442735
	GOTERM_BP_ALL	GO:0010033~response to organic substance	25	16.5563	0.000308196	3725, 3661, 6722, 4049, 2625, 1958, 58, 6772, 5970, 6347, 3726, 55970, 5798, 4780, 1545, 7080, 329, 4724, 3397, 2100, 8061, 2688, 6776, 6778, 4086	139	405	4918	2.18403	0.405666	0.00751243	0.518123
	GOTERM_BP_ALL	GO:0030154~cell differentiation	35	23.1788	0.000391948	7849, 3725, 3662, 6722, 212, 860, 7025, 1958, 58, 4776, 4205, 7026, 5970, 5457, 3727, 3726, 1050, 1051, 6929, 3659, 5797, 4094, 6663, 7080, 3091, 2100, 3394, 5090, 405, 203068, 6776, 4089, 4772, 6910, 4086	139	679	4918	1.82378	0.484046	0.00940886	0.658487
	GOTERM_BP_ALL	GO:0045084~positive regulation of interleukin-12 biosynthetic process	4	2.64901	0.000406427	4050, 5970, 3659, 5966	139	6	4918	23.5875	0.496508	0.00961806	0.682733
	GOTERM_BP_ALL	GO:0048869~cellular developmental process	36	23.8411	0.000413136	7849, 3725, 3662, 6722, 212, 860, 7025, 1958, 58, 4776, 4205, 7026, 5970, 5457, 3727, 3726, 1050, 1051, 6929, 10630, 3659, 5797, 4094, 6663, 7080, 3091, 2100, 3394, 5090, 405, 203068, 6776, 4089, 4772, 6910, 4086	139	709	4918	1.79651	0.50218	0.00964096	0.693966
	GOTERM_BP_ALL	GO:0051707~response to other organism	13	8.60927	0.000435654	3725, 3661, 4049, 8349, 6772, 6773, 5970, 6347, 8061, 10561, 91543, 3665, 7080	139	138	4918	3.33302	0.520756	0.0100254	0.731662
	GOTERM_MF_ALL	GO:0003707~steroid hormone receptor activity	6	3.97351	0.000380305	7025, 7421, 7026, 5916, 2100, 10062	138	24	5058	9.16304	0.121315	0.0107195	0.516653
	GOTERM_BP_ALL	GO:0045595~regulation of cell differentiation	18	11.9205	0.000500752	3725, 3662, 6722, 860, 19, 5970, 3091, 7030, 3727, 3726, 405, 4089, 2113, 6776, 4094, 6910, 10062, 4086	139	248	4918	2.568	0.570649	0.0112098	0.840557
	GOTERM_BP_ALL	GO:0009653~anatomical structure morphogenesis	29	19.2053	0.000498475	7849, 3725, 6722, 860, 4779, 2625, 58, 7026, 5970, 5916, 6347, 5457, 3726, 7089, 10630, 7421, 7088, 5797, 6439, 6663, 7080, 5328, 3091, 3397, 6692, 4089, 4772, 6910, 4086	139	523	4918	1.96187	0.568995	0.011309	0.83675
	GOTERM_BP_ALL	GO:0009605~response to external stimulus	25	16.5563	0.000566681	3725, 6722, 4049, 4779, 58, 4776, 8553, 6772, 5970, 5916, 6347, 3726, 1051, 10630, 4050, 7421, 4582, 5328, 3091, 8061, 717, 4283, 3689, 4086, 3665	139	422	4918	2.09605	0.615891	0.0125109	0.950728
	GOTERM_BP_ALL	GO:0045075~regulation of interleukin-12 biosynthetic process	4	2.64901	0.000696649	4050, 5970, 3659, 5966	139	7	4918	20.2179	0.691599	0.0151612	1.16758
	GOTERM_BP_ALL	GO:0006952~defense response	19	12.5828	0.000734675	8349, 4779, 2625, 4776, 7707, 5970, 3091, 6347, 2100, 8061, 717, 4283, 1051, 10630, 3689, 203068, 91543, 3665, 4086	139	280	4918	2.40087	0.710786	0.015581	1.23094
	GOTERM_BP_ALL	GO:0000122~negative regulation of transcription from RNA polymerase II promoter	13	8.60927	0.000726889	3660, 7025, 1958, 7026, 7707, 5916, 3397, 3394, 1050, 7421, 7088, 3665, 7080	139	146	4918	3.15039	0.706957	0.0156132	1.21797
	GOTERM_BP_ALL	GO:0044237~cellular metabolic process	96	63.5762	0.000756364	7849, 3725, 6722, 7025, 7593, 7026, 4520, 4205, 6772, 7707, 6773, 10548, 5916, 6347, 4899, 645, 3727, 3726, 1050, 1051, 2297, 6414, 6929, 1052, 5586, 10062, 6663, 5580, 3091, 3792, 7030, 3394, 8061, 23545, 4939, 10477, 405, 4601, 6776, 4089, 2113, 10007, 6778, 4086, 3662, 212, 3661, 860, 3660, 4779, 4776, 1958, 2625, 216, 8553, 19, 2623, 5970, 5083, 5457, 2077, 8648, 1997, 7089, 10630, 7421, 7088…	139	2726	4918	1.246	0.72119	0.0158385	1.26706
	GOTERM_BP_ALL	GO:0045892~negative regulation of transcription, DNA-dependent	15	9.93377	0.000835049	3660, 7025, 1958, 7026, 7707, 8553, 5916, 3397, 3394, 1050, 7421, 7088, 4089, 3665, 7080	139	191	4918	2.77864	0.755894	0.0172586	1.398
	GOTERM_BP_ALL	GO:0051253~negative regulation of RNA metabolic process	15	9.93377	0.000925533	3660, 7025, 1958, 7026, 7707, 8553, 5916, 3397, 3394, 1050, 7421, 7088, 4089, 3665, 7080	139	193	4918	2.74984	0.790498	0.0188807	1.54837
	GOTERM_BP_ALL	GO:0051094~positive regulation of developmental process	13	8.60927	0.000981094	3725, 860, 6722, 5970, 3091, 3727, 3726, 405, 4089, 2113, 6776, 6910, 4086	139	151	4918	3.04607	0.80927	0.0195317	1.6406
	GOTERM_BP_ALL	GO:0008285~negative regulation of cell proliferation	15	9.93377	0.000973796	3725, 1445, 4049, 5916, 2100, 8061, 1050, 7421, 4050, 4601, 4089, 2113, 5797, 6910, 4086	139	194	4918	2.73567	0.806904	0.0196191	1.6285
	GOTERM_BP_ALL	GO:0019221~cytokine-mediated signaling pathway	7	4.63576	0.000999336	1050, 6772, 5970, 6776, 6347, 5798, 6778	139	42	4918	5.89688	0.81506	0.0196597	1.67087
	GOTERM_BP_ALL	GO:0051704~multi-organism process	22	14.5695	0.00101143	3725, 3661, 4049, 8349, 6772, 6773, 5970, 6347, 8061, 5457, 3726, 1050, 10561, 7421, 4582, 6776, 57187, 91543, 3665, 4055, 7080, 5328	139	362	4918	2.15024	0.818801	0.0196664	1.69093
	GOTERM_BP_ALL	GO:0009615~response to virus	8	5.29801	0.00107003	3661, 10561, 6772, 5970, 6773, 8061, 91543, 3665	139	58	4918	4.88018	0.835884	0.020558	1.78807
	GOTERM_BP_ALL	GO:0008152~metabolic process	103	68.2119	0.00132067	3725, 4520, 4205, 6772, 10548, 6773, 4899, 6347, 3727, 3726, 2297, 6414, 6768, 3091, 4939, 405, 10477, 4121, 4601, 6776, 10007, 6778, 9645, 212, 4779, 4776, 2625, 216, 2623, 19, 8553, 5970, 2077, 8648, 1997, 7421, 11345, 4094, 4780, 8445, 5966, 1445, 7525, 2100, 9562, 27109, 2590, 717, 4772, 7849, 6722, 7025, 7593, 7026, 7707, 5916, 645, 1050, 1051, 6929, 1052, 5586, 5264, 10062, 5580, 6663, 5328…	139	3027	4918	1.20392	0.892554	0.0247533	2.20253
	GOTERM_BP_ALL	GO:0042108~positive regulation of cytokine biosynthetic process	6	3.97351	0.00130966	3662, 4050, 5970, 6776, 3659, 5966	139	30	4918	7.07626	0.890535	0.0248247	2.18435
	GOTERM_BP_ALL	GO:0032496~response to lipopolysaccharide	7	4.63576	0.00144826	3725, 3661, 4049, 6772, 5970, 6347, 7080	139	45	4918	5.50376	0.913398	0.0268164	2.41287
	GOTERM_MF_ALL	GO:0003712~transcription cofactor activity	15	9.93377	0.00118719	3661, 4779, 4776, 7025, 4520, 7026, 2100, 2077, 3726, 8648, 405, 4601, 7088, 10062, 6663	138	205	5058	2.68187	0.332278	0.0284367	1.60464
	GOTERM_MF_ALL	GO:0004879~ligand-dependent nuclear receptor activity	6	3.97351	0.00111895	7025, 7421, 7026, 5916, 2100, 10062	138	30	5058	7.33043	0.316587	0.0288566	1.51305
	GOTERM_CC_ALL	GO:0005634~nucleus	80	52.9801	0.000360073	3725, 7849, 6722, 7025, 7593, 7026, 4520, 4205, 6772, 7707, 6773, 5916, 8638, 4899, 3727, 3726, 1050, 1051, 2297, 6929, 23270, 1052, 5586, 10062, 6663, 5580, 8349, 3091, 3397, 7030, 3394, 8061, 4939, 10477, 405, 4601, 6776, 2113, 4089, 2114, 6778, 4086, 3662, 860, 3661, 3660, 4779, 4776, 1958, 2625, 8553, 2623, 5970, 5083, 5457, 2077, 8648, 1997, 7089, 7421, 27287, 7088, 4582, 3659, 8991, 4094, 4…	145	2068	5077	1.3545	0.0624308	0.0317184	0.442206
	GOTERM_BP_ALL	GO:0002376~immune system process	27	17.8808	0.001945	3662, 212, 4049, 1958, 5970, 8638, 6347, 119, 1050, 1051, 6929, 4050, 3659, 5580, 10964, 7030, 3394, 2590, 23545, 717, 4283, 4939, 3689, 203068, 6776, 2113, 91543	139	515	4918	1.85494	0.96261	0.0354695	3.22779
	GOTERM_BP_ALL	GO:0009607~response to biotic stimulus	14	9.27152	0.00228516	3725, 3661, 4049, 8349, 6772, 6773, 5970, 6347, 8061, 10561, 4780, 91543, 3665, 7080	139	189	4918	2.62084	0.978969	0.0411069	3.78212
	GOTERM_BP_ALL	GO:0045639~positive regulation of myeloid cell differentiation	5	3.31126	0.00244965	3725, 405, 3091, 2113, 6776	139	21	4918	8.42412	0.984078	0.0435407	4.04911
	GOTERM_BP_ALL	GO:0010629~negative regulation of gene expression	17	11.2583	0.0025974	860, 3660, 1958, 7025, 7026, 7707, 8553, 5916, 3397, 3394, 1050, 7421, 7088, 4089, 4086, 3665, 7080	139	263	4918	2.287	0.987601	0.0456296	4.28833
	GOTERM_CC_ALL	GO:0005667~transcription factor complex	12	7.94702	0.000270957	3725, 1050, 860, 6929, 7088, 5970, 5916, 3091, 4089, 4086, 7080, 5090	145	111	5077	3.78527	0.0473501	0.0473501	0.33293
	GOTERM_BP_ALL	GO:0034097~response to cytokine stimulus	7	4.63576	0.00279041	3725, 6722, 6772, 5970, 6778, 8061, 3726	139	51	4918	4.85626	0.991056	0.0484381	4.59999
	GOTERM_BP_ALL	GO:0016481~negative regulation of transcription	16	10.596	0.00284385	860, 3660, 1958, 7025, 7026, 7707, 8553, 5916, 3397, 3394, 1050, 7421, 7088, 4089, 3665, 7080	139	241	4918	2.34897	0.99183	0.0488425	4.68611
	GOTERM_BP_ALL	GO:0007259~JAK-STAT cascade	5	3.31126	0.00292959	2688, 6772, 6773, 6776, 6347	139	22	4918	8.0412	0.992934	0.0497743	4.82413
Module 5	REACTOME_PATHWAY	REACT_152:Cell Cycle, Mitotic	46	25.6983	3.22029e-23	11130, 1869, 7846, 7027, 8317, 7298, 6241, 10403, 1026, 983, 6790, 5516, 5984, 5347, 701, 5111, 10733, 5427, 10844, 4175, 11065, 890, 4176, 699, 7283, 11116, 1017, 1875, 1019, 1063, 1874, 7314, 1871, 9735, 9134, 9212, 11004, 9133, 2237, 993, 27229, 990, 991, 9184, 891, 898	77	210	1656	4.71095	1.1271e-21	1.1271e-21	2.85241e-20
	KEGG_PATHWAY	hsa04110:Cell cycle	32	17.8771	1.52324e-23	1869, 7027, 2033, 8317, 1026, 983, 5347, 701, 7272, 5111, 4175, 890, 699, 4176, 1017, 1875, 1019, 1874, 1871, 7157, 9134, 9133, 993, 990, 9184, 991, 3065, 5934, 5933, 891, 898, 4609	84	98	2335	9.07677	1.43184e-21	1.43184e-21	1.67098e-20
	GOTERM_BP_ALL	GO:0009059~macromolecule biosynthetic process	93	51.9553	3.8786e-22	2146, 4149, 7023, 7024, 4303, 3087, 1869, 7027, 6659, 7298, 8317, 2099, 1045, 10957, 1390, 8013, 6927, 1628, 5984, 1386, 6660, 55810, 604, 9975, 7743, 672, 6256, 1385, 10379, 7314, 3298, 4602, 10628, 4605, 6199, 5934, 5933, 2023, 11331, 7555, 5452, 4609, 9604, 9319, 4332, 5089, 60496, 2033, 4775, 6241, 16, 3899, 2313, 11176, 51341, 4800, 4801, 4784, 7083, 4782, 7376, 5111, 4092, 5427, 4175, 4176,…	167	1067	4918	2.56679	6.29884e-19	6.29884e-19	6.50633e-19
	GOTERM_BP_ALL	GO:0034645~cellular macromolecule biosynthetic process	92	51.3966	8.52993e-22	2146, 4149, 7023, 7024, 4303, 3087, 1869, 7027, 6659, 7298, 8317, 2099, 1045, 10957, 1390, 8013, 6927, 1628, 5984, 1386, 6660, 55810, 604, 9975, 7743, 672, 6256, 1385, 10379, 7314, 3298, 4602, 10628, 4605, 6199, 5934, 5933, 2023, 11331, 7555, 5452, 4609, 9604, 9319, 4332, 5089, 2033, 4775, 6241, 16, 3899, 2313, 11176, 51341, 4800, 4801, 4784, 7083, 4782, 7376, 5111, 4092, 5427, 4175, 4176, 2309, …	167	1056	4918	2.56564	1.38526e-18	6.9263e-19	1.43089e-18
	GOTERM_CC_ALL	GO:0005634~nucleus	131	73.1844	2.95448e-21	2146, 4303, 3087, 2091, 8317, 10403, 2099, 22974, 9928, 8013, 1390, 1628, 1386, 604, 7485, 672, 7283, 7743, 1385, 3298, 9735, 10473, 4602, 10628, 4605, 11339, 11004, 4600, 5934, 5933, 2023, 11331, 7555, 5452, 4609, 9156, 11130, 81611, 4775, 9768, 3899, 2313, 4800, 5347, 4801, 4784, 4782, 10733, 11342, 4092, 5427, 4175, 890, 699, 4176, 2309, 3832, 2305, 1063, 6667, 27301, 899, 51317, 6670, 993, 99…	173	2068	5077	1.85901	7.68165e-19	7.68165e-19	3.86183e-18
	GOTERM_BP_ALL	GO:0007049~cell cycle	58	32.4022	1.7222e-21	4303, 1869, 3087, 7027, 8317, 10403, 22974, 983, 10615, 701, 672, 7283, 11186, 7314, 9735, 10628, 9212, 11339, 11004, 5934, 5933, 4609, 9156, 10051, 9319, 11130, 2033, 1026, 6790, 1033, 5347, 7272, 4175, 11065, 890, 4176, 699, 1017, 1876, 3832, 2305, 1019, 1063, 1874, 1871, 7157, 899, 9134, 9133, 993, 4288, 990, 8914, 991, 9184, 891, 898, 1164	167	425	4918	4.01894	2.79685e-18	9.32284e-19	2.88898e-18
	GOTERM_BP_ALL	GO:0022403~cell cycle phase	42	23.4637	2.23679e-20	9319, 11130, 4303, 1869, 8317, 10403, 22974, 1026, 983, 6790, 1033, 10615, 5347, 701, 7272, 11065, 890, 699, 7283, 1017, 1876, 3832, 1019, 1063, 1874, 9735, 899, 9212, 11004, 9133, 11339, 993, 4288, 990, 8914, 991, 9184, 891, 898, 1164, 10051, 9156	167	223	4918	5.54647	3.63255e-17	9.08136e-18	3.75221e-17
	GOTERM_BP_ALL	GO:0006350~transcription	73	40.7821	2.69034e-19	2146, 4149, 7023, 7024, 4303, 1869, 3087, 6659, 7027, 2099, 1045, 10957, 1390, 8013, 6927, 1628, 1386, 6660, 55810, 604, 9975, 7743, 6256, 1385, 10379, 3298, 4602, 4605, 10628, 5934, 5933, 2023, 11331, 7555, 5452, 4609, 9604, 4332, 9319, 5089, 2033, 4775, 3899, 2313, 11176, 51341, 4800, 4801, 4784, 7376, 4782, 4092, 4175, 4176, 2309, 1876, 1875, 2305, 3159, 1874, 6667, 7157, 1871, 51317, 466, 316…	167	739	4918	2.90905	4.36912e-16	8.73824e-17	4.51304e-16
	GOTERM_MF_ALL	GO:0003677~DNA binding	77	43.0168	4.82037e-19	2146, 4149, 7023, 7024, 4303, 1869, 3087, 7705, 7027, 6659, 2099, 1045, 1390, 8013, 6927, 1628, 5984, 1386, 6660, 55810, 604, 9975, 7743, 672, 6256, 1385, 10379, 3298, 10473, 4602, 4605, 11004, 5934, 2023, 7555, 5452, 4609, 9156, 4332, 5089, 2033, 4775, 3899, 2313, 11176, 51341, 4800, 4801, 4784, 7376, 4782, 5111, 4092, 5427, 4175, 4176, 2309, 1876, 7153, 1875, 2305, 3159, 1874, 6667, 27301, 7157…	170	831	5058	2.75689	1.84138e-16	9.20691e-17	6.67842e-16
	GOTERM_MF_ALL	GO:0003700~transcription factor activity	53	29.6089	3.38104e-19	4149, 7023, 7024, 4303, 1869, 3087, 6659, 7027, 2099, 1045, 8013, 1390, 6927, 1628, 1386, 6660, 55810, 604, 9975, 7743, 1385, 6256, 10379, 3298, 4605, 2023, 5452, 7555, 4609, 5089, 2033, 4775, 2313, 4800, 4801, 4784, 7376, 4782, 4092, 2309, 1876, 1875, 2305, 1874, 3159, 6667, 1871, 7157, 1831, 466, 3164, 3065, 3663	170	396	5058	3.98209	1.29156e-16	1.29156e-16	4.68428e-16
	GOTERM_BP_ALL	GO:0022402~cell cycle process	47	26.257	2.62332e-18	9319, 11130, 4303, 1869, 8317, 10403, 22974, 1026, 983, 6790, 1033, 10615, 5347, 701, 7272, 11065, 890, 699, 672, 7283, 1017, 1876, 3832, 1019, 1063, 1874, 11186, 7314, 7157, 9735, 899, 9212, 11004, 9133, 11339, 993, 4288, 990, 8914, 991, 9184, 891, 898, 1164, 4609, 10051, 9156	167	321	4918	4.31186	4.26027e-15	7.10044e-16	4.4006e-15
	GOTERM_BP_ALL	GO:0031323~regulation of cellular metabolic process	98	54.7486	1.1526e-17	2146, 3087, 4303, 2099, 1390, 8013, 1628, 1386, 604, 672, 7743, 1385, 3298, 4602, 10628, 4605, 5934, 5933, 2023, 11331, 5452, 7555, 4609, 4775, 3899, 2313, 4800, 4801, 5347, 4784, 7048, 4782, 4092, 4175, 890, 4176, 2309, 2305, 1063, 6667, 3326, 1831, 51317, 6670, 993, 990, 991, 9184, 7716, 4300, 891, 898, 4149, 7023, 7024, 1869, 7705, 7027, 6659, 1045, 10957, 983, 6927, 6660, 701, 55810, 9975, 62…	167	1350	4918	2.13779	1.87182e-14	2.67402e-15	1.93348e-14
	GOTERM_BP_ALL	GO:0045449~regulation of transcription	80	44.6927	1.51296e-17	2146, 4149, 7023, 7024, 4303, 1869, 3087, 7705, 7027, 6659, 2099, 1045, 10957, 1390, 8013, 6927, 1628, 1386, 6660, 55810, 604, 9975, 7743, 672, 6256, 1385, 10379, 7314, 3298, 4602, 4605, 10628, 5934, 5933, 2023, 11331, 7555, 5452, 4609, 9604, 4332, 5089, 2033, 4775, 3899, 2313, 11176, 51341, 4800, 4801, 4784, 7376, 4782, 4092, 4175, 890, 4176, 2309, 1017, 1876, 1875, 2305, 3159, 1874, 1063, 6667,…	167	938	4918	2.51165	2.45704e-14	3.0713e-15	2.53798e-14
	GOTERM_BP_ALL	GO:0006139~nucleobase, nucleoside, nucleotide and nucleic acid metabolic process	98	54.7486	4.47207e-17	2146, 2091, 3087, 4303, 8317, 7298, 2099, 1390, 8013, 1628, 1386, 604, 672, 7743, 4190, 1385, 3298, 4602, 10628, 4605, 5934, 5933, 2023, 11331, 5452, 7555, 4609, 9156, 4775, 16, 3899, 2313, 4800, 4801, 4784, 4782, 4092, 5427, 4175, 4176, 2309, 2305, 1063, 6667, 27301, 51317, 6670, 993, 990, 490, 7716, 4300, 4149, 7023, 7024, 1869, 7027, 6659, 22934, 1045, 10957, 6927, 10199, 5984, 6660, 55810, 99…	167	1375	4918	2.09892	7.26265e-14	7.26265e-15	7.50189e-14
	GOTERM_BP_ALL	GO:0060255~regulation of macromolecule metabolic process	94	52.514	5.1649e-17	2146, 4149, 7023, 7024, 4303, 3087, 1869, 7705, 7027, 6659, 2099, 1045, 10957, 1390, 8013, 983, 6927, 1628, 1386, 6660, 701, 55810, 604, 9975, 7743, 672, 6256, 1385, 10379, 7314, 3298, 4602, 10628, 4605, 5934, 5933, 2023, 11331, 7555, 5452, 4609, 9604, 4332, 5089, 2033, 4775, 3899, 2313, 6790, 5516, 11176, 51341, 4800, 5347, 4801, 4784, 4782, 7376, 7272, 5111, 4092, 4175, 890, 11065, 4176, 2309, …	167	1279	4918	2.16436	8.3878e-14	7.62527e-15	8.6641e-14
	GOTERM_BP_ALL	GO:0019222~regulation of metabolic process	100	55.8659	4.36848e-17	2146, 4303, 3087, 2099, 1390, 8013, 1628, 1386, 604, 672, 7743, 1385, 3298, 4602, 10628, 4605, 5934, 5933, 2023, 11331, 5452, 7555, 4609, 4775, 3899, 2313, 4800, 4801, 5347, 4784, 7048, 4782, 4092, 4175, 890, 4176, 2309, 2305, 1063, 6667, 3326, 1831, 51317, 6670, 993, 990, 991, 9184, 7716, 4300, 891, 898, 4149, 7023, 7024, 1869, 7705, 7027, 6659, 1045, 10957, 983, 6927, 6660, 701, 55810, 9975, 62…	167	1425	4918	2.0666	7.09442e-14	7.88269e-15	7.32812e-14
	GOTERM_BP_ALL	GO:0000279~M phase	33	18.4358	9.85064e-17	9319, 11130, 10403, 22974, 983, 6790, 10615, 5347, 701, 7272, 11065, 890, 699, 7283, 1017, 3832, 1063, 9735, 899, 9212, 9133, 11339, 11004, 993, 4288, 990, 8914, 9184, 991, 891, 1164, 10051, 9156	167	164	4918	5.92573	1.803e-13	1.38778e-14	1.88738e-13
	GOTERM_MF_ALL	GO:0030528~transcription regulator activity	65	36.3128	9.97604e-17	2146, 4149, 7023, 7024, 4303, 1869, 3087, 6659, 7027, 2099, 1045, 1390, 8013, 6927, 1628, 1386, 6660, 55810, 604, 9975, 7743, 672, 6256, 1385, 10379, 7314, 3298, 4602, 4605, 2023, 11331, 7555, 5452, 4609, 9604, 9319, 5089, 2033, 4775, 2313, 11176, 51341, 4800, 4801, 4784, 7376, 4782, 4092, 2309, 1876, 1875, 2305, 1874, 3159, 6667, 1871, 7157, 1831, 466, 3164, 6670, 3065, 7716, 3663, 898	170	665	5058	2.90818	4.24105e-14	1.40998e-14	1.55431e-13
	GOTERM_BP_ALL	GO:0044249~cellular biosynthetic process	96	53.6313	8.40542e-17	2146, 4149, 7023, 7024, 4303, 3087, 1869, 7027, 6659, 7298, 8317, 2099, 1045, 10957, 1390, 8013, 6927, 1628, 5984, 1386, 6660, 55810, 604, 9975, 7743, 672, 10379, 6256, 1385, 7314, 3298, 4602, 10628, 4605, 6199, 440, 5934, 5933, 2023, 11331, 7555, 5452, 4609, 9604, 9319, 4332, 5089, 2033, 4775, 6241, 16, 3899, 2313, 11176, 51341, 4800, 4801, 4784, 7083, 4782, 7376, 5111, 4092, 5427, 4175, 4176, 2…	167	1337	4918	2.11452	1.803e-13	1.4988e-14	1.88738e-13
	GOTERM_BP_ALL	GO:0000278~mitotic cell cycle	38	21.2291	1.90824e-16	11130, 4303, 1869, 8317, 10403, 22974, 1026, 983, 6790, 1033, 10615, 5347, 701, 7272, 11065, 890, 699, 1017, 3832, 1876, 1019, 1063, 1874, 7314, 9735, 899, 9212, 11004, 9133, 11339, 993, 990, 8914, 9184, 991, 891, 898, 10051	167	229	4918	4.88675	3.606e-13	2.57572e-14	3.77476e-13
	GOTERM_BP_ALL	GO:0009058~biosynthetic process	97	54.1899	3.41274e-16	2146, 3087, 4303, 8317, 7298, 2099, 1390, 8013, 1628, 1386, 604, 672, 7743, 1385, 3298, 4602, 10628, 4605, 5934, 5933, 2023, 11331, 5452, 7555, 4609, 4775, 16, 3899, 2313, 4800, 4801, 4784, 4782, 4092, 5427, 4175, 4176, 2309, 2305, 1063, 6667, 51317, 6670, 993, 990, 490, 7716, 4300, 4953, 4149, 7023, 1869, 7024, 6659, 7027, 1045, 10957, 6927, 5984, 6660, 55810, 9975, 10379, 6256, 7314, 6199, 440,…	167	1381	4918	2.06847	5.40901e-13	3.37508e-14	5.55112e-13
	GOTERM_BP_ALL	GO:0051171~regulation of nitrogen compound metabolic process	83	46.3687	3.33538e-16	2146, 4149, 7023, 7024, 4303, 3087, 1869, 7705, 7027, 6659, 2099, 1045, 10957, 1390, 8013, 6927, 1628, 1386, 6660, 55810, 604, 9975, 7743, 672, 6256, 1385, 10379, 7314, 3298, 4602, 10628, 4605, 5934, 5933, 2023, 11331, 7555, 5452, 4609, 9604, 4332, 5089, 2033, 4775, 3899, 2313, 11176, 51341, 4800, 4801, 4784, 7376, 4782, 5111, 4092, 4175, 890, 4176, 2309, 1017, 1876, 1875, 2305, 3159, 1874, 1063,…	167	1047	4918	2.33455	5.40901e-13	3.60822e-14	5.55112e-13
	GOTERM_BP_ALL	GO:0010556~regulation of macromolecule biosynthetic process	83	46.3687	4.47973e-16	2146, 4149, 7023, 7024, 4303, 3087, 1869, 7705, 7027, 6659, 2099, 1045, 10957, 1390, 8013, 6927, 1628, 1386, 6660, 55810, 604, 9975, 7743, 672, 6256, 1385, 10379, 7314, 3298, 4602, 10628, 4605, 5934, 5933, 2023, 11331, 7555, 5452, 4609, 9604, 4332, 5089, 2033, 4775, 3899, 2313, 11176, 51341, 4800, 4801, 4784, 7376, 4782, 5111, 4092, 4175, 890, 4176, 2309, 1017, 1876, 1019, 1875, 2305, 3159, 1874,…	167	1054	4918	2.31905	7.21201e-13	4.24105e-14	7.43849e-13
	GOTERM_BP_ALL	GO:0019219~regulation of nucleobase, nucleoside, nucleotide and nucleic acid metabolic process	82	45.8101	5.02636e-16	2146, 4149, 7023, 7024, 4303, 3087, 1869, 7705, 7027, 6659, 2099, 1045, 10957, 1390, 8013, 6927, 1628, 1386, 6660, 55810, 604, 9975, 7743, 672, 6256, 1385, 10379, 7314, 3298, 4602, 10628, 4605, 5934, 5933, 2023, 11331, 7555, 5452, 4609, 9604, 4332, 5089, 2033, 4775, 3899, 2313, 11176, 51341, 4800, 4801, 4784, 7376, 4782, 5111, 4092, 4175, 890, 4176, 2309, 1017, 1876, 1875, 2305, 3159, 1874, 1063,…	167	1034	4918	2.33542	9.01501e-13	5.00711e-14	9.32587e-13
	GOTERM_BP_ALL	GO:0006355~regulation of transcription, DNA-dependent	64	35.7542	8.28649e-16	2146, 7023, 7024, 4303, 1869, 3087, 7705, 6659, 7027, 2099, 1045, 1390, 8013, 6927, 1628, 1386, 6660, 55810, 604, 9975, 672, 7743, 6256, 1385, 10379, 3298, 4602, 5933, 2023, 7555, 5452, 4609, 9604, 5089, 2033, 4775, 2313, 11176, 51341, 4800, 4801, 4784, 7376, 4782, 4092, 2309, 1876, 1875, 2305, 1874, 3159, 6667, 1871, 7157, 1831, 466, 3164, 51317, 6670, 3065, 7716, 4300, 3663, 898	167	665	4918	2.8342	1.2621e-12	6.30607e-14	1.29896e-12
	GOTERM_BP_ALL	GO:0080090~regulation of primary metabolic process	92	51.3966	8.02532e-16	2146, 4149, 7023, 7024, 4303, 3087, 1869, 7705, 7027, 6659, 2099, 1045, 10957, 1390, 8013, 983, 6927, 1628, 1386, 6660, 701, 55810, 604, 9975, 7743, 672, 6256, 1385, 10379, 7314, 3298, 4602, 10628, 4605, 5934, 5933, 2023, 11331, 7555, 5452, 4609, 9604, 4332, 5089, 2033, 4775, 3899, 2313, 11176, 51341, 4800, 5347, 4801, 4784, 4782, 7376, 7272, 5111, 4092, 4175, 890, 11065, 4176, 2309, 1017, 1876, …	167	1275	4918	2.12495	1.2621e-12	6.63913e-14	1.29896e-12
	GOTERM_BP_ALL	GO:0031326~regulation of cellular biosynthetic process	84	46.9274	9.48535e-16	2146, 4149, 7023, 7024, 4303, 3087, 1869, 7705, 7027, 6659, 2099, 1045, 10957, 1390, 8013, 6927, 1628, 1386, 6660, 55810, 604, 9975, 7743, 672, 6256, 1385, 10379, 7314, 3298, 4602, 10628, 4605, 5934, 5933, 2023, 11331, 7555, 5452, 4609, 9604, 4332, 5089, 2033, 4775, 3899, 2313, 11176, 51341, 4800, 4801, 4784, 7376, 4782, 5111, 4092, 4175, 890, 4176, 2309, 1017, 1876, 1019, 1875, 2305, 3159, 1874,…	167	1090	4918	2.26947	1.6227e-12	7.72715e-14	1.67644e-12
	GOTERM_BP_ALL	GO:0010468~regulation of gene expression	83	46.3687	1.14144e-15	2146, 4149, 7023, 7024, 4303, 3087, 1869, 7705, 7027, 6659, 2099, 1045, 10957, 1390, 8013, 6927, 1628, 1386, 6660, 55810, 604, 9975, 7743, 672, 6256, 1385, 10379, 7314, 3298, 4602, 10628, 4605, 5934, 5933, 2023, 11331, 7555, 5452, 4609, 9604, 4332, 5089, 2033, 4775, 3899, 2313, 6790, 5516, 11176, 51341, 4800, 4801, 4784, 7376, 4782, 4092, 4175, 890, 4176, 2309, 1017, 1876, 1019, 1875, 2305, 3159,…	167	1069	4918	2.28651	1.803e-12	8.19345e-14	1.86517e-12
	GOTERM_BP_ALL	GO:0034641~cellular nitrogen compound metabolic process	100	55.8659	1.51859e-15	2146, 4303, 2091, 3087, 8317, 7298, 2099, 1390, 8013, 1628, 1386, 604, 672, 7743, 4190, 1385, 3298, 4602, 10628, 4605, 5934, 5933, 2023, 11331, 5452, 7555, 4609, 9156, 4775, 16, 3899, 2313, 4800, 4801, 4784, 4782, 4092, 5427, 4175, 4176, 2309, 2305, 1063, 6667, 27301, 51317, 6670, 993, 990, 490, 7716, 4300, 4953, 4149, 7023, 7024, 1869, 7027, 6659, 22934, 1045, 10957, 6927, 10199, 5984, 6660, 558…	167	1488	4918	1.97911	2.5242e-12	1.09801e-13	2.60902e-12
	GOTERM_BP_ALL	GO:0009889~regulation of biosynthetic process	84	46.9274	1.72669e-15	2146, 4149, 7023, 7024, 4303, 3087, 1869, 7705, 7027, 6659, 2099, 1045, 10957, 1390, 8013, 6927, 1628, 1386, 6660, 55810, 604, 9975, 7743, 672, 6256, 1385, 10379, 7314, 3298, 4602, 10628, 4605, 5934, 5933, 2023, 11331, 7555, 5452, 4609, 9604, 4332, 5089, 2033, 4775, 3899, 2313, 11176, 51341, 4800, 4801, 4784, 7376, 4782, 5111, 4092, 4175, 890, 4176, 2309, 1017, 1876, 1019, 1875, 2305, 3159, 1874,…	167	1100	4918	2.24884	2.8848e-12	1.20237e-13	2.9754e-12
	GOTERM_BP_ALL	GO:0007067~mitosis	27	15.0838	3.31909e-15	11130, 10403, 22974, 983, 6790, 10615, 5347, 701, 890, 11065, 699, 1017, 3832, 1063, 9735, 899, 9212, 9133, 11339, 11004, 993, 990, 8914, 9184, 991, 891, 10051	167	116	4918	6.85453	5.40901e-12	2.16382e-13	5.58442e-12
	GOTERM_BP_ALL	GO:0000280~nuclear division	27	15.0838	3.31909e-15	11130, 10403, 22974, 983, 6790, 10615, 5347, 701, 890, 11065, 699, 1017, 3832, 1063, 9735, 899, 9212, 9133, 11339, 11004, 993, 990, 8914, 9184, 991, 891, 10051	167	116	4918	6.85453	5.40901e-12	2.16382e-13	5.58442e-12
	GOTERM_BP_ALL	GO:0051252~regulation of RNA metabolic process	64	35.7542	4.03407e-15	2146, 7023, 7024, 4303, 1869, 3087, 7705, 6659, 7027, 2099, 1045, 1390, 8013, 6927, 1628, 1386, 6660, 55810, 604, 9975, 672, 7743, 6256, 1385, 10379, 3298, 4602, 5933, 2023, 7555, 5452, 4609, 9604, 5089, 2033, 4775, 2313, 11176, 51341, 4800, 4801, 4784, 7376, 4782, 4092, 2309, 1876, 1875, 2305, 1874, 3159, 6667, 1871, 7157, 1831, 466, 3164, 51317, 6670, 3065, 7716, 4300, 3663, 898	167	687	4918	2.74344	6.49081e-12	2.49689e-13	6.70575e-12
	GOTERM_BP_ALL	GO:0000087~M phase of mitotic cell cycle	27	15.0838	6.43165e-15	11130, 10403, 22974, 983, 6790, 10615, 5347, 701, 890, 11065, 699, 1017, 3832, 1063, 9735, 899, 9212, 9133, 11339, 11004, 993, 990, 8914, 9184, 991, 891, 10051	167	119	4918	6.68173	1.04574e-11	3.87357e-13	1.08025e-11
	GOTERM_BP_ALL	GO:0006807~nitrogen compound metabolic process	100	55.8659	7.38629e-15	2146, 4303, 2091, 3087, 8317, 7298, 2099, 1390, 8013, 1628, 1386, 604, 672, 7743, 4190, 1385, 3298, 4602, 10628, 4605, 5934, 5933, 2023, 11331, 5452, 7555, 4609, 9156, 4775, 16, 3899, 2313, 4800, 4801, 4784, 4782, 4092, 5427, 4175, 4176, 2309, 2305, 1063, 6667, 27301, 51317, 6670, 993, 990, 490, 7716, 4300, 4953, 4149, 7023, 7024, 1869, 7027, 6659, 22934, 1045, 10957, 6927, 10199, 5984, 6660, 558…	167	1521	4918	1.93617	1.20801e-11	4.31433e-13	1.24789e-11
	GOTERM_BP_ALL	GO:0048285~organelle fission	27	15.0838	7.92268e-15	11130, 10403, 22974, 983, 6790, 10615, 5347, 701, 890, 11065, 699, 1017, 3832, 1063, 9735, 899, 9212, 9133, 11339, 11004, 993, 990, 8914, 9184, 991, 891, 10051	167	120	4918	6.62605	1.28013e-11	4.41425e-13	1.32228e-11
	GOTERM_BP_ALL	GO:0051301~cell division	28	15.6425	4.04098e-13	11130, 8317, 10403, 983, 10615, 5347, 701, 890, 11065, 699, 1017, 3832, 1019, 1063, 9735, 899, 9134, 9212, 9133, 11339, 993, 990, 8914, 991, 891, 898, 1164, 10051	167	152	4918	5.42483	6.56293e-10	2.18764e-11	6.77913e-10
	GOTERM_BP_ALL	GO:0044260~cellular macromolecule metabolic process	117	65.3631	7.04166e-13	2146, 4303, 2091, 3087, 7298, 8317, 2099, 1390, 8013, 1628, 1386, 604, 672, 7743, 1385, 3298, 4602, 10628, 4605, 5934, 5933, 2023, 11331, 7555, 5452, 4609, 9156, 4775, 16, 3899, 2313, 4800, 4801, 5347, 4784, 7048, 4782, 10733, 4092, 5427, 4175, 699, 4176, 2309, 2305, 1063, 3326, 6667, 27301, 51317, 6670, 993, 990, 991, 9184, 7716, 4300, 891, 4149, 7023, 7024, 1869, 5894, 5579, 7027, 6659, 10954, …	167	2105	4918	1.63684	1.14364e-09	3.68917e-11	1.18132e-09
	GOTERM_CC_ALL	GO:0005819~spindle	21	11.7318	6.20061e-13	10844, 699, 7283, 3832, 1063, 11186, 22974, 9928, 6790, 9735, 983, 9212, 5516, 27229, 990, 10615, 5347, 991, 701, 7272, 4609	173	79	5077	7.80105	1.61215e-10	8.06077e-11	8.10485e-10
	GOTERM_BP_ALL	GO:0051726~regulation of cell cycle	30	16.7598	6.18154e-12	11130, 4303, 1869, 8317, 1026, 983, 1033, 701, 7272, 10733, 604, 890, 11065, 699, 672, 1017, 1019, 1063, 7157, 9735, 9134, 440, 993, 990, 8914, 9184, 3065, 891, 4609, 1164	167	196	4918	4.50752	1.00388e-08	3.13711e-10	1.03694e-08
	GOTERM_BP_ALL	GO:0010467~gene expression	79	44.1341	8.95043e-12	2146, 4149, 7023, 7024, 4303, 3087, 1869, 2091, 7027, 6659, 2099, 1045, 10957, 1390, 8013, 6927, 1628, 10199, 1386, 6660, 55810, 604, 9975, 7743, 6256, 1385, 10379, 7314, 3298, 4602, 4605, 10628, 6199, 5934, 5933, 2023, 11331, 7555, 5452, 4609, 9604, 4332, 9319, 5089, 2033, 4775, 16, 3899, 2313, 11176, 51341, 4800, 4801, 4784, 7376, 4782, 4092, 4175, 4176, 2309, 1876, 1875, 2305, 3159, 1874, 6667…	167	1147	4918	2.02832	1.45354e-08	4.40468e-10	1.50143e-08
	GOTERM_CC_ALL	GO:0015630~microtubule cytoskeleton	33	18.4358	6.49475e-12	7846, 27185, 22974, 9928, 983, 6790, 5516, 10615, 5347, 701, 7272, 10733, 5829, 10844, 4137, 699, 672, 7283, 11116, 3832, 7153, 1063, 11186, 9735, 9212, 9133, 11004, 27229, 990, 991, 891, 898, 4609	173	237	5077	4.08627	1.68862e-09	5.62873e-10	8.48928e-09
	GOTERM_CC_ALL	GO:0031981~nuclear lumen	62	34.6369	1.6904e-11	2146, 2091, 1869, 7705, 7027, 8317, 1045, 22974, 1390, 983, 6927, 10199, 5984, 7485, 672, 1385, 7314, 7443, 4602, 6199, 11339, 5934, 5933, 4609, 5089, 2033, 1026, 11176, 4800, 4801, 5347, 5111, 10733, 4092, 5427, 4175, 890, 11065, 4176, 1017, 1876, 1019, 7153, 1875, 1874, 3159, 1063, 6667, 7157, 1871, 9134, 51317, 466, 3164, 993, 990, 4288, 991, 9184, 3065, 891, 898	173	770	5077	2.36299	4.39505e-09	1.09876e-09	2.20954e-08
	GOTERM_MF_ALL	GO:0003676~nucleic acid binding	81	45.2514	1.1843e-11	2146, 4149, 7023, 7024, 4303, 3087, 1869, 2091, 7705, 7027, 6659, 2099, 1045, 1390, 113251, 8013, 6927, 1628, 10199, 5984, 1386, 6660, 55810, 604, 9975, 7743, 672, 6256, 1385, 10379, 3298, 10473, 4602, 4605, 11004, 5934, 2023, 7555, 5452, 4609, 9156, 4332, 5089, 2033, 4775, 16, 3899, 2313, 11176, 51341, 4800, 4801, 4784, 7376, 4782, 5111, 4092, 5427, 4175, 4176, 2309, 1876, 7153, 1875, 2305, 3159…	170	1209	5058	1.99337	4.52401e-09	1.131e-09	1.64079e-08
	GOTERM_CC_ALL	GO:0005654~nucleoplasm	49	27.3743	2.22461e-11	2146, 1869, 7027, 8317, 1045, 983, 1390, 6927, 5984, 672, 1385, 7314, 6199, 11339, 5934, 5933, 4609, 5089, 2033, 1026, 4800, 4801, 5347, 5111, 4092, 5427, 4175, 11065, 890, 4176, 1017, 1876, 7153, 1875, 1019, 1874, 3159, 1871, 7157, 9134, 466, 3164, 51317, 993, 990, 991, 3065, 891, 898	173	517	5077	2.78142	5.78398e-09	1.1568e-09	2.90781e-08
	GOTERM_BP_ALL	GO:0043170~macromolecule metabolic process	119	66.4804	3.27259e-11	2146, 4303, 2091, 3087, 7298, 8317, 2099, 1390, 8013, 1628, 1386, 604, 672, 7743, 1385, 3298, 4602, 10628, 4605, 5934, 5933, 2023, 11331, 7555, 5452, 4609, 9156, 4775, 16, 3899, 2313, 4800, 4801, 5347, 4784, 7048, 4782, 10733, 4092, 5427, 4175, 699, 4176, 2309, 2305, 1063, 3326, 6667, 27301, 51317, 6670, 993, 990, 991, 9184, 4300, 7716, 891, 4149, 7023, 7024, 1869, 5894, 5579, 7027, 6659, 10954, …	167	2269	4918	1.54449	5.31469e-08	1.56314e-09	5.48976e-08
	GOTERM_MF_ALL	GO:0043565~sequence-specific DNA binding	33	18.4358	2.34567e-11	4149, 7023, 4303, 5089, 3087, 1045, 2099, 2313, 8013, 1390, 6927, 1628, 1386, 4801, 4784, 7376, 55810, 604, 9975, 4092, 2309, 2305, 1385, 3159, 6256, 6667, 3298, 7157, 11004, 466, 3164, 5452, 4609	170	252	5058	3.89622	8.96045e-09	1.79209e-09	3.24982e-08
	GOTERM_BP_ALL	GO:0050794~regulation of cellular process	128	71.5084	3.88564e-11	2146, 4303, 3087, 7298, 8317, 10403, 2099, 1390, 8013, 1628, 10615, 1386, 604, 672, 7743, 1385, 3298, 8934, 9735, 4602, 10628, 4605, 11004, 5934, 5933, 2023, 11331, 7555, 5452, 4609, 11130, 4775, 16, 3899, 2313, 25771, 4800, 5347, 4801, 4784, 7048, 4782, 5829, 10733, 4092, 4175, 890, 699, 4176, 2309, 2305, 1063, 3326, 6667, 1831, 1397, 51317, 6670, 993, 990, 991, 9184, 4300, 7716, 891, 898, 4953,…	167	2561	4918	1.47188	6.31027e-08	1.80294e-09	6.51814e-08
	GOTERM_CC_ALL	GO:0044428~nuclear part	68	37.9888	2.60096e-10	2146, 2091, 1869, 7705, 7027, 8317, 2099, 1045, 22974, 1390, 983, 6927, 10199, 5984, 701, 7485, 7283, 672, 1385, 7314, 7443, 4602, 11339, 6199, 5934, 5933, 4609, 5089, 2033, 1026, 11176, 4800, 4801, 5347, 5111, 10733, 4092, 5427, 4175, 890, 11065, 699, 4176, 1017, 1876, 3832, 1019, 7153, 1875, 1874, 3159, 1063, 6667, 7157, 1871, 9134, 51317, 466, 3164, 993, 8914, 990, 4288, 991, 9184, 3065, 891, …	173	953	5077	2.094	6.76249e-08	1.12708e-08	3.39974e-07
	GOTERM_CC_ALL	GO:0005694~chromosome	31	17.3184	3.18738e-10	11130, 10403, 1045, 5516, 11176, 10615, 5984, 701, 5111, 604, 699, 4176, 7283, 672, 1017, 7153, 1063, 3159, 1385, 7157, 9735, 10473, 9212, 11339, 11004, 4288, 8914, 9184, 5934, 3065, 10051	173	243	5077	3.74383	8.28718e-08	1.18388e-08	4.16625e-07
	GOTERM_CC_ALL	GO:0005667~transcription factor complex	21	11.7318	4.90852e-10	1869, 5089, 7027, 2033, 1017, 1876, 1019, 1875, 1385, 3159, 1874, 1871, 7157, 1390, 6927, 466, 4800, 4801, 5934, 5933, 4092	173	111	5077	5.5521	1.27622e-07	1.59527e-08	6.41597e-07
	GOTERM_CC_ALL	GO:0043226~organelle	153	85.4749	1.25855e-09	2146, 4303, 3087, 2091, 8884, 8317, 10403, 2099, 22974, 9928, 8013, 1390, 1628, 10615, 1386, 604, 7485, 672, 7283, 7743, 1385, 3298, 9735, 10473, 4602, 10628, 4605, 11339, 11004, 3916, 4600, 5934, 5933, 2023, 11331, 7555, 5452, 4609, 9156, 11130, 81611, 27185, 4775, 9768, 3899, 2313, 5825, 4800, 5347, 4801, 4784, 4782, 5829, 10733, 11342, 4092, 5427, 4175, 890, 699, 4176, 2309, 3832, 2305, 1063, …	173	3505	5077	1.28105	3.27222e-07	3.6358e-08	1.64506e-06
	GOTERM_BP_ALL	GO:0010628~positive regulation of gene expression	34	18.9944	9.66978e-10	4303, 5089, 3087, 1869, 6659, 2033, 4775, 1045, 2099, 8013, 6927, 4800, 4801, 6660, 4782, 7376, 55810, 890, 672, 2309, 1017, 1385, 3159, 6256, 6667, 7314, 1871, 7157, 3164, 3065, 898, 7555, 4609, 9604	167	304	4918	3.29365	1.57037e-06	4.36214e-08	1.6221e-06
	GOTERM_CC_ALL	GO:0043227~membrane-bounded organelle	144	80.4469	2.30834e-09	2146, 4303, 3087, 2091, 8884, 8317, 10403, 2099, 22974, 9928, 8013, 1390, 1628, 1386, 604, 7485, 672, 7283, 7743, 1385, 3298, 9735, 10473, 4602, 10628, 4605, 11339, 11004, 3916, 4600, 5934, 5933, 2023, 11331, 7555, 5452, 4609, 9156, 11130, 81611, 4775, 9768, 3899, 2313, 5825, 4800, 5347, 4801, 4784, 4782, 10733, 11342, 4092, 5427, 4175, 890, 699, 4176, 2309, 3832, 2305, 1063, 3326, 6667, 27301, 1…	173	3186	5077	1.32641	6.00169e-07	6.00169e-08	3.01725e-06
	GOTERM_BP_ALL	GO:0010604~positive regulation of macromolecule metabolic process	42	23.4637	1.51667e-09	4303, 5089, 3087, 1869, 2033, 6659, 4775, 2099, 1045, 983, 8013, 6927, 4800, 4801, 5347, 6660, 4782, 7376, 7272, 55810, 4092, 11065, 890, 672, 2309, 1017, 1019, 1385, 3159, 6256, 6667, 7314, 7157, 1871, 3164, 991, 3065, 891, 898, 7555, 4609, 9604	167	451	4918	2.74249	2.46307e-06	6.65696e-08	2.54421e-06
	GOTERM_CC_ALL	GO:0044427~chromosomal part	27	15.0838	3.15195e-09	11130, 10403, 5516, 11176, 10615, 5984, 701, 5111, 604, 699, 4176, 1017, 3159, 1385, 1063, 7157, 9735, 10473, 9212, 11339, 11004, 4288, 8914, 9184, 5934, 3065, 10051	173	205	5077	3.86519	8.19506e-07	7.45006e-08	4.11994e-06
	GOTERM_CC_ALL	GO:0043229~intracellular organelle	152	84.9162	3.46772e-09	2146, 4303, 3087, 2091, 8317, 10403, 2099, 22974, 9928, 8013, 1390, 1628, 10615, 1386, 604, 7485, 672, 7283, 7743, 1385, 3298, 9735, 10473, 4602, 10628, 4605, 11339, 11004, 3916, 4600, 5934, 5933, 2023, 11331, 7555, 5452, 4609, 9156, 11130, 81611, 27185, 4775, 9768, 3899, 2313, 5825, 4800, 5347, 4801, 4784, 4782, 5829, 10733, 11342, 4092, 5427, 4175, 890, 699, 4176, 2309, 3832, 2305, 1063, 3326, …	173	3498	5077	1.27522	9.01607e-07	7.51339e-08	4.53269e-06
	GOTERM_BP_ALL	GO:0031325~positive regulation of cellular metabolic process	42	23.4637	1.85706e-09	4303, 5089, 3087, 1869, 2033, 6659, 4775, 1045, 983, 8013, 6927, 4800, 4801, 5347, 6660, 4782, 7376, 7272, 55810, 4092, 11065, 890, 672, 2309, 1017, 1019, 1385, 3159, 6256, 6667, 3326, 7314, 7157, 1871, 3164, 991, 3065, 891, 898, 7555, 4609, 9604	167	454	4918	2.72437	3.01586e-06	7.93647e-08	3.11521e-06
	GOTERM_BP_ALL	GO:0009893~positive regulation of metabolic process	43	24.0223	2.00479e-09	4303, 5089, 3087, 1869, 2033, 6659, 4775, 2099, 1045, 983, 8013, 6927, 4800, 4801, 5347, 6660, 4782, 7376, 7272, 55810, 4092, 11065, 890, 672, 2309, 1017, 1019, 1385, 3159, 6256, 6667, 3326, 7314, 7157, 1871, 3164, 991, 3065, 891, 898, 7555, 4609, 9604	167	474	4918	2.67154	3.25578e-06	8.34816e-08	3.36303e-06
	GOTERM_BP_ALL	GO:0050789~regulation of biological process	128	71.5084	2.09088e-09	2146, 4303, 3087, 7298, 8317, 10403, 2099, 1390, 8013, 1628, 10615, 1386, 604, 672, 7743, 1385, 3298, 8934, 9735, 4602, 10628, 4605, 11004, 5934, 5933, 2023, 11331, 7555, 5452, 4609, 11130, 4775, 16, 3899, 2313, 25771, 4800, 5347, 4801, 4784, 7048, 4782, 5829, 10733, 4092, 4175, 890, 699, 4176, 2309, 2305, 1063, 3326, 6667, 1831, 1397, 51317, 6670, 993, 990, 991, 9184, 4300, 7716, 891, 898, 4953,…	167	2682	4918	1.40548	3.39558e-06	8.48898e-08	3.50745e-06
	GOTERM_BP_ALL	GO:0045941~positive regulation of transcription	33	18.4358	2.20391e-09	4303, 5089, 3087, 1869, 6659, 2033, 4775, 1045, 8013, 6927, 4800, 4801, 6660, 4782, 7376, 55810, 890, 672, 2309, 1017, 1385, 3159, 6256, 6667, 7314, 1871, 7157, 3164, 3065, 898, 7555, 4609, 9604	167	297	4918	3.27212	3.57914e-06	8.72961e-08	3.69704e-06
	GOTERM_CC_ALL	GO:0043231~intracellular membrane-bounded organelle	143	79.8883	5.5628e-09	2146, 4303, 3087, 2091, 8317, 10403, 2099, 22974, 9928, 8013, 1390, 1628, 1386, 604, 7485, 672, 7283, 7743, 1385, 3298, 9735, 10473, 4602, 10628, 4605, 11339, 11004, 3916, 4600, 5934, 5933, 2023, 11331, 7555, 5452, 4609, 9156, 11130, 81611, 4775, 9768, 3899, 2313, 5825, 4800, 5347, 4801, 4784, 4782, 10733, 11342, 4092, 5427, 4175, 890, 699, 4176, 2309, 3832, 2305, 1063, 3326, 6667, 27301, 1831, 8…	173	3179	5077	1.3201	1.44633e-06	1.11256e-07	7.27118e-06
	GOTERM_CC_ALL	GO:0044424~intracellular part	166	92.7374	6.6697e-09	2146, 4303, 3087, 2091, 7298, 8317, 10403, 2099, 22974, 9928, 8013, 1390, 1628, 10615, 1386, 604, 7485, 672, 7283, 7743, 4190, 1385, 3298, 9735, 10473, 4602, 10628, 4605, 11004, 11339, 3916, 4600, 5934, 5933, 2023, 11331, 7555, 5452, 4609, 9156, 11130, 81611, 27185, 4775, 9768, 3899, 16, 2313, 5825, 4800, 5347, 4801, 4784, 7048, 4782, 10733, 11342, 5829, 4092, 5427, 4175, 890, 699, 4176, 2309, 38…	173	4125	5077	1.18099	1.73412e-06	1.23866e-07	8.71803e-06
	GOTERM_CC_ALL	GO:0070013~intracellular organelle lumen	63	35.1955	7.53786e-09	2146, 2091, 1869, 7705, 7027, 10954, 8317, 1045, 22974, 1390, 983, 6927, 10199, 5984, 7485, 672, 1385, 7314, 7443, 4602, 6199, 11339, 5934, 5933, 4609, 5089, 2033, 1026, 11176, 4800, 4801, 5347, 5111, 10733, 4092, 5427, 4175, 890, 11065, 4176, 1017, 1876, 1019, 7153, 1875, 1874, 3159, 1063, 6667, 7157, 1871, 9134, 51317, 466, 3164, 993, 990, 4288, 991, 9184, 3065, 891, 898	173	913	5077	2.02503	1.95984e-06	1.30656e-07	9.8528e-06
	GOTERM_BP_ALL	GO:0000226~microtubule cytoskeleton organization	16	8.93855	6.42883e-09	11130, 10844, 11065, 4137, 7283, 672, 11116, 10403, 3832, 6790, 11004, 27229, 10615, 701, 7272, 1164	167	70	4918	6.73122	1.04404e-05	2.48581e-07	1.07843e-05
	GOTERM_CC_ALL	GO:0031974~membrane-enclosed lumen	64	35.7542	1.72306e-08	2146, 2091, 1869, 7705, 7027, 10954, 8317, 1045, 22974, 1390, 983, 6927, 10199, 5984, 7485, 672, 1385, 7314, 7443, 4602, 10628, 11339, 6199, 5934, 5933, 4609, 5089, 2033, 1026, 11176, 4800, 4801, 5347, 5111, 10733, 4092, 5427, 4175, 890, 11065, 4176, 1017, 1876, 1019, 7153, 1875, 1874, 3159, 1063, 6667, 7157, 1871, 9134, 51317, 466, 3164, 993, 990, 4288, 991, 9184, 3065, 891, 898	173	955	5077	1.9667	4.47994e-06	2.79997e-07	2.25222e-05
	GOTERM_BP_ALL	GO:0006260~DNA replication	20	11.1732	7.7587e-09	5427, 4175, 4176, 672, 7298, 8317, 1017, 6241, 7153, 1063, 3159, 9134, 2237, 993, 5984, 990, 4784, 7083, 4782, 5111	167	117	4918	5.03403	1.26001e-05	2.93026e-07	1.30152e-05
	GOTERM_CC_ALL	GO:0005622~intracellular	167	93.2961	2.17359e-08	2146, 4303, 3087, 2091, 7298, 8317, 10403, 2099, 22974, 9928, 8013, 1390, 1628, 10615, 1386, 604, 7485, 672, 7283, 7743, 4190, 1385, 3298, 9735, 10473, 4602, 10628, 4605, 11004, 11339, 3916, 4600, 5934, 5933, 2023, 11331, 7555, 5452, 4609, 9156, 11130, 81611, 27185, 4775, 9768, 3899, 16, 2313, 5825, 25771, 4800, 5347, 4801, 4784, 7048, 4782, 10733, 11342, 5829, 4092, 5427, 4175, 890, 699, 4176, 2…	173	4211	5077	1.16384	5.65131e-06	3.13963e-07	2.84112e-05
	GOTERM_CC_ALL	GO:0043233~organelle lumen	63	35.1955	2.31847e-08	2146, 2091, 1869, 7705, 7027, 10954, 8317, 1045, 22974, 1390, 983, 6927, 10199, 5984, 7485, 672, 1385, 7314, 7443, 4602, 6199, 11339, 5934, 5933, 4609, 5089, 2033, 1026, 11176, 4800, 4801, 5347, 5111, 10733, 4092, 5427, 4175, 890, 11065, 4176, 1017, 1876, 1019, 7153, 1875, 1874, 3159, 1063, 6667, 7157, 1871, 9134, 51317, 466, 3164, 993, 990, 4288, 991, 9184, 3065, 891, 898	173	939	5077	1.96896	6.02801e-06	3.17264e-07	3.03049e-05
	GOTERM_CC_ALL	GO:0000793~condensed chromosome	15	8.37989	2.09188e-08	11130, 699, 7283, 672, 1017, 10403, 1045, 1063, 9735, 9212, 11004, 4288, 10615, 701, 10051	173	65	5077	6.77234	5.43888e-06	3.19935e-07	2.73432e-05
	GOTERM_BP_ALL	GO:0031328~positive regulation of cellular biosynthetic process	35	19.5531	9.73661e-09	4303, 5089, 3087, 1869, 6659, 2033, 4775, 1045, 8013, 6927, 4800, 4801, 6660, 4782, 7376, 55810, 890, 672, 2309, 1017, 1019, 1385, 3159, 6256, 6667, 7314, 3326, 1871, 7157, 3164, 3065, 898, 7555, 4609, 9604	167	350	4918	2.94491	1.58121e-05	3.59369e-07	1.63331e-05
	GOTERM_BP_ALL	GO:0051173~positive regulation of nitrogen compound metabolic process	34	18.9944	1.09739e-08	4303, 5089, 3087, 1869, 6659, 2033, 4775, 1045, 8013, 6927, 4800, 4801, 6660, 4782, 7376, 55810, 890, 672, 2309, 1017, 1385, 3159, 6256, 6667, 7314, 3326, 1871, 7157, 3164, 3065, 898, 7555, 4609, 9604	167	334	4918	2.99781	1.78214e-05	3.96034e-07	1.84086e-05
	GOTERM_BP_ALL	GO:0006996~organelle organization	51	28.4916	1.16092e-08	2146, 5894, 10403, 22974, 983, 6927, 10615, 701, 604, 672, 7283, 9735, 9212, 11004, 11339, 27229, 5934, 9788, 5933, 4609, 10051, 11130, 2033, 6790, 5825, 11176, 5347, 7272, 10844, 11065, 4137, 890, 699, 1017, 11116, 3832, 7153, 1063, 3159, 7157, 899, 9133, 51317, 993, 990, 8914, 9184, 991, 3065, 891, 1164	167	665	4918	2.2585	1.88532e-05	4.09855e-07	1.94744e-05
	REACTOME_PATHWAY	REACT_1538:Cell Cycle Checkpoints	19	10.6145	2.58779e-08	4175, 11065, 4176, 8317, 1017, 7314, 1026, 7157, 983, 9134, 9133, 993, 5984, 990, 991, 9184, 701, 891, 898	77	89	1656	4.59127	9.05726e-07	4.52863e-07	2.29217e-05
	GOTERM_BP_ALL	GO:0009891~positive regulation of biosynthetic process	35	19.5531	1.50877e-08	4303, 5089, 3087, 1869, 6659, 2033, 4775, 1045, 8013, 6927, 4800, 4801, 6660, 4782, 7376, 55810, 890, 672, 2309, 1017, 1019, 1385, 3159, 6256, 6667, 7314, 3326, 1871, 7157, 3164, 3065, 898, 7555, 4609, 9604	167	356	4918	2.89528	2.45021e-05	5.10467e-07	2.53096e-05
	GOTERM_BP_ALL	GO:0006357~regulation of transcription from RNA polymerase II promoter	37	20.6704	1.48328e-08	7023, 7024, 5089, 3087, 1869, 7027, 2033, 4775, 1045, 8013, 6927, 1628, 51341, 4800, 6660, 4782, 7376, 604, 4092, 672, 2309, 7743, 1876, 1385, 1874, 6256, 6667, 7157, 3164, 51317, 3065, 5933, 7716, 2023, 7555, 4609, 9604	167	392	4918	2.77963	2.40881e-05	5.1252e-07	2.48819e-05
	GOTERM_BP_ALL	GO:0045935~positive regulation of nucleobase, nucleoside, nucleotide and nucleic acid metabolic process	33	18.4358	1.65966e-08	4303, 5089, 3087, 1869, 6659, 2033, 4775, 1045, 8013, 6927, 4800, 4801, 6660, 4782, 7376, 55810, 890, 672, 2309, 1017, 1385, 3159, 6256, 6667, 7314, 1871, 7157, 3164, 3065, 898, 7555, 4609, 9604	167	322	4918	3.01808	2.69526e-05	5.50059e-07	2.78408e-05
	GOTERM_BP_ALL	GO:0007346~regulation of mitotic cell cycle	17	9.49721	2.0389e-08	11130, 4303, 11065, 890, 699, 1017, 1063, 7157, 983, 9735, 440, 990, 9184, 701, 7272, 604, 4609	167	87	4918	5.75442	3.31112e-05	6.62234e-07	3.42024e-05
	GOTERM_BP_ALL	GO:0044237~cellular metabolic process	127	70.9497	2.17151e-08	2146, 4303, 3087, 2091, 7298, 8317, 2099, 1390, 8013, 1628, 1386, 604, 672, 7743, 4190, 1385, 3298, 4602, 10628, 4605, 3916, 5934, 5933, 2023, 11331, 7555, 5452, 4609, 9156, 4775, 16, 3899, 2313, 4800, 5347, 4801, 4784, 7048, 4782, 10733, 4092, 5427, 4175, 699, 4176, 2309, 2305, 1063, 3326, 6667, 27301, 51317, 6670, 993, 990, 991, 9184, 490, 4300, 7716, 891, 4953, 4149, 7023, 7024, 1869, 5579, 58…	167	2726	4918	1.37199	3.52647e-05	6.78179e-07	3.6427e-05
	GOTERM_BP_ALL	GO:0010557~positive regulation of macromolecule biosynthetic process	34	18.9944	2.1397e-08	4303, 5089, 3087, 1869, 6659, 2033, 4775, 1045, 8013, 6927, 4800, 4801, 6660, 4782, 7376, 55810, 890, 672, 2309, 1017, 1019, 1385, 3159, 6256, 6667, 7314, 1871, 7157, 3164, 3065, 898, 7555, 4609, 9604	167	343	4918	2.91915	3.47481e-05	6.81346e-07	3.58933e-05
	GOTERM_BP_ALL	GO:0045893~positive regulation of transcription, DNA-dependent	29	16.2011	2.42616e-08	5089, 3087, 1869, 6659, 2033, 4775, 1045, 8013, 6927, 4800, 4801, 6660, 4782, 7376, 55810, 672, 2309, 1385, 3159, 6256, 6667, 1871, 7157, 3164, 3065, 898, 7555, 4609, 9604	167	259	4918	3.29739	3.94e-05	7.43411e-07	4.06987e-05
	GOTERM_BP_ALL	GO:0051254~positive regulation of RNA metabolic process	29	16.2011	2.87606e-08	5089, 3087, 1869, 6659, 2033, 4775, 1045, 8013, 6927, 4800, 4801, 6660, 4782, 7376, 55810, 672, 2309, 1385, 3159, 6256, 6667, 1871, 7157, 3164, 3065, 898, 7555, 4609, 9604	167	261	4918	3.27212	4.67062e-05	8.64949e-07	4.82458e-05
	GOTERM_BP_ALL	GO:0065007~biological regulation	129	72.067	3.84241e-08	2146, 4303, 3087, 7298, 8317, 10403, 2099, 8013, 1390, 1628, 10615, 1386, 604, 672, 7743, 1385, 3298, 8934, 9735, 4602, 10628, 4605, 11004, 5934, 5933, 2023, 11331, 7555, 5452, 4609, 11130, 4775, 16, 3899, 2313, 25771, 4800, 5347, 4801, 4784, 7048, 4782, 5829, 10733, 4092, 4175, 890, 699, 4176, 2309, 2305, 1063, 3326, 6667, 1831, 1397, 51317, 6670, 993, 990, 991, 9184, 4300, 7716, 891, 898, 4953,…	167	2812	4918	1.35097	6.23987e-05	1.13456e-06	6.44562e-05
	GOTERM_BP_ALL	GO:0000075~cell cycle checkpoint	14	7.82123	4.84484e-08	11130, 4303, 890, 699, 672, 1063, 7157, 983, 9735, 9134, 990, 9184, 701, 7272	167	59	4918	6.98792	7.8677e-05	1.405e-06	8.12719e-05
	GOTERM_BP_ALL	GO:0007093~mitotic cell cycle checkpoint	11	6.14525	4.97546e-08	11130, 4303, 890, 699, 9184, 701, 1063, 7272, 7157, 983, 9735	167	32	4918	10.1231	8.07983e-05	1.41757e-06	8.34632e-05
	GOTERM_CC_ALL	GO:0000922~spindle pole	9	5.02793	1.31335e-07	10844, 27229, 699, 7283, 5347, 3832, 1063, 22974, 9735	173	20	5077	13.2061	3.41465e-05	1.70735e-06	0.000171669
	GOTERM_CC_ALL	GO:0044422~organelle part	100	55.8659	1.69811e-07	2146, 2091, 8884, 8317, 10403, 2099, 22974, 9928, 1390, 10615, 604, 7485, 7283, 672, 1385, 9735, 10473, 4602, 10628, 11339, 11004, 5934, 5933, 11331, 4609, 11130, 27185, 5825, 4800, 4801, 5347, 5829, 10733, 4092, 5427, 4175, 890, 4176, 699, 3832, 1063, 6667, 27301, 51317, 993, 990, 991, 9184, 891, 898, 1869, 7705, 5894, 7846, 7027, 10954, 1045, 983, 6927, 6392, 10199, 5984, 701, 11186, 7314, 7443…	173	1948	5077	1.50651	4.41498e-05	2.10242e-06	0.000221961
	GOTERM_CC_ALL	GO:0044446~intracellular organelle part	99	55.3073	2.48956e-07	2146, 2091, 8317, 10403, 2099, 22974, 9928, 1390, 10615, 604, 7485, 7283, 672, 1385, 9735, 10473, 4602, 10628, 11339, 11004, 5934, 5933, 11331, 4609, 11130, 27185, 5825, 4800, 4801, 5347, 5829, 10733, 4092, 5427, 4175, 890, 4176, 699, 3832, 1063, 6667, 27301, 51317, 993, 990, 991, 9184, 891, 898, 1869, 7705, 5894, 7846, 7027, 10954, 1045, 983, 6927, 6392, 10199, 5984, 701, 11186, 7314, 7443, 9212…	173	1933	5077	1.50302	6.47264e-05	2.9422e-06	0.000325412
	GOTERM_BP_ALL	GO:0044238~primary metabolic process	127	70.9497	1.08213e-07	2146, 4303, 3087, 2091, 7298, 8317, 2099, 1390, 8013, 1628, 1386, 604, 672, 7743, 4190, 1385, 3298, 4602, 10628, 4605, 5934, 5933, 2023, 11331, 7555, 5452, 4609, 9156, 4775, 16, 3899, 2313, 4800, 5347, 4801, 4784, 7048, 4782, 10733, 4092, 5427, 4175, 699, 4176, 2309, 2305, 1063, 3326, 6667, 27301, 51317, 6670, 993, 990, 991, 9184, 490, 4300, 7716, 891, 4953, 4149, 7023, 7024, 1869, 5579, 5894, 70…	167	2782	4918	1.34437	0.000175722	3.02995e-06	0.000181526
	GOTERM_CC_ALL	GO:0000775~chromosome, centromeric region	13	7.26257	2.92123e-07	11130, 699, 10403, 1063, 9735, 9212, 11004, 11339, 5516, 10615, 4288, 9184, 701	173	57	5077	6.69313	7.5949e-05	3.30225e-06	0.000381835
	GOTERM_BP_ALL	GO:0048015~phosphoinositide-mediated signaling	12	6.70391	1.35899e-07	11130, 2237, 11065, 5984, 10615, 7298, 10403, 701, 7153, 5111, 1164, 6790	167	44	4918	8.03157	0.000220676	3.74067e-06	0.00022797
	GOTERM_BP_ALL	GO:0007017~microtubule-based process	18	10.0559	1.40703e-07	11130, 10844, 11065, 4137, 7846, 672, 7283, 11116, 10403, 3832, 9928, 6790, 11004, 27229, 10615, 701, 7272, 1164	167	112	4918	4.73289	0.000228475	3.80835e-06	0.000236028
	GOTERM_MF_ALL	GO:0016563~transcription activator activity	26	14.5251	8.77761e-08	4149, 7023, 4303, 1869, 7027, 2033, 8013, 1390, 6927, 4800, 1386, 7376, 55810, 2309, 672, 3159, 6256, 6667, 3298, 1871, 4602, 3164, 6670, 3065, 898, 9604	170	227	5058	3.40783	3.35299e-05	5.5884e-06	0.00012161
	GOTERM_BP_ALL	GO:0007051~spindle organization	10	5.58659	3.56244e-07	11130, 11065, 7283, 10615, 3832, 10403, 701, 7272, 1164, 6790	167	30	4918	9.81637	0.000578372	9.48421e-06	0.000597596
	GOTERM_CC_ALL	GO:0044430~cytoskeletal part	32	17.8771	1.18508e-06	7846, 27185, 22974, 9928, 983, 6790, 5516, 10615, 5347, 701, 7272, 10733, 5829, 10844, 4137, 699, 672, 7283, 11116, 3832, 7153, 1063, 11186, 9735, 9212, 11004, 27229, 990, 991, 891, 898, 4609	173	365	5077	2.57287	0.000308074	1.28383e-05	0.00154902
	GOTERM_BP_ALL	GO:0051329~interphase of mitotic cell cycle	14	7.82123	5.79006e-07	1869, 4303, 1017, 8317, 1876, 1019, 1874, 1063, 1026, 1033, 993, 990, 891, 898	167	72	4918	5.72621	0.000939864	1.49254e-05	0.000971277
	GOTERM_BP_ALL	GO:0006259~DNA metabolic process	27	15.0838	5.77688e-07	9319, 8317, 7298, 6241, 11176, 5984, 4784, 4782, 7083, 5111, 5427, 4175, 4176, 672, 1017, 7153, 1063, 3159, 7157, 27301, 9134, 2237, 993, 990, 55120, 4609, 9156	167	265	4918	3.00047	0.000937726	1.51316e-05	0.000969066
	GOTERM_BP_ALL	GO:0051325~interphase	14	7.82123	6.84033e-07	1869, 4303, 1017, 8317, 1876, 1019, 1874, 1063, 1026, 1033, 993, 990, 891, 898	167	73	4918	5.64777	0.00111025	1.73572e-05	0.00114746
	KEGG_PATHWAY	hsa04350:TGF-beta signaling pathway	12	6.70391	4.54714e-07	6199, 5516, 7027, 2033, 5934, 5933, 1875, 7048, 1874, 6667, 4092, 4609	84	48	2335	6.9494	4.27422e-05	2.13713e-05	0.000498815
	GOTERM_CC_ALL	GO:0044451~nucleoplasm part	28	15.6425	2.1202e-06	2146, 5089, 1869, 7027, 2033, 1045, 1390, 6927, 4800, 4801, 4092, 4176, 1017, 1876, 1019, 1875, 1385, 3159, 1874, 1871, 7157, 11339, 51317, 466, 5934, 3065, 5933, 4609	173	300	5077	2.73904	0.0005511	2.20498e-05	0.00277129
	GOTERM_CC_ALL	GO:0000779~condensed chromosome, centromeric region	9	5.02793	3.44444e-06	11130, 9212, 11004, 699, 10615, 10403, 701, 1063, 9735	173	29	5077	9.10763	0.000895156	3.44439e-05	0.00450217
	GOTERM_BP_ALL	GO:0009987~cellular process	160	89.3855	1.69252e-06	2146, 4303, 3087, 2091, 8884, 7298, 8317, 10403, 2099, 22974, 9928, 8013, 1390, 1628, 10615, 1386, 604, 672, 7283, 7743, 4190, 1385, 3298, 9735, 4602, 10628, 4605, 11004, 11339, 3916, 5934, 5933, 2023, 11331, 7555, 5452, 4609, 9156, 11130, 4775, 3899, 16, 2313, 5825, 4800, 5347, 4801, 4784, 7048, 4782, 5829, 10733, 4092, 5427, 4175, 890, 699, 4176, 2309, 3832, 2305, 1063, 3326, 6667, 27301, 1831,…	167	4137	4918	1.13895	0.00274488	4.22861e-05	0.00283916
	GOTERM_MF_ALL	GO:0043566~structure-specific DNA binding	15	8.37989	8.15329e-07	4175, 4176, 1385, 6256, 1045, 6667, 7157, 6927, 2237, 6670, 5111, 604, 7555, 4609, 9156	170	87	5058	5.12982	0.000311407	4.44927e-05	0.0011296
	GOTERM_BP_ALL	GO:0008152~metabolic process	131	73.1844	2.09495e-06	2146, 4303, 3087, 2091, 7298, 8317, 2099, 8013, 1390, 1628, 1386, 604, 672, 7743, 4190, 1385, 3298, 4602, 10628, 4605, 3916, 5934, 5933, 2023, 11331, 7555, 5452, 4609, 9156, 4775, 16, 3899, 2313, 4800, 5347, 4801, 4784, 7048, 4782, 10733, 4092, 5427, 4175, 699, 4176, 2309, 2305, 1063, 3326, 6667, 27301, 51317, 6670, 993, 990, 9184, 490, 991, 4300, 7716, 891, 4953, 4149, 7023, 7024, 1869, 5579, 58…	167	3027	4918	1.27447	0.00339642	5.15472e-05	0.00351422
	GOTERM_CC_ALL	GO:0043228~non-membrane-bounded organelle	63	35.1955	9.28615e-06	2091, 7705, 7846, 10403, 1045, 22974, 9928, 983, 10199, 5984, 10615, 701, 604, 7485, 672, 7283, 1385, 7314, 11186, 7443, 9735, 10473, 9212, 6199, 11004, 11339, 27229, 5934, 9788, 4609, 10051, 11130, 2033, 27185, 6790, 5516, 11176, 5347, 7272, 5111, 10733, 5829, 10844, 4137, 699, 4176, 11116, 1017, 3832, 7153, 3159, 1063, 6667, 7157, 9133, 990, 4288, 8914, 991, 9184, 3065, 891, 898	173	1105	5077	1.67317	0.0024115	8.94186e-05	0.0121373
	GOTERM_CC_ALL	GO:0043232~intracellular non-membrane-bounded organelle	63	35.1955	9.28615e-06	2091, 7705, 7846, 10403, 1045, 22974, 9928, 983, 10199, 5984, 10615, 701, 604, 7485, 672, 7283, 1385, 7314, 11186, 7443, 9735, 10473, 9212, 6199, 11004, 11339, 27229, 5934, 9788, 4609, 10051, 11130, 2033, 27185, 6790, 5516, 11176, 5347, 7272, 5111, 10733, 5829, 10844, 4137, 699, 4176, 11116, 1017, 3832, 7153, 3159, 1063, 6667, 7157, 9133, 990, 4288, 8914, 991, 9184, 3065, 891, 898	173	1105	5077	1.67317	0.0024115	8.94186e-05	0.0121373
	GOTERM_CC_ALL	GO:0005815~microtubule organizing center	15	8.37989	1.34088e-05	10844, 699, 7283, 672, 27185, 11116, 7153, 11186, 6790, 27229, 5347, 701, 891, 10733, 898	173	108	5077	4.07595	0.00348024	0.000124503	0.0175254
	GOTERM_CC_ALL	GO:0000777~condensed chromosome kinetochore	8	4.46927	2.26871e-05	11130, 11004, 699, 10615, 10403, 701, 1063, 9735	173	27	5077	8.69535	0.00588136	0.000203384	0.0296505
	GOTERM_BP_ALL	GO:0048522~positive regulation of cellular process	56	31.2849	1.03556e-05	4303, 1869, 3087, 6659, 8317, 1045, 2099, 983, 8013, 6927, 6660, 55810, 604, 672, 1385, 6256, 7314, 10628, 440, 7555, 4609, 9604, 5089, 2033, 4775, 1026, 4800, 4801, 5347, 7376, 4782, 7048, 7272, 10733, 4092, 4137, 890, 11065, 2309, 1017, 11116, 7153, 1019, 3159, 6667, 3326, 1871, 7157, 1397, 3164, 991, 3065, 891, 898, 5295, 4953	167	944	4918	1.74698	0.016677	0.000250977	0.0173701
	GOTERM_MF_ALL	GO:0008134~transcription factor binding	27	15.0838	5.87033e-06	9319, 4149, 7023, 4303, 1869, 3087, 7027, 2033, 1045, 1390, 1386, 7376, 672, 1876, 1875, 1063, 3159, 6256, 1874, 1385, 3298, 7157, 3065, 5933, 2023, 898, 9604	170	302	5058	2.66003	0.00223996	0.00028027	0.00813278
	KEGG_PATHWAY	hsa04914:Progesterone-mediated oocyte maturation	11	6.14525	2.41701e-05	9133, 890, 5894, 699, 993, 5347, 1017, 891, 3326, 5295, 983	84	58	2335	5.27196	0.00226944	0.000378598	0.0265112
	KEGG_PATHWAY	hsa05215:Prostate cancer	12	6.70391	1.72606e-05	9134, 1869, 5894, 2033, 1017, 1385, 1026, 3326, 898, 5295, 1871, 7157	84	68	2335	4.90546	0.00162119	0.000405545	0.018933
	KEGG_PATHWAY	hsa04115:p53 signaling pathway	10	5.58659	2.20456e-05	9134, 9133, 1017, 6241, 1019, 891, 1026, 898, 7157, 983	84	46	2335	6.04296	0.00207017	0.000414377	0.0241812
	GOTERM_CC_ALL	GO:0000776~kinetochore	9	5.02793	5.41374e-05	11130, 11004, 699, 10615, 9184, 10403, 701, 1063, 9735	173	41	5077	6.44199	0.0139775	0.000469093	0.0707403
	KEGG_PATHWAY	hsa05223:Non-small cell lung cancer	10	5.58659	1.50364e-05	1869, 5579, 5894, 2309, 1019, 6256, 11186, 5295, 1871, 7157	84	44	2335	6.31764	0.00141244	0.000471035	0.0164936
	KEGG_PATHWAY	hsa05222:Small cell lung cancer	11	6.14525	3.82763e-05	4149, 9134, 1869, 1017, 1019, 6256, 898, 5295, 1871, 7157, 4609	84	61	2335	5.01269	0.00359158	0.000513874	0.0419807
	KEGG_PATHWAY	hsa04114:Oocyte meiosis	11	6.14525	4.4327e-05	9134, 9133, 5516, 699, 991, 5347, 1017, 891, 898, 983, 6790	84	62	2335	4.93184	0.00415816	0.000520718	0.0486155
	GOTERM_BP_ALL	GO:0045944~positive regulation of transcription from RNA polymerase II promoter	20	11.1732	4.30986e-05	1869, 5089, 3087, 2309, 2033, 4775, 1385, 6256, 6667, 7157, 8013, 6927, 3164, 4800, 3065, 6660, 7376, 4782, 7555, 4609	167	203	4918	2.90139	0.0676003	0.00101389	0.0722732
	GOTERM_BP_ALL	GO:0031324~negative regulation of cellular metabolic process	30	16.7598	4.26327e-05	3087, 1869, 1045, 1026, 6927, 11176, 51341, 701, 4782, 7376, 604, 4092, 11065, 672, 7743, 1876, 1063, 6256, 7314, 3326, 7157, 51317, 8914, 990, 9184, 991, 3065, 5933, 2023, 11331	167	395	4918	2.23664	0.0668944	0.00101767	0.0714921
	GOTERM_CC_ALL	GO:0005813~centrosome	13	7.26257	0.0001218	10844, 7283, 27185, 11116, 7153, 11186, 6790, 27229, 5347, 891, 701, 898, 10733	173	100	5077	3.81509	0.0311737	0.00102109	0.159089
	GOTERM_BP_ALL	GO:0016481~negative regulation of transcription	22	12.2905	4.87261e-05	1869, 3087, 672, 7743, 1876, 1063, 6256, 1045, 7157, 6927, 11176, 51317, 8914, 51341, 3065, 5933, 7376, 2023, 4782, 11331, 604, 4092	167	241	4918	2.6883	0.076083	0.00111393	0.0817064
	GOTERM_BP_ALL	GO:0006351~transcription, DNA-dependent	18	10.0559	4.83295e-05	4149, 9319, 4303, 4775, 2305, 1385, 1045, 2099, 10379, 3298, 1871, 7157, 4800, 4784, 6660, 4782, 5452, 4609	167	170	4918	3.11814	0.0754878	0.00112064	0.0810417
	KEGG_PATHWAY	hsa05219:Bladder cancer	8	4.46927	0.000112314	1869, 5894, 1019, 1026, 11186, 1871, 7157, 4609	84	33	2335	6.73882	0.0105026	0.00117244	0.123138
	GOTERM_BP_ALL	GO:0032774~RNA biosynthetic process	18	10.0559	5.61428e-05	4149, 9319, 4303, 4775, 2305, 1385, 1045, 2099, 10379, 3298, 1871, 7157, 4800, 4784, 6660, 4782, 5452, 4609	167	172	4918	3.08188	0.0871452	0.00126557	0.0941376
	GOTERM_BP_ALL	GO:0010629~negative regulation of gene expression	23	12.8492	5.94024e-05	1869, 3087, 672, 7743, 1876, 1063, 6256, 1045, 7157, 6927, 11176, 51317, 8914, 51341, 3065, 5933, 7376, 2023, 4782, 11331, 604, 4092, 4609	167	263	4918	2.5754	0.091965	0.00132067	0.0996006
	GOTERM_BP_ALL	GO:0010605~negative regulation of macromolecule metabolic process	30	16.7598	6.75958e-05	3087, 1869, 1045, 6927, 11176, 51341, 701, 4782, 7376, 604, 4092, 11065, 672, 7743, 1876, 1063, 6256, 7314, 3326, 7157, 51317, 8914, 990, 9184, 991, 3065, 5933, 2023, 11331, 4609	167	405	4918	2.18141	0.103968	0.0014824	0.113331
	GOTERM_BP_ALL	GO:0009892~negative regulation of metabolic process	31	17.3184	7.39648e-05	3087, 1869, 1045, 1026, 6927, 11176, 51341, 701, 4782, 7376, 604, 4092, 11065, 672, 7743, 1876, 1063, 6256, 7314, 3326, 7157, 51317, 990, 8914, 9184, 991, 3065, 5933, 2023, 11331, 4609	167	428	4918	2.133	0.113189	0.00160036	0.124003
	KEGG_PATHWAY	hsa05200:Pathways in cancer	19	10.6145	0.000173958	4149, 1869, 5894, 5579, 2033, 1017, 1019, 6256, 3326, 11186, 1026, 1871, 7157, 9134, 3065, 7048, 898, 5295, 4609	84	203	2335	2.60175	0.0162205	0.00163401	0.190664
	KEGG_PATHWAY	hsa05220:Chronic myeloid leukemia	10	5.58659	0.000196778	1869, 5894, 3065, 1019, 7048, 1026, 5295, 1871, 7157, 4609	84	60	2335	4.63294	0.0183289	0.00168031	0.215652
	GOTERM_CC_ALL	GO:0005829~cytosol	45	25.1397	0.00021509	4303, 60496, 5579, 5894, 7846, 7298, 6241, 22934, 1026, 983, 1386, 5347, 701, 7048, 7083, 10733, 4092, 10844, 4137, 11065, 7283, 2309, 11116, 1017, 4190, 1019, 3159, 7314, 3376, 7157, 9134, 9133, 440, 7511, 27229, 990, 991, 9184, 3065, 891, 2023, 898, 7555, 5295, 4953	173	771	5077	1.71285	0.054394	0.00174626	0.280781
	GOTERM_BP_ALL	GO:0045934~negative regulation of nucleobase, nucleoside, nucleotide and nucleic acid metabolic process	23	12.8492	8.82945e-05	1869, 3087, 672, 7743, 1876, 1063, 6256, 1045, 7157, 6927, 11176, 51317, 8914, 990, 51341, 3065, 5933, 7376, 2023, 4782, 11331, 604, 4092	167	270	4918	2.50863	0.13359	0.00188502	0.148011
	GOTERM_BP_ALL	GO:0033554~cellular response to stress	25	13.9665	9.79439e-05	9319, 4303, 7298, 16, 1026, 983, 5984, 5111, 5829, 604, 5427, 890, 4176, 2309, 672, 7153, 6256, 7157, 27301, 2237, 440, 8914, 55120, 51141, 9156	167	311	4918	2.36729	0.147062	0.00206369	0.164174
	GOTERM_BP_ALL	GO:0006974~response to DNA damage stimulus	20	11.1732	0.000100886	5427, 9319, 4303, 890, 4176, 672, 2309, 7298, 7153, 1026, 7157, 27301, 983, 2237, 8914, 5984, 5111, 55120, 604, 9156	167	216	4918	2.72677	0.151128	0.0020984	0.169101
	GOTERM_CC_ALL	GO:0043234~protein complex	60	33.5196	0.000280165	2146, 1869, 7846, 7027, 10403, 2099, 1045, 9928, 1390, 983, 6927, 5984, 10615, 701, 672, 7283, 1385, 11186, 9735, 9212, 11004, 27229, 5934, 5933, 2023, 10051, 11130, 5089, 2033, 27185, 1026, 5516, 11176, 4800, 4801, 7048, 5111, 5829, 4092, 10844, 4137, 699, 4176, 1017, 1876, 3832, 7153, 1875, 1019, 1874, 3159, 1063, 1871, 7157, 51317, 466, 9184, 3065, 5295, 51141	173	1153	5077	1.52715	0.0702625	0.00220523	0.365587
	GOTERM_BP_ALL	GO:0051172~negative regulation of nitrogen compound metabolic process	23	12.8492	0.000116028	1869, 3087, 672, 7743, 1876, 1063, 6256, 1045, 7157, 6927, 11176, 51317, 8914, 990, 51341, 3065, 5933, 7376, 2023, 4782, 11331, 604, 4092	167	275	4918	2.46302	0.171751	0.00238249	0.194459
	GOTERM_CC_ALL	GO:0005874~microtubule	13	7.26257	0.000359539	10844, 4137, 7846, 7283, 27185, 3832, 11186, 9928, 983, 9735, 11004, 27229, 10615	173	112	5077	3.40633	0.0892593	0.00274613	0.468938
	GOTERM_BP_ALL	GO:0048518~positive regulation of biological process	56	31.2849	0.000150343	4303, 1869, 3087, 6659, 8317, 1045, 2099, 983, 8013, 6927, 6660, 55810, 604, 672, 1385, 6256, 7314, 10628, 440, 7555, 4609, 9604, 5089, 2033, 4775, 1026, 4800, 4801, 5347, 7376, 4782, 7048, 7272, 10733, 4092, 4137, 890, 11065, 2309, 1017, 11116, 7153, 1019, 3159, 6667, 3326, 1871, 7157, 1397, 3164, 991, 3065, 891, 898, 5295, 4953	167	1034	4918	1.59492	0.21665	0.00304754	0.251901
	GOTERM_BP_ALL	GO:0010558~negative regulation of macromolecule biosynthetic process	23	12.8492	0.000167836	1869, 3087, 672, 7743, 1876, 1063, 6256, 1045, 7157, 6927, 11176, 51317, 8914, 990, 51341, 3065, 5933, 7376, 2023, 4782, 11331, 604, 4092	167	282	4918	2.40188	0.238595	0.00335964	0.281173
	GOTERM_BP_ALL	GO:0031327~negative regulation of cellular biosynthetic process	23	12.8492	0.0002165	1869, 3087, 672, 7743, 1876, 1063, 6256, 1045, 7157, 6927, 11176, 51317, 8914, 990, 51341, 3065, 5933, 7376, 2023, 4782, 11331, 604, 4092	167	287	4918	2.36003	0.296462	0.00427904	0.362558
	GOTERM_BP_ALL	GO:0016043~cellular component organization	61	34.0782	0.00025734	2146, 5894, 7846, 10403, 22974, 983, 6927, 10615, 701, 604, 672, 7283, 1385, 6256, 7314, 9735, 9212, 11004, 11339, 27229, 5934, 5933, 9788, 4609, 10051, 11130, 2033, 6241, 6790, 5825, 11176, 5347, 7048, 7272, 5829, 4092, 10844, 4137, 890, 11065, 699, 11116, 1017, 3832, 7153, 1874, 3159, 1063, 1871, 7157, 899, 9133, 51317, 993, 990, 8914, 991, 9184, 3065, 891, 1164	167	1183	4918	1.51851	0.341621	0.00502318	0.430813
	GOTERM_CC_ALL	GO:0005856~cytoskeleton	34	18.9944	0.000710568	7846, 27185, 22974, 9928, 983, 6790, 5516, 10615, 5347, 701, 7272, 10733, 5829, 10844, 4137, 699, 672, 7283, 11116, 3832, 7153, 1063, 11186, 9735, 9212, 11004, 9133, 27229, 990, 991, 9788, 891, 898, 4609	173	552	5077	1.80759	0.168741	0.00526647	0.924817
	GOTERM_BP_ALL	GO:0042127~regulation of cell proliferation	29	16.2011	0.00030096	4303, 3087, 6659, 8317, 1045, 1026, 1033, 1628, 7048, 7272, 604, 890, 672, 11116, 1017, 2305, 1019, 6256, 1874, 1871, 7157, 1397, 10628, 990, 8914, 3065, 7555, 4609, 4953	167	419	4918	2.03824	0.386658	0.00580254	0.503663
	GOTERM_BP_ALL	GO:0009890~negative regulation of biosynthetic process	23	12.8492	0.000320522	1869, 3087, 672, 7743, 1876, 1063, 6256, 1045, 7157, 6927, 11176, 51317, 8914, 990, 51341, 3065, 5933, 7376, 2023, 4782, 11331, 604, 4092	167	295	4918	2.29603	0.405843	0.00603534	0.536318
	GOTERM_MF_ALL	GO:0003690~double-stranded DNA binding	10	5.58659	0.000143014	6927, 2237, 6670, 1385, 1045, 5111, 6256, 6667, 7157, 4609	170	60	5058	4.95882	0.0531696	0.0060522	0.197958
	GOTERM_BP_ALL	GO:0000082~G1/S transition of mitotic cell cycle	8	4.46927	0.00032001	1033, 993, 8317, 1876, 1019, 1874, 1026, 898	167	40	4918	5.88982	0.405348	0.00609639	0.535463
	GOTERM_BP_ALL	GO:0006366~transcription from RNA polymerase II promoter	15	8.37989	0.00033376	4149, 9319, 4303, 4775, 2305, 10379, 1045, 3298, 1871, 4800, 4784, 6660, 4782, 5452, 4609	167	145	4918	3.04646	0.418484	0.00621185	0.558409
	GOTERM_BP_ALL	GO:0000122~negative regulation of transcription from RNA polymerase II promoter	15	8.37989	0.000358458	1869, 3087, 7743, 1876, 6256, 1045, 7157, 51317, 51341, 3065, 5933, 2023, 4782, 604, 4092	167	146	4918	3.02559	0.441354	0.00659452	0.599614
	GOTERM_BP_ALL	GO:0007010~cytoskeleton organization	19	10.6145	0.000429094	11130, 10844, 11065, 4137, 5894, 672, 7283, 11116, 10403, 3832, 6790, 11004, 27229, 10615, 9788, 701, 7272, 604, 1164	167	222	4918	2.52042	0.501921	0.00780085	0.717372
	GOTERM_BP_ALL	GO:0010564~regulation of cell cycle process	10	5.58659	0.000454889	11065, 699, 8914, 672, 8317, 1063, 7272, 10733, 604, 9735	167	69	4918	4.26799	0.522364	0.00817647	0.760342
	KEGG_PATHWAY	hsa05214:Glioma	8	4.46927	0.00110405	1869, 5579, 5894, 1019, 1026, 5295, 1871, 7157	84	47	2335	4.73151	0.0986284	0.00861581	1.20448
	REACTOME_PATHWAY	REACT_383:DNA Replication	12	6.70391	0.000823917	5427, 4175, 2237, 890, 4176, 5984, 990, 8317, 1017, 5111, 7314, 1026	77	81	1656	3.18615	0.0284368	0.00957024	0.727437
	GOTERM_BP_ALL	GO:0031396~regulation of protein ubiquitination	10	5.58659	0.000564198	11065, 672, 9184, 991, 5347, 701, 891, 7314, 4092, 983	167	71	4918	4.14776	0.60009	0.0100211	0.94224
	GOTERM_BP_ALL	GO:0019932~second-messenger-mediated signaling	12	6.70391	0.000577751	11130, 2237, 11065, 5984, 10615, 7298, 10403, 701, 7153, 5111, 1164, 6790	167	102	4918	3.4646	0.608801	0.0101497	0.964772
	GOTERM_CC_ALL	GO:0005876~spindle microtubule	5	2.7933	0.00168214	7283, 10615, 3832, 983, 9735	173	16	5077	9.17088	0.354496	0.0120854	2.17655
	GOTERM_BP_ALL	GO:0001889~liver development	7	3.91061	0.000701238	6927, 3087, 6670, 2033, 6256, 6667, 898	167	33	4918	6.24678	0.679928	0.0121749	1.16984
	GOTERM_BP_ALL	GO:0008283~cell proliferation	19	10.6145	0.000728615	1869, 3087, 699, 5894, 4176, 7027, 1063, 6256, 22974, 7157, 11004, 993, 4288, 5347, 9184, 701, 5111, 1164, 4609	167	232	4918	2.41178	0.693857	0.0125136	1.21525
	GOTERM_BP_ALL	GO:0001890~placenta development	7	3.91061	0.000828032	6927, 899, 6670, 1045, 6256, 6667, 10733	167	34	4918	6.06305	0.739534	0.0140611	1.37999
	GOTERM_MF_ALL	GO:0003712~transcription cofactor activity	18	10.0559	0.000430261	4149, 9319, 7023, 1869, 672, 2033, 7027, 1876, 1385, 6256, 3159, 1045, 3298, 1390, 1386, 2023, 898, 9604	170	205	5058	2.61245	0.151593	0.0163051	0.594462
	GOTERM_BP_ALL	GO:0051340~regulation of ligase activity	9	5.02793	0.00101671	11065, 9184, 991, 5347, 701, 891, 7314, 4092, 983	167	62	4918	4.27487	0.808331	0.017061	1.69193
	GOTERM_BP_ALL	GO:0051438~regulation of ubiquitin-protein ligase activity	9	5.02793	0.00101671	11065, 9184, 991, 5347, 701, 891, 7314, 4092, 983	167	62	4918	4.27487	0.808331	0.017061	1.69193
	KEGG_PATHWAY	hsa05218:Melanoma	7	3.91061	0.0024486	1869, 5894, 1019, 1026, 5295, 1871, 7157	84	40	2335	4.86458	0.205824	0.0175707	2.65354
	GOTERM_BP_ALL	GO:0031572~G2/M transition DNA damage checkpoint	4	2.23464	0.00119605	4303, 890, 672, 983	167	7	4918	16.8281	0.856806	0.0198373	1.98756
	GOTERM_CC_ALL	GO:0005623~cell	173	96.648	0.00308145	2146, 4303, 3087, 2091, 8884, 7298, 8317, 10403, 2099, 11010, 22974, 9928, 8013, 1390, 1628, 10615, 1386, 604, 7485, 672, 7283, 7743, 4190, 1385, 3298, 9735, 8934, 10473, 4602, 10628, 4605, 11004, 11339, 3916, 4600, 5934, 5933, 2023, 11331, 7555, 5452, 4609, 9156, 11130, 81611, 27185, 4775, 9768, 3899, 16, 2313, 5825, 25771, 4800, 5347, 4801, 4784, 4782, 7048, 10733, 11342, 5829, 4092, 5427, 4175…	173	4912	5077	1.03359	0.551755	0.0214534	3.95373
	GOTERM_CC_ALL	GO:0044464~cell part	173	96.648	0.00308145	2146, 4303, 3087, 2091, 8884, 7298, 8317, 10403, 2099, 11010, 22974, 9928, 8013, 1390, 1628, 10615, 1386, 604, 7485, 672, 7283, 7743, 4190, 1385, 3298, 9735, 8934, 10473, 4602, 10628, 4605, 11004, 11339, 3916, 4600, 5934, 5933, 2023, 11331, 7555, 5452, 4609, 9156, 11130, 81611, 27185, 4775, 9768, 3899, 16, 2313, 5825, 25771, 4800, 5347, 4801, 4784, 4782, 7048, 10733, 11342, 5829, 4092, 5427, 4175…	173	4912	5077	1.03359	0.551755	0.0214534	3.95373
	GOTERM_BP_ALL	GO:0048523~negative regulation of cellular process	46	25.6983	0.00131861	2146, 4303, 3087, 1869, 6659, 2099, 1045, 16, 1026, 983, 1033, 6927, 11176, 5516, 51341, 701, 7048, 4782, 7376, 7272, 604, 4092, 4137, 11065, 699, 672, 7743, 1876, 1063, 3159, 6256, 3326, 7314, 7157, 51317, 440, 990, 8914, 991, 9184, 3065, 5933, 2023, 11331, 5295, 4609	167	867	4918	1.56247	0.882678	0.0216283	2.1891
	GOTERM_BP_ALL	GO:0045892~negative regulation of transcription, DNA-dependent	16	8.93855	0.00180651	1869, 3087, 7743, 1876, 6256, 1045, 7157, 11176, 51317, 51341, 3065, 5933, 2023, 4782, 604, 4092	167	191	4918	2.46694	0.946945	0.0292252	2.98761
	GOTERM_BP_ALL	GO:0031576~G2/M transition checkpoint	4	2.23464	0.00186639	4303, 890, 672, 983	167	8	4918	14.7246	0.95187	0.0298828	3.08519
	GOTERM_MF_ALL	GO:0005488~binding	164	91.6201	0.000996662	2146, 4303, 3087, 2091, 8884, 7298, 8317, 10403, 2099, 22974, 9928, 113251, 8013, 1390, 1628, 1386, 604, 672, 7283, 7743, 4190, 1385, 3298, 9735, 8934, 10473, 4602, 10628, 4605, 11004, 11339, 4600, 5934, 5933, 2023, 11331, 7555, 5452, 4609, 9156, 11130, 81611, 27185, 4775, 3899, 16, 2313, 5825, 4800, 5347, 4801, 4784, 7048, 4782, 10733, 11342, 5829, 4092, 5427, 4175, 890, 699, 4176, 2309, 3832, 2…	170	4542	5058	1.0743	0.316764	0.0312444	1.37202
	GOTERM_BP_ALL	GO:0051253~negative regulation of RNA metabolic process	16	8.93855	0.00200332	1869, 3087, 7743, 1876, 6256, 1045, 7157, 11176, 51317, 51341, 3065, 5933, 2023, 4782, 604, 4092	167	193	4918	2.44138	0.961483	0.0317297	3.30798
	REACTOME_PATHWAY	REACT_8017:APC-Cdc20 mediated degradation of Nek2A	5	2.7933	0.00380418	11065, 9184, 991, 701, 7314	77	15	1656	7.16883	0.124885	0.0328001	3.31968
	GOTERM_MF_ALL	GO:0003707~steroid hormone receptor activity	6	3.35196	0.000995403	3164, 7376, 2099, 6256, 9975, 8013	170	24	5058	7.43824	0.316435	0.0339936	1.3703
	GOTERM_CC_ALL	GO:0000307~cyclin-dependent protein kinase holoenzyme complex	4	2.23464	0.0051581	1017, 1019, 5111, 1026	173	11	5077	10.6716	0.73935	0.0347649	6.53625
	GOTERM_CC_ALL	GO:0045120~pronucleus	4	2.23464	0.0051581	2146, 6927, 890, 1063	173	11	5077	10.6716	0.73935	0.0347649	6.53625
	KEGG_PATHWAY	hsa03030:DNA replication	6	3.35196	0.00544782	5427, 4175, 2237, 4176, 5984, 5111	84	33	2335	5.05411	0.401599	0.0360137	5.81651
	GOTERM_CC_ALL	GO:0032991~macromolecular complex	64	35.7542	0.00576012	2146, 2091, 1869, 7846, 7027, 10403, 2099, 1045, 9928, 1390, 983, 6927, 10199, 5984, 10615, 701, 672, 7283, 1385, 7314, 11186, 9735, 9212, 11004, 6199, 27229, 5934, 5933, 2023, 10051, 11130, 5089, 2033, 27185, 1026, 5516, 11176, 4800, 4801, 7048, 5111, 5829, 4092, 10844, 4137, 699, 4176, 1017, 1876, 3832, 7153, 1875, 1019, 1874, 3159, 1063, 7157, 1871, 51317, 466, 9184, 3065, 5295, 51141	173	1405	5077	1.33679	0.777307	0.0377797	7.27284
	GOTERM_BP_ALL	GO:0008284~positive regulation of cell proliferation	17	9.49721	0.00245443	890, 6659, 8317, 11116, 1017, 1019, 1045, 1026, 1871, 1397, 3065, 7048, 7272, 604, 7555, 4609, 4953	167	217	4918	2.30707	0.981517	0.0383709	4.03855
	GOTERM_BP_ALL	GO:0007059~chromosome segregation	7	3.91061	0.00258401	11130, 672, 9184, 10403, 7153, 1063, 10051	167	42	4918	4.90818	0.985032	0.0399739	4.24743
	GOTERM_BP_ALL	GO:0006261~DNA-dependent DNA replication	7	3.91061	0.00258401	5427, 4175, 9134, 2237, 4176, 5984, 3159	167	42	4918	4.90818	0.985032	0.0399739	4.24743
	GOTERM_BP_ALL	GO:0010948~negative regulation of cell cycle process	5	2.7933	0.00264407	699, 672, 1063, 7272, 604	167	18	4918	8.18031	0.986427	0.0404999	4.34412
	GOTERM_CC_ALL	GO:0000930~gamma-tubulin complex	3	1.67598	0.00654571	27229, 672, 7283	173	4	5077	22.0101	0.818678	0.0417887	8.22597
	GOTERM_BP_ALL	GO:0051439~regulation of ubiquitin-protein ligase activity during mitotic cell cycle	8	4.46927	0.00280359	11065, 9184, 991, 5347, 701, 891, 7314, 983	167	57	4918	4.13321	0.989532	0.0424938	4.60043
	GOTERM_BP_ALL	GO:0051716~cellular response to stimulus	27	15.0838	0.0028875	9319, 4303, 7298, 16, 1026, 983, 5984, 5111, 5829, 604, 5427, 890, 4176, 2309, 672, 7153, 6256, 7157, 27301, 2237, 440, 8914, 55120, 898, 5295, 51141, 9156	167	438	4918	1.81536	0.990869	0.0429395	4.73501
	GOTERM_BP_ALL	GO:0009887~organ morphogenesis	18	10.0559	0.00288547	3087, 890, 2033, 1875, 6256, 1045, 1874, 6667, 1026, 2313, 8013, 6927, 6670, 8914, 7048, 898, 4092, 4609	167	241	4918	2.19952	0.990839	0.0433058	4.73175
	GOTERM_BP_ALL	GO:0043627~response to estrogen stimulus	8	4.46927	0.00309968	10628, 890, 672, 7048, 2099, 898, 9604, 6790	167	58	4918	4.06195	0.993537	0.0456095	5.07449
